# Supplementary material for: Ring finger protein 121 is a potent regulator of adeno-associated viral genome transcription
Source: PLoS Pathog. 2019 Aug 6;15(8):e1007988. doi: 10.1371/journal.ppat.1007988 (PMC6697353; doi:10.1371/journal.ppat.1007988)
Supplement: S1 Data — (XLSX) [file ppat.1007988.s004.xlsx]

## Sheet: resultsAAV2.csv
GeneID	baseMean	log2FoldChange	lfcSE	stat	pvalue	padj
CYBA	87.8255	2.218	0.13097	16.9352	2.4753e-64	3.55949e-60
COL2A1	47.5683	1.59264	0.129588	12.29	1.02483e-34	7.36856e-31
DDX17	2418.34	0.636681	0.0613948	10.3703	3.38529e-25	1.62268e-21
LCP1	34.9067	1.27298	0.127003	10.0232	1.20491e-23	4.33165e-20
TRIB2	29.2724	1.20668	0.124641	9.68132	3.62019e-22	1.04117e-18
CALCB	107.957	1.03521	0.126867	8.15977	3.35672e-16	8.04494e-13
SCD	3536.28	0.486088	0.0639256	7.60397	2.87189e-14	5.16222e-11
CSNK1E	795.932	0.580477	0.0763067	7.60716	2.80184e-14	5.16222e-11
KIRREL	41.2433	0.976212	0.130063	7.50568	6.11088e-14	9.76382e-11
CCND1	104.968	0.9295	0.12539	7.4129	1.23568e-13	1.77691e-10
BMP2	38.8592	0.885935	0.129261	6.85385	7.18908e-12	9.39808e-09
PRKDC	4322.76	-0.371357	0.0547316	-6.78506	1.16041e-11	1.39056e-08
PCDH10	171.268	-0.738929	0.113776	-6.49461	8.32514e-11	9.20889e-08
AMOT	4756.65	0.358451	0.0553439	6.47678	9.37001e-11	9.62434e-08
ID3	167.185	0.780247	0.123689	6.30813	2.82424e-10	2.70751e-07
RNF121	55.0064	0.819228	0.131237	6.24234	4.31072e-10	3.87426e-07
DMC1	17.1163	0.694387	0.112342	6.18103	6.36859e-10	5.38708e-07
PGAM1	1215.6	0.43893	0.0716176	6.1288	8.85431e-10	7.07361e-07
CELSR3	303.145	-0.595819	0.0977636	-6.09449	1.09786e-09	8.30905e-07
TTN	27.7464	0.731877	0.123876	5.90814	3.45996e-09	2.48771e-06
BTAF1	653.876	0.44596	0.0773208	5.76766	8.03816e-09	5.50422e-06
IDE	350.094	0.562184	0.0986666	5.69782	1.2135e-08	7.93189e-06
XPO7	842.44	-0.420733	0.0741379	-5.67501	1.38684e-08	8.67075e-06
XRCC6	2028.45	0.330799	0.0586011	5.64494	1.65243e-08	9.90082e-06
TOX3	13.813	0.598068	0.106203	5.63138	1.78777e-08	1.02833e-05
RPS20	989.13	-0.407425	0.073093	-5.57406	2.48875e-08	1.37647e-05
TM9SF3	1250.77	0.377471	0.0679749	5.55309	2.80657e-08	1.49476e-05
RPP30	262.336	0.551681	0.102829	5.36504	8.09318e-08	4.15643e-05
FLG	29.7416	0.675696	0.126829	5.32761	9.95151e-08	4.93458e-05
ZMYM4	521.375	0.433874	0.0816279	5.31526	1.06504e-07	5.10511e-05
CHUK	358.361	0.485103	0.0929079	5.22134	1.77637e-07	8.24008e-05
TNKS2	524.717	0.44209	0.0854646	5.17279	2.30625e-07	0.000103637
SDCBP	339.817	-0.489891	0.0950387	-5.15465	2.54105e-07	0.000110728
CWF19L1	188.031	0.557834	0.111047	5.02341	5.07612e-07	0.00021469
SLC4A2	971.759	-0.353917	0.0711829	-4.97194	6.62863e-07	0.000264777
PCDH11X	232.292	0.533733	0.10726	4.97606	6.48916e-07	0.000264777
APOBEC3C	33.8742	0.635359	0.128061	4.96139	6.99914e-07	0.000272021
PCGF5	281.31	0.508681	0.103385	4.92024	8.64369e-07	0.000327095
IRS4	2968.05	0.270506	0.0552328	4.89757	9.70301e-07	0.000357767
SLC25A1	303.481	0.475531	0.0987021	4.81785	1.45117e-06	0.000508971
FAM178A	255.038	0.508052	0.10544	4.81839	1.44723e-06	0.000508971
FLNA	1261.62	0.378984	0.0788869	4.80415	1.55413e-06	0.000532103
LCOR	295.239	0.498302	0.104167	4.78368	1.72114e-06	0.000575582
SC5DL	339.919	0.445686	0.0945719	4.71267	2.44492e-06	0.000799043
CXorf57	626	0.369168	0.0797556	4.62874	3.679e-06	0.00117565
PTCHD1	8.14792	0.418554	0.0910147	4.59875	4.25031e-06	0.00132868
ID1	25.7489	0.571681	0.125157	4.56771	4.93082e-06	0.00150862
TFAM	533.067	0.410473	0.0903661	4.54234	5.56336e-06	0.00166669
TMEM66	361.634	-0.436435	0.0967967	-4.50879	6.51997e-06	0.00191341
RANBP1	598.678	0.381505	0.0849878	4.48894	7.1579e-06	0.00205861
BAI3	13.4385	-0.469212	0.105383	-4.45243	8.49024e-06	0.00239391
HIF1AN	447.198	0.398392	0.0910652	4.3748	1.21543e-05	0.00336112
BLOC1S2	143.246	0.504492	0.115681	4.36105	1.29439e-05	0.00344693
DMKN	38.013	0.564414	0.129308	4.3649	1.27183e-05	0.00344693
ZC3HAV1L	6.82164	0.368261	0.0848734	4.33894	1.4317e-05	0.00374323
AGPAT6	416.806	-0.405959	0.0941805	-4.31044	1.62933e-05	0.00418388
ZNF462	38.8434	0.560716	0.130437	4.29874	1.71771e-05	0.00433346
ENTPD7	262.216	0.457906	0.10672	4.29071	1.78104e-05	0.00441574
ZNF703	543.5	-0.347774	0.0816564	-4.25898	2.05357e-05	0.00500515
EP300	619.521	0.339224	0.0803775	4.22039	2.4388e-05	0.00584499
ST13	432.598	0.380901	0.0910743	4.18231	2.88562e-05	0.00680249
DDHD2	244.834	-0.441735	0.105807	-4.17492	2.98087e-05	0.00691369
TOMM22	308.208	0.400518	0.0963253	4.15797	3.21084e-05	0.00727424
BACE2	72.5026	0.536878	0.129179	4.15608	3.23749e-05	0.00727424
PFKP	66.1378	0.54489	0.131302	4.1499	3.32627e-05	0.00735873
MAPK1	483.774	0.36167	0.0877687	4.12072	3.77693e-05	0.00822914
KIAA1967	669.619	-0.318531	0.0778157	-4.09341	4.25077e-05	0.0091233
ADAM9	333.336	-0.40315	0.0987746	-4.08151	4.47437e-05	0.00922103
WHSC1L1	319.01	-0.398099	0.0975061	-4.08282	4.44932e-05	0.00922103
PSMB2	688.227	0.316157	0.0774747	4.08077	4.48868e-05	0.00922103
ZNF22	45.8432	0.534363	0.131213	4.07248	4.65147e-05	0.00942086
MCM5	504.699	0.361991	0.0889601	4.06914	4.71875e-05	0.0094244
C10orf12	167.52	0.465735	0.115485	4.03286	5.51015e-05	0.0108542
RBFOX2	612.518	0.315701	0.0787644	4.00816	6.11925e-05	0.0117326
SPINT2	116.915	0.508696	0.126836	4.01065	6.05527e-05	0.0117326
KIAA1671	193.366	0.434494	0.108718	3.99652	6.42805e-05	0.0121626
TNRC6B	272.84	0.403844	0.101168	3.99182	6.55671e-05	0.0122449
MICAL3	262.806	0.393052	0.0993505	3.95621	7.6148e-05	0.0140386
REEP4	155.208	-0.448873	0.114991	-3.90355	9.47911e-05	0.0168283
ROR2	26.0465	0.483595	0.123863	3.90428	9.45069e-05	0.0168283
PAX2	41.4551	0.504327	0.129113	3.9061	9.37972e-05	0.0168283
ID2	195.169	0.419537	0.107731	3.89431	9.84788e-05	0.0172698
ARMCX5	12.1291	0.405754	0.104703	3.8753	0.000106492	0.01845
COX15	442.659	0.342643	0.088548	3.86957	0.000109026	0.0186642
MRPL15	227.857	-0.402569	0.104321	-3.85893	0.000113883	0.0192663
SPARC	7.32518	0.321693	0.0837976	3.83893	0.000123571	0.0205615
OXCT1	21.7401	0.442108	0.115213	3.83729	0.000124398	0.0205615
PRR14L	275.718	0.386527	0.101122	3.8224	0.000132158	0.0215959
PCNT	1191.2	-0.249179	0.0654931	-3.80466	0.000141998	0.0227313
SHISA2	245.514	0.404501	0.10633	3.80419	0.000142268	0.0227313
FSCN1	223.003	0.399821	0.105948	3.77373	0.000160822	0.0254134
SLITRK5	150.006	-0.443569	0.117872	-3.76315	0.000167785	0.0259535
TFRC	979.678	0.30183	0.0802658	3.76038	0.000169654	0.0259535
WNT5A	240.975	0.415497	0.110431	3.7625	0.000168224	0.0259535
KRTAP19-1	18.9617	-0.413516	0.110195	-3.75257	0.00017503	0.026218
MCM3AP	1068.83	-0.26905	0.0716787	-3.75356	0.00017434	0.026218
CHPF2	218.707	-0.400156	0.107108	-3.736	0.000186973	0.0275039
DESI1	345.572	0.350384	0.0938018	3.73537	0.00018744	0.0275039
C6orf48	203.967	-0.435147	0.116887	-3.72281	0.000197016	0.0286171
RRM2	772.474	0.31915	0.086267	3.69956	0.000215974	0.0310571
MCM4	1423.27	-0.241625	0.065935	-3.66459	0.000247736	0.0352717
CHD7	584.333	-0.293433	0.080135	-3.66173	0.000250518	0.0353181
SMAD6	66.3953	0.474547	0.130051	3.64893	0.00026333	0.036764
DHRS2	14.8359	-0.376562	0.103719	-3.63059	0.000282771	0.0387463
ALDH18A1	900.363	0.294768	0.0813249	3.62458	0.000289435	0.0387463
NDUFB8	503.503	0.298845	0.0824813	3.62318	0.000291001	0.0387463
2019-03-05	327.724	0.345664	0.0952689	3.6283	0.000285294	0.0387463
DTX3L	39.0572	0.467247	0.128798	3.62775	0.000285901	0.0387463
PITPNB	482.568	0.304777	0.0844179	3.61034	0.000305796	0.0403426
CECR2	124.641	0.43387	0.120295	3.60672	0.000310095	0.0405379
PDLIM1	365.479	0.32808	0.0911962	3.59752	0.000321267	0.04162
RANGAP1	1220.97	0.251756	0.0702164	3.58543	0.00033652	0.0432068
FGFR1	304.067	-0.337957	0.095154	-3.55169	0.000382768	0.0487097
ZYX	190.275	0.389899	0.109949	3.54617	0.000390877	0.0493053
AP3M2	179.426	-0.394098	0.111522	-3.53383	0.000409592	0.0499626
TRAM1	471.58	-0.312115	0.0882784	-3.53558	0.000406887	0.0499626
NUP50	623.992	0.299685	0.0848108	3.53357	0.000409985	0.0499626
CPXM1	9.13486	0.337568	0.0955091	3.53441	0.000408688	0.0499626
GOT1	288.492	0.354269	0.100732	3.51695	0.000436529	0.0527503
GNB4	296.449	0.373555	0.107347	3.47989	0.000501616	0.0601104
ADSL	352.929	0.31754	0.0915164	3.46977	0.000520913	0.0617095
THOC5	195.82	0.374267	0.107907	3.46841	0.000523544	0.0617095
FLNB	725.671	0.26921	0.0780227	3.45041	0.000559744	0.0649122
PES1	563.586	0.281769	0.0816294	3.45181	0.000556845	0.0649122
PPP2R2A	474.375	-0.326391	0.094663	-3.44792	0.000564918	0.0649881
NAA10	456.878	-0.320686	0.0932453	-3.43917	0.000583502	0.0665933
SLC25A17	167.962	0.393008	0.114391	3.43566	0.00059111	0.0669304
KIF13B	119.755	-0.414679	0.122413	-3.38753	0.000705243	0.0792296
KAT6A	487.979	-0.288005	0.0855518	-3.36644	0.000761456	0.084547
FRAT2	236.394	0.352037	0.104605	3.3654	0.000764333	0.084547
SAMM50	280.481	0.33168	0.0987685	3.35816	0.000784642	0.086131
IDI1	390.604	0.316526	0.0944839	3.35005	0.000807968	0.0880196
HMGCS1	699.378	0.264987	0.0792122	3.34528	0.000821998	0.0888746
SEZ6L2	24.138	-0.405305	0.121708	-3.33015	0.000867979	0.0904459
ITPKB	4.3204	0.233288	0.0700058	3.33242	0.000860957	0.0904459
RRP12	452.179	0.29912	0.0897208	3.33389	0.000856392	0.0904459
BCR	308.007	0.323321	0.0969216	3.3359	0.000850229	0.0904459
TGFB1	64.8774	0.433668	0.130184	3.33118	0.000864795	0.0904459
SPOPL	88.6582	0.420633	0.126621	3.32199	0.000893779	0.0924643
RRP7A	495.311	0.295582	0.0895509	3.30071	0.000964393	0.099057
TTN-AS1	6.98009	0.285255	0.0865847	3.29452	0.000985904	0.0999215
CDC45	255.724	0.336027	0.102003	3.29429	0.000986707	0.0999215
CASP2	276.521	0.328538	0.0998048	3.29181	0.000995459	0.100103
PDHB	380.737	0.322825	0.0981623	3.28868	0.00100658	0.100519
CHMP7	252.141	-0.330167	0.100547	-3.2837	0.00102452	0.101604
CKB	2882.78	-0.194815	0.0595573	-3.27105	0.00107148	0.105534
IKBKB	162.01	-0.372849	0.115049	-3.24078	0.00119202	0.116607
CNDP2	230.042	-0.340603	0.105254	-3.236	0.00121217	0.116987
ENOSF1	475.37	0.276391	0.0854071	3.23616	0.00121149	0.116987
EIF3L	736.188	0.24938	0.0771906	3.23071	0.00123484	0.11838
TOPBP1	388.017	0.317547	0.0988652	3.21192	0.0013185	0.125563
ARMCX2	10.1371	0.320494	0.0999889	3.2053	0.00134924	0.127645
ACP1	318.304	0.310062	0.0969326	3.19874	0.0013803	0.128888
UFD1L	134.052	0.383043	0.119743	3.19888	0.00137962	0.128888
GGH	202.725	-0.345089	0.108058	-3.19357	0.00140528	0.130373
UNC5B	244.896	0.341702	0.107083	3.191	0.00141784	0.130695
IQGAP3	262.562	-0.340929	0.107294	-3.17752	0.0014854	0.136051
HLA-A	333.725	-0.342083	0.107753	-3.17471	0.00149989	0.136509
COL6A2	84.5505	-0.409277	0.129638	-3.15707	0.00159364	0.144053
LXN	3.66013	0.211937	0.0671666	3.15539	0.00160281	0.144053
PKIA	83.1481	-0.40393	0.128367	-3.14668	0.00165138	0.144554
CDK5	164.533	-0.356526	0.113476	-3.14186	0.00167876	0.144554
ACADVL	223.021	-0.332867	0.105825	-3.14543	0.00165842	0.144554
CPNE3	596.27	-0.259956	0.0826209	-3.14637	0.0016531	0.144554
SLIT2	1928.78	-0.234083	0.0743686	-3.1476	0.00164616	0.144554
QSER1	428.082	0.29031	0.0923675	3.14299	0.00167231	0.144554
TCF20	318.516	0.300103	0.0954687	3.14347	0.00166956	0.144554
DAB2	4.3182	0.224104	0.071478	3.13528	0.00171688	0.146957
GINS4	251.908	-0.323593	0.103335	-3.13149	0.00173921	0.147117
LDHA	2133.05	0.223794	0.0714615	3.13167	0.00173815	0.147117
PRTFDC1	20.6026	0.370809	0.11856	3.1276	0.00176237	0.148204
EIF3D	636.036	0.27451	0.088158	3.11384	0.00184671	0.154394
UBE2V2	255.856	-0.324404	0.104399	-3.10735	0.00188772	0.156008
SPECC1L	347.618	0.287538	0.0925296	3.10752	0.00188664	0.156008
AGAP3	560.8	-0.258116	0.0833155	-3.09806	0.00194794	0.160065
NHS	7.97279	0.282687	0.0914164	3.0923	0.0019861	0.162274
FN1	395.906	0.299105	0.0967835	3.09045	0.00199851	0.162365
NPC1	259.804	-0.3188	0.103268	-3.08712	0.00202104	0.162529
ABCF2	855.072	-0.231475	0.0750131	-3.0858	0.00203008	0.162529
RAD54L2	184.862	0.355248	0.115147	3.08516	0.00203444	0.162529
PEX6	98.9376	-0.381501	0.123869	-3.07989	0.00207078	0.164172
MYH9	1605.76	0.212132	0.0689356	3.07724	0.00208925	0.164172
APEX1	391.546	0.275374	0.0894432	3.07876	0.00207866	0.164172
VARS2	288.561	-0.321175	0.104519	-3.0729	0.00211992	0.165677
ZBTB10	267.123	-0.312205	0.101802	-3.06679	0.00216372	0.168185
GATA2	93.5832	0.383438	0.12513	3.06433	0.00218158	0.168662
CDO1	3.66055	0.199962	0.0654045	3.05732	0.00223325	0.171733
PPP6R2	285.915	0.304625	0.0997155	3.05494	0.00225103	0.17218
BMP1	70.2552	-0.39555	0.130105	-3.04024	0.0023639	0.17966
PCCB	153.754	0.360187	0.118584	3.0374	0.0023863	0.17966
NFATC4	43.9327	0.388518	0.127896	3.03777	0.00238338	0.17966
PNMA2	145.306	-0.354125	0.11666	-3.03553	0.00240113	0.179834
WWC3	108.96	-0.380935	0.126011	-3.02303	0.00250257	0.186461
KRTAP21-2	5.47015	-0.232505	0.0769599	-3.02111	0.00251847	0.186678
ARHGAP19	251.562	0.304694	0.101069	3.01471	0.00257222	0.189685
ANP32E	973.142	0.213262	0.0707848	3.01282	0.0025883	0.189897
ARRDC4	123.969	-0.37274	0.124135	-3.00269	0.00267603	0.19435
LRP4	91.2657	0.376686	0.125418	3.00345	0.00266939	0.19435
CBX6	317.04	0.288682	0.0962387	2.99965	0.00270292	0.195317
ANKRD30BL	34.9637	-0.383499	0.127991	-2.9963	0.0027328	0.196247
CCNJ	244.611	0.313108	0.104538	2.99515	0.00274309	0.196247
TNFRSF10B	419.341	-0.277745	0.0931684	-2.98111	0.00287206	0.20345
HIRA	371.287	0.26894	0.0902017	2.98154	0.00286799	0.20345
TMUB1	266.912	-0.307994	0.103421	-2.97805	0.00290087	0.204483
ATP6V0B	434.003	-0.274444	0.0924776	-2.96768	0.00300057	0.210479
POLR3H	473.655	0.259613	0.0875835	2.96417	0.003035	0.21168
CRKL	442.116	0.262007	0.088428	2.96294	0.00304713	0.21168
PLEKHG4	82.2193	-0.384822	0.130109	-2.95769	0.00309953	0.214285
CENPE	429.92	0.268304	0.0910024	2.94831	0.00319512	0.219837
SCARF2	104.748	0.362158	0.123273	2.93785	0.00330499	0.226313
SLC25A36	303.334	0.312895	0.106738	2.93142	0.00337415	0.229954
FLOT1	388.247	-0.271647	0.0927779	-2.92793	0.00341226	0.231454
HGSNAT	99.0967	-0.366754	0.125473	-2.92298	0.00346701	0.233487
NBN	294.704	-0.289448	0.0990978	-2.92084	0.00349095	0.233487
KLC1	360.794	-0.270242	0.0924882	-2.92191	0.00347891	0.233487
NCAPG2	906.461	-0.229675	0.0789834	-2.9079	0.0036387	0.240021
CNTNAP2	359.986	0.281875	0.0968896	2.90923	0.00362316	0.240021
CCDC117	339.481	0.30079	0.103355	2.91026	0.00361126	0.240021
RUNX3	15.9386	0.331032	0.114291	2.8964	0.00377472	0.247856
LOC642846	154.601	-0.331965	0.115191	-2.88186	0.0039533	0.257254
LINC00263	62.3428	0.378087	0.131196	2.88184	0.00395362	0.257254
CRAT	50.4503	-0.376974	0.131005	-2.87755	0.00400782	0.259606
PDE3A	43.8711	-0.375708	0.13082	-2.87194	0.00407966	0.263074
CSPP1	123.594	-0.347995	0.121499	-2.86417	0.00418105	0.268158
PSAP	980.232	-0.199791	0.0697867	-2.86288	0.0041981	0.268158
TTLL12	662.018	0.239969	0.083857	2.86165	0.00421445	0.268158
MDK	150.699	-0.341513	0.119473	-2.8585	0.00425653	0.268534
MBNL1	289.071	0.322349	0.112772	2.85841	0.0042577	0.268534
GABARAP	243.514	-0.290832	0.101873	-2.85485	0.00430577	0.27038
RBX1	218.414	0.307508	0.108034	2.8464	0.00442161	0.276447
MIB2	96.5951	-0.353562	0.124402	-2.84209	0.00448195	0.277148
ESPNL	4.98597	0.211849	0.0745562	2.84147	0.00449065	0.277148
C12orf23	239.199	0.305349	0.107411	2.84281	0.00447183	0.277148
CEP164	193.764	-0.312331	0.110337	-2.83069	0.00464478	0.279787
RAB2A	300.924	-0.281567	0.0993982	-2.83272	0.00461545	0.279787
FASTK	299.625	-0.279455	0.0987362	-2.83032	0.00465014	0.279787
HIPK2	546.432	0.234236	0.0827337	2.8312	0.00463731	0.279787
ZC3HAV1	303.607	0.280506	0.098983	2.83388	0.00459873	0.279787
SV2A	109.239	0.356425	0.125868	2.83172	0.00462981	0.279787
PPP1CB	431.084	0.2583	0.0913479	2.82765	0.00468918	0.28004
ERLIN1	195.354	0.307782	0.108858	2.82736	0.00469329	0.28004
INTS10	277.418	-0.282793	0.100113	-2.82474	0.00473193	0.281178
ATP6V1B2	411.867	-0.265933	0.0945029	-2.81402	0.00489259	0.289528
PHF5A	153.373	0.325151	0.115681	2.81076	0.00494246	0.291281
VIM	1188.2	0.217622	0.0775659	2.80564	0.00502173	0.294745
LOC150197	4.65364	0.209607	0.0749071	2.79822	0.00513849	0.298562
TYMS	658.732	0.228749	0.0818052	2.79626	0.00516981	0.298562
HMGXB4	184.375	0.309475	0.110667	2.79644	0.00516684	0.298562
C17orf104	17.9282	0.325543	0.116324	2.7986	0.00513254	0.298562
DOCK5	121.229	-0.336567	0.120529	-2.7924	0.00523185	0.298998
ZNF320	3.16563	0.169395	0.0606846	2.79141	0.00524795	0.298998
YWHAB	925.802	0.213525	0.0765148	2.79063	0.00526054	0.298998
HMGB1	684.927	0.250169	0.0895992	2.79209	0.00523688	0.298998
C21orf33	448.693	-0.262007	0.0940072	-2.78709	0.00531836	0.301095
ITPR1	142.897	0.321845	0.115585	2.7845	0.00536109	0.302323
PAN2	226.354	-0.297798	0.107089	-2.78084	0.00542186	0.304556
MKX	6.32097	0.231525	0.0833056	2.77923	0.0054488	0.304878
ARMC1	191.731	-0.305073	0.10982	-2.77794	0.00547042	0.304902
CUEDC2	129.726	-0.329609	0.118864	-2.77298	0.00555447	0.307205
UHRF1	387.907	0.270114	0.09738	2.77381	0.00554036	0.307205
DDX3X	2575.09	0.158258	0.0572823	2.76278	0.0057312	0.315765
CHCHD7	105.36	-0.341924	0.123827	-2.7613	0.00575715	0.315984
HLA-C	365.153	-0.265551	0.0963814	-2.75521	0.00586543	0.317754
GLUL	1094.16	0.186953	0.0678714	2.75452	0.00587779	0.317754
PSMD6	541.577	0.24572	0.0891781	2.75539	0.00586226	0.317754
RHOU	126.58	0.328365	0.119087	2.75736	0.00582707	0.317754
ATP6V1H	148.053	-0.32	0.116344	-2.75046	0.00595116	0.31932
MICALL1	276.475	0.278927	0.101374	2.75146	0.00593308	0.31932
ASH2L	157.849	-0.315369	0.114848	-2.74596	0.00603335	0.321332
PTMA	1806.3	0.192438	0.070062	2.74668	0.00602012	0.321332
ACOXL	6.96019	0.229583	0.0837745	2.74049	0.0061348	0.325529
SULF1	22.6644	-0.324814	0.118746	-2.73536	0.0062312	0.325954
FANCF	4.48733	0.203026	0.074226	2.73524	0.00623347	0.325954
SNRPD3	505.408	0.227985	0.0833136	2.73647	0.00621031	0.325954
PTPN14	288.886	0.26491	0.0967984	2.73672	0.00620553	0.325954
SLC39A14	541.68	-0.229951	0.0841307	-2.73326	0.00627103	0.32673
SOX4	903.022	-0.216278	0.0792062	-2.73057	0.00632248	0.327228
PEX26	174.634	0.306964	0.112425	2.73038	0.0063261	0.327228
BTBD2	296.725	-0.274673	0.100976	-2.7202	0.00652431	0.33507
ATXN10	490.019	0.23199	0.0852726	2.72056	0.00651706	0.33507
ARL6IP1	590.49	-0.223948	0.0825115	-2.71414	0.00664483	0.340045
VILL	4.31999	0.185248	0.0683967	2.70844	0.00676003	0.343495
CCND2	417.163	0.27056	0.0998713	2.70908	0.00674693	0.343495
NPTXR	25.2953	-0.329796	0.12186	-2.70634	0.00680288	0.343966
MBD1	207.58	-0.285238	0.105423	-2.70565	0.00681712	0.343966
SMCR7L	468.486	0.229766	0.0849831	2.70367	0.0068578	0.344808
ZFAS1	94.7207	-0.343591	0.127225	-2.70065	0.00692048	0.345599
PTCH1	197.527	0.29634	0.109825	2.69829	0.00696967	0.345599
DNAJC13	198.585	0.312404	0.115708	2.69994	0.00693529	0.345599
R3HCC1L	94.9875	0.339268	0.125718	2.69865	0.00696221	0.345599
ABCB8	195.972	-0.292244	0.108631	-2.69025	0.00713995	0.345699
SLC27A6	7.59743	-0.240877	0.0894294	-2.69349	0.00707093	0.345699
GANAB	1715.81	-0.169079	0.0628242	-2.6913	0.00711745	0.345699
FAR1	672.99	0.216454	0.0804268	2.69132	0.007117	0.345699
C22orf28	411.053	0.23585	0.0875349	2.69435	0.00705258	0.345699
TFIP11	172.733	0.301766	0.111931	2.69601	0.0070175	0.345699
TRMT10C	152.923	0.32804	0.121697	2.69554	0.00702753	0.345699
MYH14	23.9925	-0.328366	0.122458	-2.68146	0.00733026	0.352539
NPIPL3	82.8076	0.340065	0.126784	2.68225	0.00731296	0.352539
DNMBP	115.048	0.329534	0.123193	2.67494	0.00747426	0.358266
XBP1	280.898	0.270465	0.101355	2.6685	0.00761918	0.363999
SUB1	445.484	0.243535	0.0913896	2.66481	0.0077033	0.36634
CDC25A	619.545	0.251855	0.0945362	2.66411	0.00771913	0.36634
PPP2CB	244.061	-0.277966	0.104417	-2.66207	0.00776628	0.367366
MAGED1	382.621	0.243252	0.0916312	2.65469	0.00793817	0.374265
CRISPLD1	55.8563	-0.347595	0.131116	-2.65105	0.0080242	0.374623
KIAA0146	148.646	-0.306199	0.11548	-2.65152	0.00801294	0.374623
INA	4.15818	0.17828	0.0674441	2.64338	0.00820835	0.374623
AP1B1	554.642	0.219939	0.0830346	2.64877	0.00807861	0.374623
CABIN1	416.098	0.229521	0.0868583	2.64248	0.00823022	0.374623
POLR2F	222.303	0.275244	0.104024	2.64596	0.00814586	0.374623
SPCS1	224.748	0.279269	0.105488	2.6474	0.00811137	0.374623
CENPM	108.81	0.324799	0.122673	2.64767	0.00810477	0.374623
CPEB3	28.5739	0.329041	0.124524	2.64239	0.00823233	0.374623
JAG1	85.5853	0.341166	0.129004	2.64461	0.00817844	0.374623
TPST2	42.9672	0.346997	0.131015	2.64852	0.00808448	0.374623
KIF26A	154.793	-0.308865	0.117227	-2.63477	0.00841955	0.381934
PCDH17	61.4982	-0.342847	0.130391	-2.62937	0.00855422	0.384405
IL12RB2	15.2552	-0.297043	0.112959	-2.62964	0.00854748	0.384405
ZMAT3	87.025	0.335225	0.127466	2.62993	0.00854029	0.384405
PPIL2	204.6	0.284392	0.108503	2.62106	0.00876559	0.392221
PHLDB2	80.7813	0.334443	0.12763	2.6204	0.00878269	0.392221
ACAT1	381.767	-0.254455	0.0974185	-2.61198	0.00900204	0.400772
RHOBTB2	68.3828	-0.339402	0.130322	-2.60432	0.00920563	0.40194
GTF2E2	127.183	-0.31205	0.119759	-2.60565	0.00916992	0.40194
ACTA2	19.3269	-0.297933	0.114236	-2.60804	0.00910618	0.40194
COPS5	231.405	-0.270587	0.103799	-2.60685	0.00913801	0.40194
SERBP1	2356.39	0.178887	0.0686096	2.60731	0.0091257	0.40194
SSX2IP	325.463	0.250129	0.0960689	2.60364	0.00922395	0.40194
UBE2L3	304.38	0.254304	0.0975657	2.60649	0.00914766	0.40194
PDXP	269.6	0.254877	0.0980487	2.59949	0.00933621	0.405603
GSR	509.528	-0.220442	0.0848862	-2.59691	0.00940652	0.407427
RGL2	96.2347	-0.337991	0.130518	-2.58961	0.00960842	0.414922
TRMT61A	134.36	-0.316841	0.122465	-2.58721	0.0096757	0.416577
COL14A1	68.9655	0.336873	0.130303	2.58529	0.0097296	0.417647
PDE7A	109.717	-0.314189	0.12164	-2.58295	0.00979603	0.419247
NOL4	37.9961	-0.335971	0.130165	-2.58112	0.00984813	0.419534
PROM1	2.49538	0.146814	0.0568899	2.58066	0.00986109	0.419534
USP12	138.469	0.306941	0.119184	2.57536	0.0100135	0.424763
LAMA1	190.713	0.281699	0.109811	2.56532	0.010308	0.434691
FADS2	185.766	0.287094	0.111903	2.56555	0.0103012	0.434691
EXTL3	384.903	-0.230891	0.0901246	-2.56191	0.01041	0.437187
SLC25A28	79.6692	0.32695	0.12765	2.5613	0.010428	0.437187
HLA-B	76.4494	-0.333485	0.130362	-2.55815	0.0105231	0.439892
UBXN7	191.831	0.297159	0.116241	2.55641	0.0105759	0.440153
SWAP70	136.215	0.297904	0.116554	2.55592	0.0105906	0.440153
DBN1	437.085	0.238205	0.0932715	2.55389	0.0106526	0.441408
GTSE1	367.546	0.247212	0.0968349	2.55293	0.0106822	0.441408
ENTPD4	255.018	-0.262224	0.102765	-2.55169	0.01072	0.441703
SPTB	119.957	-0.306735	0.120684	-2.54164	0.0110333	0.444423
CCHCR1	164.61	-0.297803	0.117113	-2.54287	0.0109947	0.444423
SARM1	240.33	-0.25959	0.102125	-2.54189	0.0110256	0.444423
MLL3	730.833	-0.191391	0.0752665	-2.54284	0.0109956	0.444423
GNE	7.82447	0.226664	0.0891565	2.54232	0.0110119	0.444423
MAP4K5	219.687	0.268581	0.105564	2.54424	0.0109515	0.444423
SSR3	348.637	0.278058	0.109358	2.54264	0.0110018	0.444423
ERO1LB	85.7969	0.322113	0.126572	2.54489	0.0109312	0.444423
MIF	1176.99	0.175429	0.06909	2.53914	0.0111125	0.446362
ARL4C	41.3006	0.33172	0.130816	2.53578	0.0112196	0.44941
TCEB1	149.523	-0.292315	0.115565	-2.52943	0.0114248	0.456357
EML2	58.5919	-0.331599	0.13128	-2.52589	0.0115406	0.457096
RNPEPL1	82.7038	-0.32047	0.126929	-2.5248	0.0115765	0.457096
NSMAF	126.801	-0.299808	0.118782	-2.52402	0.0116022	0.457096
NCBP2	292.392	0.272741	0.107897	2.52779	0.0114781	0.457096
ATP1B1	107.734	0.31079	0.122999	2.52677	0.0115118	0.457096
FDFT1	526.685	0.226656	0.0899114	2.52088	0.0117061	0.458673
LRRC34	47.3219	0.331054	0.131285	2.52165	0.0116806	0.458673
KIF11	653.418	0.204137	0.0810416	2.51891	0.0117717	0.459994
ASIC3	22.9599	-0.300572	0.119517	-2.51488	0.0119071	0.464023
CHST6	16.5715	0.272375	0.10841	2.51246	0.0119892	0.464707
BID	71.1668	0.323985	0.128951	2.51246	0.0119893	0.464707
ZDHHC4	91.0973	-0.317285	0.126333	-2.5115	0.0120218	0.464715
VCPIP1	128.699	-0.302599	0.120566	-2.50982	0.0120792	0.46568
FGF13	19.724	0.293214	0.116951	2.50715	0.012171	0.466718
LIN9	104.233	0.318388	0.126956	2.50787	0.0121462	0.466718
SSB	920.105	0.194557	0.0776735	2.5048	0.0122521	0.467334
ZNF283	29.4008	0.318313	0.127056	2.50529	0.0122351	0.467334
ACO2	378.098	0.230542	0.0920978	2.50323	0.0123067	0.468176
RHOBTB3	240.48	0.261667	0.104586	2.50194	0.0123515	0.468641
GIT1	211.768	-0.270209	0.108138	-2.49874	0.0124636	0.47165
SLIT3	2.32853	0.137953	0.0552806	2.4955	0.0125778	0.47379
XPNPEP3	100.126	0.315075	0.126269	2.49527	0.0125861	0.47379
PKD1P1	251.088	-0.253378	0.101608	-2.49368	0.0126426	0.474676
NCDN	268.084	0.245269	0.0985332	2.4892	0.0128031	0.478204
MSX2	105.338	0.315535	0.126734	2.48974	0.0127836	0.478204
FOXRED1	120.18	-0.299399	0.120409	-2.48652	0.0129	0.479833
TUG1	645.167	0.206074	0.082889	2.48615	0.0129134	0.479833
LAMA3	360.491	-0.234328	0.0945306	-2.47886	0.0131805	0.484269
DDX21	1854.16	0.171498	0.0692001	2.47829	0.0132012	0.484269
ATP11B	231.106	0.267279	0.107692	2.48188	0.0130692	0.484269
DEPDC1B	121.49	0.296714	0.119711	2.47859	0.0131903	0.484269
HACL1	108.277	0.312509	0.126052	2.4792	0.0131679	0.484269
GALNT13	119.249	-0.297694	0.120179	-2.47708	0.0132461	0.484678
CIZ1	433.179	-0.219847	0.0887936	-2.47593	0.0132889	0.485012
ATP1A1	2582.6	0.142242	0.0575624	2.47109	0.0134704	0.487919
CGGBP1	468.728	0.237487	0.0960955	2.47136	0.01346	0.487919
COMT	120.013	0.306355	0.123933	2.47194	0.0134381	0.487919
BAG4	161.928	-0.284576	0.115309	-2.46794	0.0135893	0.489814
XRCC3	232.721	-0.267693	0.108509	-2.467	0.0136249	0.489814
ZNF430	35.4819	0.316422	0.128261	2.46702	0.0136242	0.489814
DDX5	1839.57	0.163902	0.0665025	2.4646	0.0137167	0.491887
SREBF2	559.092	0.209308	0.085003	2.46236	0.0138027	0.493737
KCNC1	45.8689	-0.322087	0.130928	-2.46003	0.0138926	0.495721
C1orf213	25.9707	-0.305061	0.124081	-2.45857	0.0139493	0.495837
BOD1	179.245	-0.271923	0.11062	-2.45817	0.0139648	0.495837
ZNF436	74.0969	-0.314744	0.128311	-2.45298	0.014168	0.500182
TSHZ1	192.144	-0.277816	0.113286	-2.45234	0.0141931	0.500182
MED15	173.009	0.272768	0.111266	2.4515	0.0142263	0.500182
MVB12B	75.621	0.316371	0.128963	2.45319	0.0141594	0.500182
EPB49	50.8726	-0.321245	0.131271	-2.4472	0.0143973	0.502794
GPR50	3.28045	-0.146386	0.0598201	-2.44709	0.0144013	0.502794
PACSIN2	301.364	0.246435	0.100709	2.44699	0.0144055	0.502794
ISPD	12.7497	-0.259602	0.106349	-2.44105	0.0146447	0.509906
SLC2A3	29.5077	0.30887	0.126822	2.43546	0.014873	0.516604
MAP4	925.536	0.203292	0.0835535	2.43307	0.0149713	0.517517
HSPB1	45.9814	0.319429	0.131283	2.43314	0.0149686	0.517517
UBB	3098.02	-0.142105	0.0585195	-2.42834	0.0151681	0.520004
SMCHD1	565.834	0.19779	0.0814641	2.42794	0.0151847	0.520004
GLA	220.409	0.279544	0.115138	2.4279	0.0151865	0.520004
SMIM7	106.232	0.298915	0.123118	2.42787	0.0151879	0.520004
ERVMER34-1	2.32495	0.130317	0.0538149	2.42158	0.0154532	0.52783
LMTK2	297.595	-0.244539	0.101072	-2.41946	0.0155434	0.528686
ANGEL2	143.655	0.288286	0.119205	2.41841	0.0155885	0.528686
FBLN1	140.41	0.289738	0.119788	2.41875	0.015574	0.528686
SGK196	35.9428	-0.313922	0.12997	-2.41534	0.0157205	0.531602
SP1	457.047	0.204579	0.0847226	2.41469	0.0157484	0.531602
C21orf58	195.307	-0.27076	0.112194	-2.41332	0.0158081	0.532366
PNPLA4	42.4457	-0.315916	0.131007	-2.41145	0.0158893	0.533327
OPA1	408.924	0.244469	0.101435	2.41011	0.0159479	0.533327
TRERF1	18.7638	0.283534	0.117622	2.41056	0.0159279	0.533327
SLC44A1	153.397	0.278493	0.115603	2.40905	0.0159943	0.533637
ENTPD1	405.68	0.229542	0.0954417	2.40505	0.0161704	0.538264
LOC619207	5.47438	-0.190667	0.0793825	-2.40187	0.0163113	0.541701
FZD7	97.3939	0.297865	0.124156	2.39912	0.0164347	0.54454
AGPAT1	384.275	-0.216238	0.0901762	-2.39795	0.016487	0.545018
R3HCC1	165.683	-0.274029	0.114345	-2.39652	0.0165518	0.545906
RAB11FIP1	214.483	-0.250953	0.104886	-2.39262	0.0167284	0.548651
DUSP10	9.24977	-0.227313	0.0950572	-2.39133	0.0167877	0.548651
TENM1	6.76066	-0.195654	0.0818054	-2.3917	0.0167707	0.548651
CYB5R3	364.346	0.2386	0.099775	2.39138	0.016785	0.548651
TRO	98.5329	0.296638	0.124376	2.38501	0.0170788	0.556901
DUSP4	52.412	-0.310065	0.130107	-2.38315	0.0171651	0.557188
SUMO2	352.786	0.236854	0.0993627	2.38373	0.017138	0.557188
PBK	262.118	-0.23646	0.0994287	-2.37819	0.017398	0.563192
SLC24A2	3.30579	-0.154414	0.064947	-2.37754	0.0174284	0.563192
TK2	45.5511	-0.310736	0.131078	-2.37062	0.0177583	0.56973
MAMDC4	28.5082	-0.300933	0.1269	-2.37142	0.01772	0.56973
TPD52	293.021	-0.233937	0.0987084	-2.36998	0.0177892	0.56973
LSS	720.801	-0.189025	0.0796831	-2.37221	0.0176819	0.56973
PRDX4	342.35	-0.223726	0.0945533	-2.36614	0.0179746	0.574389
GNG11	4.14731	0.158779	0.0671692	2.36387	0.018085	0.575907
CYCS	761.664	0.193594	0.0819375	2.3627	0.0181423	0.575907
LOC96610	115.059	0.290758	0.123035	2.36321	0.0181173	0.575907
STAT6	45.0192	-0.304791	0.12971	-2.34978	0.0187845	0.578419
PDLIM2	31.7976	-0.300205	0.12765	-2.35177	0.0186843	0.578419
CHST2	18.5734	-0.277812	0.118051	-2.35332	0.0186069	0.578419
COL6A1	203.021	-0.272097	0.115324	-2.35941	0.0183041	0.578419
ZGLP1	14.0912	-0.260551	0.110452	-2.35894	0.018327	0.578419
TXNDC12	238.87	-0.251866	0.106823	-2.35778	0.0183847	0.578419
OBSL1	323.821	-0.242311	0.102955	-2.35356	0.0185947	0.578419
KAT2A	377.478	-0.213825	0.0908436	-2.35377	0.0185843	0.578419
RPL19	868.437	-0.169853	0.0722669	-2.35036	0.0187553	0.578419
LOC284889	1181.61	0.162032	0.0689276	2.35075	0.0187355	0.578419
USP14	561.564	0.194604	0.0827864	2.35068	0.0187392	0.578419
BCAT1	558.01	0.223562	0.0951037	2.35072	0.0187372	0.578419
RARS	380.416	0.225351	0.0956607	2.35573	0.0184864	0.578419
NFIX	73.8583	0.303452	0.129029	2.35181	0.0186826	0.578419
AKIRIN1	531.784	0.19396	0.0825927	2.3484	0.0188544	0.579331
NUDT14	20.9969	-0.277205	0.118171	-2.3458	0.0189864	0.580902
TUSC2	145.478	0.280847	0.119719	2.34588	0.0189821	0.580902
DRG1	284.998	0.232941	0.0994049	2.34336	0.0191111	0.582241
FAM101B	167.556	0.261089	0.111381	2.34412	0.0190721	0.582241
CA8	89.7755	-0.294832	0.126236	-2.33557	0.0195139	0.583764
RHBDF2	21.497	-0.281144	0.120318	-2.33668	0.019456	0.583764
ANKRD24	4.79826	-0.177543	0.0759628	-2.33724	0.0194269	0.583764
RPL15	1498.76	0.200413	0.0856625	2.33956	0.0193063	0.583764
PTBP3	284.218	0.239362	0.102518	2.33482	0.0195527	0.583764
PRKCB	16.6215	0.265399	0.113683	2.33455	0.019567	0.583764
CUTC	116.659	0.283431	0.12106	2.34126	0.019219	0.583764
SLC6A6	114.147	0.284398	0.121674	2.33737	0.0194199	0.583764
PRKACB	95.2629	0.291693	0.12463	2.34047	0.0192594	0.583764
UBE2D1	86.4673	0.296371	0.12691	2.33528	0.0195285	0.583764
ACD	69.6314	-0.302043	0.129501	-2.33235	0.0196821	0.585981
RNF122	45.1521	-0.304002	0.130471	-2.33003	0.0198045	0.586203
C9orf142	128.28	-0.278889	0.11974	-2.32912	0.0198526	0.586203
BCL2L13	158.168	0.272326	0.116893	2.3297	0.0198222	0.586203
TBC1D30	17.9204	0.274019	0.117599	2.33012	0.0198001	0.586203
DEGS1	281.842	0.239807	0.103146	2.32493	0.0200758	0.591578
TMA16	105.04	0.286395	0.123278	2.32317	0.0201701	0.593142
CROCC	131.07	-0.277003	0.119278	-2.32234	0.0202147	0.59324
PKP3	76.8026	-0.302887	0.130747	-2.31659	0.0205258	0.594949
TPCN1	70.88	-0.30066	0.129745	-2.31732	0.0204865	0.594949
FAM160B2	92.5869	-0.292989	0.126634	-2.31366	0.0206861	0.594949
PEX5	249.806	-0.235908	0.10177	-2.31804	0.0204474	0.594949
EIF1AX	865.888	0.194513	0.0840848	2.3133	0.020706	0.594949
IREB2	697.91	0.208542	0.0901294	2.31381	0.0206782	0.594949
ROBO1	652.947	0.209484	0.0904758	2.31535	0.0205935	0.594949
LPCAT1	325.953	0.220166	0.0950783	2.31563	0.0205785	0.594949
AP3M1	239.738	0.2387	0.103035	2.31668	0.0205213	0.594949
JHDM1D	171.829	0.258428	0.111733	2.3129	0.020728	0.594949
TBX1	101.063	0.287296	0.124111	2.31483	0.0206221	0.594949
KLC4	104.883	-0.288946	0.125378	-2.3046	0.0211892	0.606606
CSTF3	236.789	0.244158	0.105968	2.30407	0.0212186	0.606606
LSM1	113.121	-0.282654	0.122838	-2.30102	0.0213903	0.610304
B3GALNT1	1.99485	0.118367	0.0514761	2.29947	0.0214785	0.611607
MIR663A	15.5667	-0.259774	0.113189	-2.29506	0.0217298	0.617539
PEAK1	206.76	0.247256	0.107808	2.29348	0.0218202	0.618885
CHST14	70.6751	-0.296152	0.129664	-2.284	0.0223718	0.619021
CCDC167	95.4597	-0.29077	0.127102	-2.28769	0.0221553	0.619021
MYBL1	92.6974	-0.2892	0.126358	-2.28873	0.0220949	0.619021
RHBDD2	112.608	-0.283694	0.123852	-2.29058	0.0219875	0.619021
PTPRZ1	24.3812	-0.283218	0.123801	-2.28768	0.022156	0.619021
RECQL4	281.719	-0.250112	0.109482	-2.2845	0.022342	0.619021
ABCA3	274.29	-0.247466	0.107988	-2.29161	0.021928	0.619021
CLCN7	216.901	-0.247276	0.108219	-2.28496	0.0223151	0.619021
ZNF630	1.99371	0.116833	0.0511576	2.28378	0.0223846	0.619021
SF3A1	817.998	0.174485	0.0762323	2.28886	0.0220873	0.619021
NR3C1	201.478	0.250123	0.109492	2.2844	0.0223482	0.619021
RNF2	125.515	0.276596	0.120671	2.29214	0.0218976	0.619021
PARP9	33.7075	0.295542	0.12939	2.28411	0.0223649	0.619021
TMEM185B	190.485	-0.247415	0.108394	-2.28254	0.0224574	0.6194
TRMT2A	293.366	0.222141	0.0973414	2.28208	0.0224845	0.6194
SRD5A3	76.6829	-0.294382	0.129176	-2.27892	0.0226719	0.620995
DBF4B	147.043	-0.264488	0.116017	-2.27974	0.022623	0.620995
FOXRED2	377.867	0.21262	0.0932813	2.27935	0.0226465	0.620995
RYR2	31.1424	-0.292295	0.128462	-2.27535	0.0228852	0.622758
TTYH3	371.336	-0.209419	0.0920548	-2.27494	0.0229095	0.622758
PPP4C	501.545	-0.191928	0.0843527	-2.27531	0.0228876	0.622758
HSPA2	15.7513	0.251706	0.110539	2.27707	0.0227819	0.622758
ZNF250	27.6779	-0.288062	0.126732	-2.27299	0.0230268	0.623234
MTA1	428.903	-0.20134	0.08855	-2.27375	0.0229812	0.623234
UBA5	173.43	0.271523	0.119483	2.27249	0.0230571	0.623234
CPS1	75.2666	-0.291813	0.128936	-2.26323	0.0236215	0.625053
GPSM1	99.8484	-0.288865	0.127628	-2.26334	0.0236149	0.625053
TDRKH	85.5859	-0.287182	0.126607	-2.2683	0.0233107	0.625053
LRRC37A4P	98.2547	-0.281401	0.124435	-2.26143	0.0237329	0.625053
C14orf2	207.51	-0.247181	0.109346	-2.26054	0.0237877	0.625053
ZFHX4	260.545	-0.23182	0.102311	-2.26585	0.0234608	0.625053
E2F4	258.951	-0.227511	0.100303	-2.26824	0.0233148	0.625053
ARFGAP1	282.023	-0.226959	0.100413	-2.26025	0.0238057	0.625053
PINK1	285.743	-0.221897	0.0978428	-2.2679	0.0233354	0.625053
NT5E	4.45303	-0.158012	0.0696937	-2.26723	0.0233763	0.625053
EPB41L3	455.316	0.198148	0.0874035	2.26705	0.0233873	0.625053
PNRC2	345.1	0.220201	0.0974934	2.25862	0.0239068	0.625053
FAM188A	180.082	0.254792	0.112493	2.26495	0.0235155	0.625053
NFIC	168.049	0.257487	0.113707	2.26448	0.0235446	0.625053
RYK	144.793	0.273226	0.1208	2.26181	0.0237091	0.625053
GLDC	88.7864	0.291696	0.129069	2.26	0.0238212	0.625053
FOXQ1	45.596	0.292414	0.129431	2.25922	0.0238697	0.625053
ARL15	58.7864	0.296129	0.130921	2.2619	0.0237038	0.625053
PKN3	205.742	-0.241711	0.10713	-2.25624	0.0240556	0.627803
PGRMC1	716.069	0.171431	0.0761612	2.25089	0.0243924	0.63544
PIEZO2	3.16241	0.140525	0.0624868	2.24887	0.0245207	0.635831
NAV1	90.9401	0.288312	0.128221	2.24857	0.0245401	0.635831
KAZN	66.0137	0.294001	0.130712	2.24922	0.0244982	0.635831
SNHG6	119.861	-0.286452	0.127549	-2.24581	0.024716	0.637219
EIF5	1270.13	-0.147465	0.0656336	-2.24679	0.0246534	0.637219
ASNSD1	267.398	0.227246	0.101194	2.24565	0.0247266	0.637219
ATP13A2	289.611	-0.232627	0.10371	-2.24306	0.0248928	0.639211
MEA1	253.413	-0.23004	0.102529	-2.24366	0.0248543	0.639211
BMP3	19.8627	-0.267414	0.119274	-2.24202	0.0249602	0.639801
ARL6IP4	345.343	-0.208964	0.0933651	-2.23814	0.025212	0.643957
TBL1XR1	209.164	0.270664	0.120917	2.23843	0.0251933	0.643957
CHPF	141.792	-0.26874	0.120139	-2.2369	0.0252927	0.644378
SLC30A6	132.166	0.26761	0.119657	2.23647	0.025321	0.644378
ITGA4	25.2211	0.278139	0.124401	2.23583	0.0253629	0.644378
BSDC1	191.445	0.244252	0.109318	2.23432	0.0254619	0.645753
FNTA	141.116	-0.262298	0.117501	-2.23231	0.0255942	0.647967
APBB1	228.216	-0.23769	0.106543	-2.23094	0.0256854	0.647992
TBRG4	284.98	-0.216524	0.0970255	-2.23161	0.0256404	0.647992
ABCA7	82.0404	-0.288268	0.129309	-2.22929	0.0257945	0.649605
SNHG8	78.8827	-0.285208	0.128061	-2.22713	0.0259384	0.651224
LRRC4B	15.707	-0.245899	0.110419	-2.22697	0.0259493	0.651224
BRD1	246.527	0.22651	0.101796	2.22515	0.0260714	0.653149
FBN2	595.95	0.186369	0.0837897	2.22425	0.0261318	0.653521
HYOU1	682.895	-0.171435	0.0771436	-2.22228	0.0262645	0.655701
TMEM70	137.33	-0.263584	0.118829	-2.21818	0.0265423	0.656348
ANKS1A	303.903	-0.213938	0.0963575	-2.22025	0.026402	0.656348
NEAT1	485.993	-0.203771	0.0919881	-2.21519	0.0267469	0.656348
TERT	5.15916	0.169705	0.0765691	2.21636	0.0266666	0.656348
LRIG1	297.644	0.232046	0.104625	2.2179	0.0265619	0.656348
TCTN3	216.604	0.238193	0.107395	2.21792	0.0265602	0.656348
COMMD2	153.794	0.269007	0.121227	2.21904	0.0264843	0.656348
ZNRF3	108.83	0.271022	0.122319	2.21569	0.0267125	0.656348
DTX3	28.1933	0.280508	0.126512	2.21724	0.0266066	0.656348
FAM129A	74.8966	0.290832	0.131282	2.21531	0.0267385	0.656348
C16orf93	89.6241	-0.280479	0.126908	-2.2101	0.0270985	0.657651
ADAM1A	22.7195	-0.262333	0.118793	-2.20832	0.027222	0.657651
SPATA6	25.2684	-0.256106	0.11581	-2.21142	0.0270067	0.657651
PAG1	205.613	-0.234337	0.106134	-2.20794	0.0272486	0.657651
NGFR	9.59377	-0.215597	0.0974256	-2.21294	0.0269016	0.657651
CRIP2	1.97277	-0.109749	0.0497129	-2.20765	0.0272686	0.657651
SMARCC1	1212.48	0.19006	0.0861105	2.20716	0.027303	0.657651
STRN3	152.015	0.254343	0.115202	2.20781	0.0272577	0.657651
KIAA0922	105.029	0.272871	0.123566	2.2083	0.0272234	0.657651
PTCHD3P1	35.0052	0.286562	0.12951	2.21267	0.0269204	0.657651
HUS1	60.0441	0.288338	0.130629	2.2073	0.0272928	0.657651
RHBDD1	81.4375	0.284252	0.128844	2.20617	0.0273724	0.65822
YWHAH	366.725	0.202272	0.0917967	2.20348	0.027561	0.661649
DDX11	447.171	-0.199314	0.0905316	-2.20159	0.0276941	0.661943
GOLM1	582.261	0.176998	0.0804044	2.20135	0.0277114	0.661943
ARF4	395.407	0.23719	0.10771	2.20212	0.0276565	0.661943
HS1BP3	68.3023	-0.283909	0.129396	-2.19411	0.0282274	0.667677
RIPK2	75.226	-0.281726	0.128292	-2.19597	0.0280938	0.667677
RMRP	4.15073	-0.153609	0.0699282	-2.19667	0.0280444	0.667677
FBXO7	277.785	0.224777	0.102529	2.19233	0.0283555	0.667677
ZNF589	215.561	0.238305	0.108632	2.1937	0.0282569	0.667677
PNP	183.777	0.241282	0.109999	2.19348	0.0282728	0.667677
CECR5	181.995	0.241514	0.110021	2.19517	0.0281515	0.667677
ADA	42.3373	0.287381	0.131042	2.19304	0.0283044	0.667677
TIMP3	66.4612	0.287632	0.131211	2.19214	0.0283693	0.667677
RAMP2-AS1	2.49055	0.122648	0.0560578	2.18788	0.0286783	0.672747
ARHGEF3	62.0656	0.284973	0.130249	2.18791	0.0286761	0.672747
ARL8B	204.04	0.2461	0.112609	2.18543	0.028857	0.67487
RAB11FIP2	112.007	0.26712	0.122232	2.18536	0.0288627	0.67487
COMMD6	97.5106	-0.272698	0.124831	-2.18453	0.0289233	0.675189
SEMA4C	116.455	-0.26881	0.123215	-2.18163	0.0291367	0.677971
PARK2	2.98001	-0.135138	0.0619349	-2.18193	0.0291148	0.677971
OSBPL11	235.323	0.226618	0.104002	2.17898	0.0293329	0.680333
LGR5	62.7264	0.283647	0.130149	2.1794	0.0293016	0.680333
BCKDK	186.306	-0.239844	0.110109	-2.17825	0.0293876	0.680506
TGS1	157.563	-0.248865	0.114383	-2.17572	0.0295761	0.683768
RPLP1	1298.88	-0.173958	0.0800344	-2.17354	0.0297399	0.685969
RAB31	352.225	0.203059	0.0934387	2.17318	0.0297666	0.685969
MTFR1	189.214	-0.236793	0.109065	-2.17112	0.0299221	0.687104
LGI3	1.81111	-0.106409	0.0490156	-2.17092	0.0299371	0.687104
TWIST2	1.83212	0.106138	0.0488975	2.17063	0.0299593	0.687104
NUB1	477.267	-0.18947	0.0873961	-2.16794	0.0301629	0.689576
RENBP	5.60446	-0.169765	0.0782919	-2.16836	0.0301312	0.689576
RPL7	71.2376	-0.281433	0.129869	-2.16706	0.0302302	0.690017
TRABD2B	26.4955	-0.272897	0.126061	-2.16479	0.0304037	0.692096
TUBGCP3	128.465	0.259223	0.119755	2.16461	0.0304176	0.692096
CLU	78.9352	-0.281204	0.130078	-2.16181	0.030633	0.6948
ATF4	1508.1	0.186783	0.0864014	2.16181	0.030633	0.6948
SMCR7	40.0635	-0.281395	0.130306	-2.1595	0.0308117	0.697296
ANXA11	150.39	0.250065	0.115817	2.15913	0.0308401	0.697296
JOSD2	33.3366	-0.278908	0.12932	-2.15672	0.0310275	0.700432
COPB2	549.936	0.20762	0.0964142	2.15342	0.0312859	0.702955
UBTD2	139.584	0.25273	0.117352	2.1536	0.0312716	0.702955
DGCR6L	134.334	0.256355	0.118994	2.15436	0.0312121	0.702955
MEGF8	533.055	-0.182005	0.0845613	-2.15234	0.0313705	0.703756
AHCYL1	459.045	0.18165	0.0844499	2.15099	0.0314773	0.703795
PPP6C	236.991	0.226399	0.10528	2.15046	0.031519	0.703795
PRKAR2B	85.0946	0.276054	0.12835	2.1508	0.0314923	0.703795
VAPA	386.296	0.198268	0.0922535	2.14916	0.0316215	0.704989
BNIP3L	138.393	-0.251851	0.117454	-2.14425	0.0320125	0.709306
LRP2	231.869	-0.225881	0.105331	-2.14449	0.0319937	0.709306
CAPRIN1	1298.38	0.15575	0.0725756	2.14604	0.0318699	0.709306
GATAD2A	423.35	0.195259	0.0910479	2.14457	0.0319872	0.709306
SYT11	39.8882	-0.2791	0.130426	-2.13991	0.0323624	0.709461
FBXO10	105.701	-0.263442	0.123074	-2.14053	0.0323121	0.709461
IGHMBP2	110.871	-0.259407	0.121648	-2.13243	0.0329714	0.709461
CCDC25	192.07	-0.232315	0.10878	-2.13565	0.032708	0.709461
SLC46A1	189.015	-0.231355	0.108607	-2.13021	0.0331542	0.709461
PYCR2	216.118	-0.226074	0.105793	-2.13694	0.0326026	0.709461
ERLIN2	294.225	-0.209961	0.0984776	-2.13207	0.0330013	0.709461
LPL	7.76038	-0.190806	0.0893344	-2.13587	0.0326903	0.709461
RPLP2	1491.59	-0.164973	0.0771168	-2.13926	0.0324146	0.709461
RPL29	1213.64	0.150955	0.0706943	2.13532	0.0327352	0.709461
YWHAZ	1819.61	0.152941	0.0717652	2.13113	0.0330788	0.709461
PI4KA	594.203	0.175631	0.082445	2.13028	0.0331486	0.709461
2019-09-11	644.974	0.176703	0.0826302	2.13848	0.0324777	0.709461
MID1	558.831	0.178519	0.083529	2.13721	0.032581	0.709461
AMD1	631.355	0.179794	0.0843606	2.13126	0.0330677	0.709461
API5	565.609	0.185147	0.086785	2.1334	0.0328919	0.709461
SCML1	334.9	0.200437	0.0940431	2.13133	0.0330616	0.709461
GTPBP1	310.441	0.207165	0.0969429	2.13698	0.0325997	0.709461
LPHN1	326.186	0.214553	0.100133	2.14267	0.0321396	0.709461
SMARCA1	91.0403	0.270702	0.12649	2.1401	0.0323464	0.709461
SORBS1	82.9221	0.274469	0.128118	2.14231	0.0321685	0.709461
MTM1	33.6649	0.274557	0.12871	2.13314	0.0329135	0.709461
SIAH2	66.5474	0.27761	0.129638	2.14142	0.0322399	0.709461
MMS19	380.627	0.192161	0.0902756	2.12861	0.0332868	0.710483
GABPB1	79.8094	0.272988	0.128257	2.12844	0.0333008	0.710483
LINC00202-1	4.83495	0.148751	0.0699839	2.1255	0.0335447	0.713693
FBXO30	146.517	0.245584	0.115545	2.12543	0.0335505	0.713693
ACTB	5225.46	0.14627	0.0688572	2.12424	0.0336497	0.714746
TMEM14C	179.279	-0.239201	0.112859	-2.11946	0.0340513	0.71833
PTK7	371.729	-0.197442	0.0930747	-2.12132	0.0338945	0.71833
HIST1H2BO	2.31965	-0.117305	0.0553516	-2.11926	0.0340682	0.71833
KBTBD6	129.28	0.252207	0.119004	2.11931	0.0340644	0.71833
C21orf91	126.469	0.255473	0.120473	2.12057	0.0339576	0.71833
ZNF423	9.07754	-0.198423	0.0937264	-2.11705	0.0342557	0.721225
POLD2	456.767	-0.182365	0.0861693	-2.11635	0.034315	0.721417
HNRNPC	1457.2	0.150294	0.0710358	2.11575	0.0343664	0.721443
EBF3	64.3645	0.276287	0.130698	2.11393	0.034521	0.723632
MMP25	22.8344	-0.255445	0.120905	-2.11278	0.0346196	0.724644
FLCN	88.3555	-0.26519	0.125596	-2.11144	0.0347344	0.725807
CXADR	254.952	0.218743	0.103623	2.11096	0.0347761	0.725807
FBXL15	61.9462	-0.27556	0.130726	-2.10793	0.0350372	0.725987
EN2	251.702	-0.212237	0.100669	-2.10826	0.0350084	0.725987
ATP6AP1	356.183	-0.200292	0.0950009	-2.10832	0.0350037	0.725987
GMPS	314.176	0.216088	0.102458	2.10904	0.0349408	0.725987
BASP1	285.448	0.224348	0.106373	2.10907	0.0349384	0.725987
MAST1	36.2386	-0.271499	0.128949	-2.10548	0.0352499	0.72725
PIM3	372.61	0.199033	0.0944967	2.10624	0.0351832	0.72725
HMOX1	73.0308	0.271493	0.12893	2.10574	0.0352267	0.72725
SPRYD4	50.4413	0.27631	0.13129	2.10457	0.0353284	0.727827
SUV39H1	146.103	-0.253746	0.120652	-2.10312	0.0354555	0.729398
KPNA3	227.88	0.220519	0.104977	2.10063	0.0356731	0.732826
PTGES3	1145.22	0.171163	0.0815444	2.09902	0.0358151	0.734695
EIF4A2	663.207	0.188019	0.0896317	2.09768	0.0359334	0.736071
PSD3	233.022	-0.217715	0.103892	-2.09559	0.0361185	0.738439
NGRN	475.974	-0.178691	0.0852854	-2.09522	0.0361517	0.738439
GGCX	306.221	0.209154	0.0998718	2.09422	0.0362399	0.739192
RIBC2	15.7269	-0.238518	0.114027	-2.09177	0.0364592	0.74162
RFK	255.909	0.214125	0.102367	2.09174	0.0364621	0.74162
CALR	2034.05	-0.126732	0.0606406	-2.08989	0.0366275	0.741837
DPY19L2P2	4.98508	0.155278	0.0742748	2.09058	0.0365656	0.741837
TEKT4P2	73.6617	0.270864	0.1296	2.09001	0.0366173	0.741837
MAP3K10	82.7311	-0.271569	0.130048	-2.08822	0.0367779	0.742049
SLC3A2	536.537	-0.197658	0.0946906	-2.08741	0.0368508	0.742049
NOC3L	319.676	0.207575	0.0994237	2.08778	0.0368178	0.742049
PRRC1	267.824	0.20783	0.0996502	2.0856	0.0370151	0.742049
TOB2	168.284	0.237316	0.113765	2.08602	0.0369765	0.742049
CHRAC1	133.905	0.25038	0.120066	2.08536	0.0370366	0.742049
PDE12	202.892	0.252703	0.121036	2.08783	0.0368128	0.742049
SKA3	107.055	0.256826	0.123166	2.0852	0.0370508	0.742049
GCFC2	164.236	0.233549	0.112041	2.0845	0.0371146	0.742292
LOC100132247	93.6331	0.262325	0.125938	2.08296	0.0372544	0.743022
CACNB4	60.2508	0.272218	0.130673	2.08319	0.0372339	0.743022
AHNAK2	25.0007	-0.256153	0.123155	-2.07992	0.0375326	0.747532
GUCD1	218.701	0.219808	0.105772	2.07813	0.0376974	0.749777
TMTC4	52.5348	-0.271515	0.13129	-2.06804	0.0386358	0.752852
SLC25A29	43.8239	-0.268275	0.129618	-2.06973	0.0384775	0.752852
LRRCC1	32.7888	-0.265543	0.12853	-2.066	0.0388288	0.752852
PRKD2	80.1877	-0.265488	0.128036	-2.07353	0.0381226	0.752852
CYP4X1	26.8095	-0.258196	0.124888	-2.06743	0.038694	0.752852
DCAF15	123.415	-0.250612	0.120835	-2.074	0.038079	0.752852
H6PD	142.648	-0.245781	0.11849	-2.07428	0.0380532	0.752852
UBXN2B	143.46	-0.238802	0.115434	-2.06872	0.0385721	0.752852
LINC00176	17.9261	-0.23065	0.111759	-2.06381	0.0390358	0.752852
C11orf84	171.786	-0.229659	0.110943	-2.07007	0.038446	0.752852
AARS	658.355	-0.192929	0.0934354	-2.06484	0.0389386	0.752852
TMEM30A	379.448	-0.186686	0.0903533	-2.06618	0.0388112	0.752852
C1R	6.78674	-0.173282	0.0839822	-2.06332	0.039082	0.752852
RNF138	549.081	-0.170339	0.0823349	-2.06886	0.0385596	0.752852
CCDC47	456.708	0.175028	0.0848021	2.06396	0.0390215	0.752852
SMARCB1	485.182	0.175818	0.0850606	2.06698	0.0387363	0.752852
RALBP1	335.21	0.19535	0.0944642	2.06798	0.0386423	0.752852
PROK2	10.2843	0.199304	0.0964794	2.06577	0.03885	0.752852
CPOX	267.001	0.206556	0.0998784	2.06807	0.0386332	0.752852
SLC30A5	250.226	0.214422	0.103294	2.07585	0.0379083	0.752852
IQGAP2	215.123	0.222418	0.107717	2.06484	0.038938	0.752852
SDHD	184.753	0.232974	0.112367	2.07333	0.0381412	0.752852
NAV2	93.8636	0.258702	0.125398	2.06304	0.0391085	0.752852
GTPBP8	84.9898	0.262506	0.12674	2.07121	0.0383389	0.752852
MYO5B	101.961	-0.255181	0.123756	-2.06198	0.0392097	0.752957
MNF1	124.775	-0.248464	0.120624	-2.05982	0.0394156	0.752957
HSD17B10	230.303	-0.21132	0.102557	-2.06052	0.0393484	0.752957
TMEM229A	3.31425	-0.133635	0.0648223	-2.06156	0.0392501	0.752957
HNRNPA3	1340.45	0.157637	0.0765342	2.05969	0.0394281	0.752957
SMAD7	56.1004	0.27044	0.131245	2.06058	0.0393435	0.752957
MED21	134.248	0.241771	0.117434	2.05878	0.0395153	0.75362
ADCK4	69.9472	-0.266249	0.129605	-2.05431	0.039946	0.75466
LOC284801	32.9436	-0.262657	0.127882	-2.05391	0.0399847	0.75466
F11R	90.5027	-0.258892	0.126247	-2.05068	0.0402985	0.75466
ACTR3B	109.74	-0.253248	0.123191	-2.05574	0.0398073	0.75466
OBSCN	21.6316	-0.236953	0.115541	-2.05081	0.0402851	0.75466
COL18A1	259.768	-0.218154	0.10625	-2.05322	0.0400516	0.75466
YTHDF3	343.744	-0.194609	0.0948159	-2.0525	0.0401214	0.75466
RBBP6	458.205	0.182139	0.0886624	2.05429	0.0399473	0.75466
SEC23IP	205.037	0.231432	0.11248	2.05754	0.0396346	0.75466
PPARGC1B	144.961	0.245707	0.119787	2.0512	0.0402472	0.75466
PI4KAP1	109.868	0.2508	0.122121	2.05371	0.040004	0.75466
RPP25	26.0392	0.256859	0.12526	2.05061	0.0403045	0.75466
MOCS3	49.0873	0.269559	0.131305	2.05292	0.0400806	0.75466
FAIM	66.4819	0.269956	0.131273	2.05645	0.0397393	0.75466
RTN4IP1	45.5647	-0.268667	0.131258	-2.04686	0.040672	0.755829
CTSF	30.4602	-0.260932	0.127412	-2.04794	0.0405663	0.755829
CDK5RAP3	207.886	-0.227494	0.111106	-2.04754	0.0406054	0.755829
POLR3D	206.955	-0.22623	0.110531	-2.04675	0.0406823	0.755829
RASSF6	7.46474	-0.183476	0.0896318	-2.047	0.0406585	0.755829
PRDM16	53.4423	0.268364	0.131109	2.04688	0.04067	0.755829
DUSP16	256.238	-0.214352	0.104884	-2.0437	0.0409829	0.760432
CDC7	384.454	0.198247	0.0970545	2.04264	0.0410883	0.761405
SLITRK3	27.7079	-0.254024	0.124494	-2.04044	0.0413062	0.762643
TNFRSF12A	16.0276	-0.225092	0.110306	-2.0406	0.0412901	0.762643
MAGEF1	143.379	0.241181	0.118205	2.04036	0.0413143	0.762643
FBXO11	199.431	0.218895	0.107311	2.03982	0.0413686	0.762668
ABHD3	99.957	-0.254985	0.125127	-2.0378	0.0415697	0.763968
DMPK	138.377	-0.238217	0.116902	-2.03775	0.041575	0.763968
RPS3A	436.701	-0.190529	0.0935105	-2.03751	0.0415985	0.763968
SLC5A3	291.557	0.220157	0.108112	2.03639	0.0417112	0.765059
FAM27C	5.63165	-0.164899	0.0810319	-2.03499	0.0418518	0.766661
CLMP	28.5084	0.255275	0.12549	2.03422	0.0419289	0.766977
SYNGR1	49.4217	0.26704	0.131304	2.03376	0.0419757	0.766977
SNORA64	6.46048	-0.175437	0.0863887	-2.03079	0.0422761	0.771486
NAPRT1	48.5405	-0.266054	0.131301	-2.02629	0.042735	0.77209
CNRIP1	24.5148	-0.252314	0.124448	-2.02746	0.0426153	0.77209
TAF7	287.252	-0.213376	0.105305	-2.02626	0.0427382	0.77209
SARS	732.331	-0.190531	0.0939159	-2.02874	0.0424843	0.77209
GRIN1	5.13277	-0.15972	0.0786888	-2.02977	0.0423802	0.77209
PA2G4	682.961	0.160218	0.0790713	2.02625	0.0427388	0.77209
PRKAA2	286.498	0.207686	0.102487	2.02645	0.0427184	0.77209
EIF2B5	175.97	0.230611	0.113718	2.02791	0.0425692	0.77209
KCNC4	58.3892	0.264851	0.130837	2.02428	0.0429418	0.774784
FAM131B	8.12872	0.177239	0.0875939	2.02341	0.0430305	0.774897
EFR3B	66.3279	0.262902	0.129946	2.02317	0.0430558	0.774897
IL17RD	71.053	0.262317	0.129784	2.02117	0.0432617	0.777629
PFKL	518.695	-0.189642	0.093928	-2.01902	0.0434854	0.780674
PLOD3	100.295	-0.248747	0.123244	-2.01833	0.0435565	0.780975
DNAJB2	95.0516	-0.259442	0.128845	-2.0136	0.044052	0.782026
PACS2	114.787	-0.252026	0.125222	-2.01264	0.0441527	0.782026
ZNF503-AS2	130.653	-0.23964	0.118937	-2.01484	0.0439215	0.782026
C11orf31	144.105	-0.237107	0.117757	-2.01353	0.0440588	0.782026
GPT2	229.39	-0.229172	0.113766	-2.01442	0.0439657	0.782026
HES4	264.959	-0.211287	0.104781	-2.01647	0.0437513	0.782026
THBS4	5.12163	-0.157591	0.0782605	-2.01368	0.0440434	0.782026
MKI67	1382.27	0.143943	0.071364	2.01702	0.0436936	0.782026
RSL1D1	778.069	0.171489	0.0852085	2.01258	0.0441589	0.782026
C3orf38	87.662	0.255078	0.126599	2.01486	0.0439197	0.782026
UBLCP1	112.128	0.249978	0.124243	2.01201	0.0442191	0.782129
SMYD3	40.5941	-0.262123	0.130331	-2.01121	0.044303	0.782651
ATP6V0E2-AS1	66.3323	-0.262919	0.130852	-2.00929	0.0445061	0.783618
GAS1	144.258	-0.23323	0.116075	-2.00931	0.0445046	0.783618
DLGAP1	2.48835	0.104344	0.0519348	2.00914	0.0445223	0.783618
C5orf22	129.372	0.243749	0.121351	2.00864	0.0445758	0.783618
FAM210B	121.295	0.241734	0.120394	2.00787	0.0446574	0.784095
C17orf103	64.979	-0.260999	0.130328	-2.00263	0.0452165	0.784978
GATA4	92.1526	-0.250984	0.125432	-2.00096	0.0453964	0.784978
IMPA1	132.2	-0.236755	0.118249	-2.00217	0.0452665	0.784978
CIDECP	13.5681	-0.217904	0.108839	-2.00208	0.0452762	0.784978
ASPH	346.71	-0.188652	0.094376	-1.99894	0.0456149	0.784978
SHC3	7.43442	-0.176422	0.0882607	-1.99888	0.0456214	0.784978
HMGA1	1099.73	0.139093	0.0695223	2.00069	0.0454256	0.784978
SUPT16H	959.808	0.148382	0.0740378	2.00413	0.0450559	0.784978
MYOT	5.98339	0.166914	0.0832223	2.00564	0.0448945	0.784978
ZNF711	214.537	0.21505	0.107636	1.99793	0.0457239	0.784978
CNOT10	212.623	0.216649	0.10823	2.00175	0.0453112	0.784978
TIPIN	165.251	0.223502	0.111788	1.99934	0.0455716	0.784978
TXNDC5	17.2746	0.227895	0.113925	2.0004	0.0454566	0.784978
FNBP1L	171.918	0.230029	0.115033	1.99969	0.0455337	0.784978
FAM217B	149.045	0.232773	0.116085	2.00521	0.0449411	0.784978
SNTB2	139.566	0.233863	0.116973	1.99929	0.0455775	0.784978
SLC16A10	74.7019	0.257595	0.128943	1.99774	0.0457449	0.784978
SRRD	75.6826	0.258583	0.1294	1.99832	0.0456816	0.784978
HSPG2	73.9258	0.261967	0.131034	1.99923	0.0455832	0.784978
LUC7L3	880.792	0.143479	0.0718912	1.99578	0.0459583	0.785826
ADAMTS18	12.7644	0.210992	0.105716	1.99585	0.0459504	0.785826
EHD3	48.7753	0.262089	0.131305	1.99603	0.045931	0.785826
ORC2	258.439	0.209768	0.105191	1.99417	0.0461331	0.786945
LIFR	162.037	0.231695	0.116164	1.99456	0.0460913	0.786945
WWOX	51.1941	-0.261596	0.131299	-1.99237	0.0463306	0.789377
CTBP1-AS1	56.8465	-0.260062	0.131076	-1.98405	0.0472498	0.792826
BIN3	74.9505	-0.25759	0.129486	-1.98933	0.0466648	0.792826
IFI27L1	31.6449	-0.254662	0.128294	-1.98498	0.0471464	0.792826
EFTUD1	139.293	-0.233461	0.117401	-1.98857	0.0467482	0.792826
RND1	13.5846	-0.206142	0.103776	-1.98642	0.0469866	0.792826
MARK3	357.985	-0.185209	0.0930739	-1.98991	0.0466009	0.792826
RHEBL1	7.27815	-0.17837	0.0897032	-1.98845	0.0467621	0.792826
ZNF883	3.31969	-0.12462	0.062704	-1.98743	0.0468745	0.792826
MPZL2	4.47814	0.135899	0.0684495	1.98539	0.0471013	0.792826
ZDBF2	276.874	0.19545	0.0984271	1.98574	0.0470626	0.792826
NOL11	336.324	0.204626	0.10312	1.98435	0.0472167	0.792826
ADSS	228.062	0.209676	0.105654	1.98455	0.0471941	0.792826
IGFBP5	880.113	0.237487	0.119551	1.98649	0.0469794	0.792826
PPP3R1	290.5	0.202415	0.102053	1.98343	0.047319	0.793061
FUK	51.8818	-0.260109	0.131222	-1.9822	0.0474564	0.794438
BCL11B	13.4318	0.214731	0.10842	1.98055	0.0476413	0.796608
ACSF3	58.9677	-0.259144	0.130887	-1.9799	0.0477145	0.796843
C14orf79	21.0152	-0.238169	0.120321	-1.97944	0.0477662	0.796843
PPP3CC	49.0899	-0.259698	0.131302	-1.97787	0.047943	0.798865
BEX4	269.275	0.196877	0.0995694	1.97728	0.0480099	0.799054
ASB16	23.9052	-0.239866	0.121855	-1.96845	0.0490162	0.799153
TAF8	142.158	-0.229115	0.116376	-1.96875	0.0489819	0.799153
C10orf10	16.3979	-0.223451	0.113086	-1.97593	0.0481628	0.799153
EIF3F	188.431	-0.215499	0.109252	-1.97249	0.0485534	0.799153
PDGFRL	11.0898	-0.201629	0.102203	-1.97284	0.0485141	0.799153
RB1CC1	379.313	-0.179164	0.0909315	-1.97032	0.0488022	0.799153
AP2B1	1010.32	-0.15819	0.0802669	-1.97079	0.0487474	0.799153
C16orf86	4.28784	-0.137629	0.069821	-1.97117	0.0487044	0.799153
MDC1	1171.92	-0.133714	0.0677072	-1.97488	0.0482816	0.799153
MYD88	3.15342	0.125025	0.0633273	1.97427	0.0483515	0.799153
ATP2B1	417.33	0.182647	0.0924719	1.97516	0.0482502	0.799153
DVL3	342.068	0.193987	0.0982158	1.97511	0.0482557	0.799153
HELZ	327.226	0.20223	0.102733	1.9685	0.0490101	0.799153
CHORDC1	255.426	0.223143	0.113321	1.96912	0.0489395	0.799153
ATXN7	172.516	0.226673	0.114884	1.97306	0.0484887	0.799153
SHANK3	143.988	0.232387	0.117907	1.97093	0.0487321	0.799153
MYOM2	38.1622	0.256231	0.130165	1.96851	0.0490092	0.799153
ST3GAL1	40.6811	0.257575	0.130789	1.9694	0.0489077	0.799153
CDC42EP1	200.429	0.230845	0.117328	1.96752	0.0491228	0.799984
PRAME	33.4545	-0.253381	0.128916	-1.96548	0.0493592	0.802925
LEPROTL1	200.844	-0.21046	0.107148	-1.9642	0.0495067	0.804414
GALNT18	62.6601	-0.255455	0.13021	-1.96186	0.0497786	0.804818
NFKB2	96.2341	-0.250312	0.127618	-1.96142	0.0498305	0.804818
ABCC10	104.486	-0.247853	0.126398	-1.96089	0.0498914	0.804818
CLIP2	29.8965	-0.24073	0.122774	-1.96076	0.0499073	0.804818
IGF2BP1	1199.47	0.15682	0.0799156	1.96232	0.0497256	0.804818
RRP15	210.846	0.219994	0.112157	1.96149	0.0498213	0.804818
PCGF6	94.43	0.248042	0.126512	1.96062	0.0499233	0.804818
THRB	80.5247	0.250493	0.127853	1.95923	0.0500863	0.806541
PCDH20	16.599	-0.217231	0.111064	-1.9559	0.0504768	0.807403
CEP250	231.145	-0.207931	0.10623	-1.95736	0.0503053	0.807403
MIR1282	235.606	-0.201988	0.103227	-1.95674	0.0503781	0.807403
MED24	511.019	-0.160803	0.0821658	-1.95705	0.0503413	0.807403
RASA4CP	4.63587	-0.144455	0.0738167	-1.95694	0.0503546	0.807403
ZNF107	61.4287	0.256219	0.130988	1.95605	0.0504596	0.807403
ZNRD1	61.3725	-0.256355	0.131215	-1.9537	0.0507368	0.807586
KCNH2	25.1522	-0.242704	0.124161	-1.95476	0.0506119	0.807586
SIPA1L2	171.279	-0.220075	0.112716	-1.95248	0.0508813	0.807586
PRDX5	232.352	-0.210032	0.10756	-1.95269	0.0508566	0.807586
2019-09-08	440.591	-0.168875	0.086463	-1.95315	0.0508015	0.807586
KLHL32	3.1511	-0.123305	0.0631276	-1.95326	0.0507889	0.807586
CALD1	338.359	0.183842	0.0940457	1.95481	0.050605	0.807586
TIMELESS	519.179	-0.171701	0.0881569	-1.94767	0.0514545	0.815713
TMPO	1251.49	0.143656	0.0737922	1.94676	0.0515635	0.815713
CPEB2	35.1903	0.251557	0.129193	1.94715	0.0515172	0.815713
PTPRF	1016.2	-0.152809	0.0785394	-1.94563	0.0516993	0.816065
TKT	1198.33	0.160622	0.0825432	1.94592	0.0516646	0.816065
CFL2	309.868	0.190701	0.0980726	1.94448	0.0518371	0.817344
CDK10	106.87	-0.241307	0.124167	-1.94342	0.0519658	0.81758
NDUFS2	272.323	-0.193688	0.0996613	-1.94346	0.0519606	0.81758
RARB	44.7832	-0.25481	0.131201	-1.94213	0.052121	0.817795
UQCRHL	444.606	-0.167727	0.0863909	-1.94149	0.0521987	0.817795
PRIMA1	5.45342	-0.155235	0.0799738	-1.94107	0.0522494	0.817795
CRYM-AS1	2.15716	0.10015	0.0515984	1.94095	0.0522638	0.817795
PGGT1B	70.7253	0.251307	0.129449	1.94136	0.0522148	0.817795
SNRNP70	1104.55	0.132432	0.0682815	1.9395	0.0524408	0.817894
CEP170	369.328	0.178532	0.0920483	1.93955	0.0524348	0.817894
ILDR2	28.3763	0.245008	0.126319	1.9396	0.0524282	0.817894
PIDD	126.671	-0.239385	0.123467	-1.93885	0.0525193	0.818231
DAGLA	60.0672	-0.254198	0.131245	-1.93682	0.0527678	0.818473
ZNF717	25.3797	-0.242123	0.124983	-1.93725	0.052715	0.818473
NKX3-2	14.2231	-0.212631	0.109828	-1.93603	0.0528637	0.818473
SNORA40	10.9289	-0.198711	0.102693	-1.935	0.0529902	0.818473
CENPF	1507.68	0.131263	0.0678034	1.93594	0.0528748	0.818473
CNBP	1436.87	0.144109	0.074363	1.93791	0.0526344	0.818473
SELT	107.268	0.244393	0.126278	1.93536	0.0529467	0.818473
NUDT12	79.4869	0.247276	0.127761	1.93546	0.0529338	0.818473
EMC10	319.869	0.185707	0.0960533	1.93338	0.0531897	0.820674
RIT1	72.8348	-0.250781	0.129823	-1.93171	0.0533955	0.82212
SEC31B	103.735	0.247843	0.128304	1.93169	0.0533978	0.82212
PPIF	402.326	0.174498	0.0903782	1.93075	0.0535135	0.823021
GLI4	22.6796	-0.236492	0.122626	-1.92856	0.0537856	0.824559
DIP2A	328.775	-0.190345	0.098679	-1.92893	0.0537399	0.824559
AGO1	381.901	0.179107	0.092858	1.92882	0.0537529	0.824559
ANO7	17.5692	-0.219472	0.113845	-1.92781	0.0538782	0.8251
LARGE	93.7003	0.241855	0.12553	1.92667	0.0540206	0.8264
ELP5	183.679	-0.222111	0.115321	-1.92603	0.054101	0.82666
GYG2	23.5646	0.229829	0.119353	1.92561	0.0541525	0.82666
CTSH	22.0056	-0.233284	0.121255	-1.92392	0.0543644	0.827691
DAG1	382.36	0.192553	0.100096	1.9237	0.0543928	0.827691
ACAP2	134.768	0.232902	0.121022	1.92446	0.054297	0.827691
ZFP41	73.3884	-0.249161	0.129584	-1.92278	0.0545079	0.828566
C9orf169	4.63424	-0.139864	0.0727586	-1.92231	0.0545673	0.828594
XPO4	243.963	0.199565	0.103864	1.92141	0.0546803	0.829433
MCAT	138.711	0.226179	0.117796	1.92008	0.0548472	0.831089
ARFGEF1	239.44	-0.203256	0.105887	-1.91956	0.0549139	0.831223
ZFAND5	334.136	0.180198	0.0939495	1.91803	0.0551073	0.832484
NIPSNAP1	290.967	0.191555	0.0998731	1.91798	0.055113	0.832484
NCOA2	185.026	-0.210309	0.109739	-1.91645	0.0553081	0.834232
PKD2L2	18.0729	0.221842	0.115774	1.91616	0.0553447	0.834232
TNXB	8.24863	-0.171295	0.0894448	-1.91509	0.0554805	0.835228
UBASH3B	43.7793	0.250851	0.131011	1.91473	0.055527	0.835228
PRPSAP1	121.883	-0.234115	0.122306	-1.91417	0.0555989	0.835435
PI4K2A	229.446	0.197673	0.103293	1.91371	0.0556576	0.835445
TUBB4A	56.4045	0.250599	0.131003	1.91293	0.0557573	0.836069
DSC3	518.061	-0.16102	0.08421	-1.91213	0.0558601	0.836738
DHFRL1	45.4962	0.250799	0.131251	1.91084	0.0560248	0.838332
CYP51A1	279.358	0.193085	0.101178	1.90837	0.0563439	0.84223
GRAMD3	1.99312	0.0983477	0.0515553	1.90761	0.0564411	0.842807
ZNF814	40.857	0.248109	0.130105	1.90699	0.0565217	0.843134
ADM	45.5799	-0.250066	0.131285	-1.90476	0.0568115	0.84468
HEY1	293.842	-0.190146	0.0998667	-1.904	0.0569108	0.84468
DYSF	4.46192	-0.141121	0.0740801	-1.90498	0.0567822	0.84468
UBE2E1	428.926	0.183879	0.0965787	1.90393	0.056919	0.84468
VMA21	231.589	0.209365	0.109885	1.90531	0.0567399	0.84468
BRSK1	26.2922	-0.235824	0.123945	-1.90264	0.0570871	0.846302
VDAC1	627.415	0.157114	0.0826273	1.90147	0.05724	0.847694
EPHX2	40.2008	-0.246847	0.129951	-1.89954	0.0574931	0.850566
WASH2P	52.5307	-0.248582	0.131187	-1.89487	0.0581092	0.85176
CYP2U1	37.1545	-0.247083	0.130289	-1.89642	0.0579046	0.85176
RCCD1	102.919	-0.234352	0.123659	-1.89515	0.0580725	0.85176
FAM78A	24.8057	-0.232003	0.122377	-1.89581	0.0579856	0.85176
SNHG7	154.627	-0.219182	0.115725	-1.894	0.0582253	0.85176
KDM4B	212.411	-0.202369	0.106797	-1.89489	0.0581072	0.85176
TRMT112	291.234	-0.183609	0.0967538	-1.89769	0.0577364	0.85176
RAD50	437.557	-0.171057	0.0903061	-1.89419	0.0581993	0.85176
AMBN	4.98402	0.143642	0.0756916	1.89772	0.0577329	0.85176
MYSM1	300.585	0.187726	0.0989868	1.89647	0.0578979	0.85176
SLC35F2	178.561	0.209248	0.110414	1.89513	0.0580749	0.85176
TMEM234	29.0005	-0.24082	0.127225	-1.89286	0.0583759	0.851909
KIAA0930	267.34	0.196081	0.103602	1.89264	0.0584054	0.851909
GTF2A1	238.404	0.208055	0.109958	1.89214	0.0584725	0.851909
ANKRD33B	110.929	0.232188	0.1227	1.89232	0.0584485	0.851909
AACS	84.2332	-0.243072	0.128504	-1.89156	0.0585498	0.852172
CASP8	33.6765	0.244045	0.129075	1.89073	0.0586608	0.852924
CCDC43	156.5	0.217315	0.114984	1.88996	0.0587626	0.853542
PABPC4	921.497	0.142864	0.0756432	1.88866	0.0589377	0.855221
ABHD10	179.423	0.211346	0.111979	1.88737	0.0591108	0.856868
MANSC1	45.1251	-0.246964	0.131049	-1.88452	0.059495	0.857822
ALDH4A1	93.8061	-0.235346	0.124873	-1.88468	0.0594732	0.857822
RPL37	441.001	-0.176958	0.0939003	-1.88453	0.0594939	0.857822
AP3S2	2.4819	-0.108463	0.0575617	-1.88429	0.0595253	0.857822
HRNR	1.99325	0.0961119	0.0509585	1.88608	0.0592839	0.857822
UBE2H	160.23	0.213848	0.113494	1.88423	0.0595345	0.857822
SHARPIN	74.5109	-0.244765	0.129933	-1.88377	0.0595958	0.857846
KIAA0895L	96.4244	-0.235032	0.124839	-1.88268	0.0597443	0.858847
NUS1	398.229	0.173743	0.0923403	1.88155	0.0598976	0.858847
ZNF789	13.3012	0.192663	0.102399	1.8815	0.0599043	0.858847
RUNX1	80.4079	0.243009	0.129114	1.88213	0.0598183	0.858847
SLC35G2	23.2557	0.230787	0.122823	1.87901	0.0602427	0.862838
LOC100130093	110.605	-0.231377	0.123193	-1.87816	0.0603587	0.86364
NOM1	369.669	-0.171957	0.0916354	-1.87653	0.0605819	0.865112
INSIG2	66.8485	0.24326	0.129616	1.87678	0.0605488	0.865112
NOD1	28.6433	-0.23737	0.12656	-1.87556	0.060716	0.866167
NUDT19	88.8652	-0.238153	0.127228	-1.87186	0.0612262	0.866284
ZNF627	24.503	-0.231261	0.123493	-1.87267	0.0611141	0.866284
LPHN3	110.138	-0.228198	0.121835	-1.87301	0.0610673	0.866284
WWP1	175.453	-0.210104	0.112209	-1.87243	0.0611471	0.866284
MLLT4-AS1	5.44095	-0.145536	0.0777728	-1.8713	0.0613037	0.866284
EWSR1	938.934	0.133481	0.0713373	1.87113	0.0613267	0.866284
SSBP1	535.492	0.15689	0.0837506	1.8733	0.0610266	0.866284
SACS	555.085	0.182439	0.0974405	1.87231	0.0611634	0.866284
CCDC6	244.784	0.196291	0.104698	1.87483	0.0608161	0.866284
C22orf29	118.366	0.228885	0.122122	1.87423	0.0608989	0.866284
FLJ45340	176.996	0.210158	0.112346	1.87063	0.0613962	0.866416
ZACN	100.801	-0.230779	0.12341	-1.87003	0.0614802	0.866751
SLC33A1	116.281	0.235958	0.126233	1.86923	0.0615903	0.867452
ALDH7A1	124.837	-0.22392	0.119837	-1.86855	0.0616858	0.867948
BACE1	185.52	-0.204039	0.10924	-1.8678	0.0617901	0.868376
TIPARP	107.125	0.234185	0.125403	1.86746	0.0618371	0.868376
KIF1A	497.021	-0.243465	0.130619	-1.86394	0.0623307	0.871433
PABPC1L	76.0708	-0.239937	0.128867	-1.8619	0.0626177	0.871433
ECH1	105.356	-0.23238	0.124847	-1.86132	0.0626987	0.871433
SPTSSA	151.303	-0.214762	0.115325	-1.86223	0.0625706	0.871433
EMD	231.355	-0.198846	0.106698	-1.86364	0.0623723	0.871433
MAGEE1	6.64486	-0.160193	0.085994	-1.86284	0.0624842	0.871433
RPN2	705.938	-0.140044	0.0751422	-1.86372	0.062361	0.871433
FSTL1	591.082	0.151206	0.0810915	1.86463	0.0622332	0.871433
PNPT1	298.369	0.195074	0.104787	1.86163	0.0626549	0.871433
DENND6A	221.674	0.214381	0.11524	1.8603	0.0628425	0.871433
PANK2	119.525	0.226432	0.12168	1.86089	0.0627601	0.871433
TBC1D22A	91.7491	0.233245	0.125372	1.86042	0.0628256	0.871433
NAPEPLD	37.665	0.242574	0.130119	1.86425	0.0622873	0.871433
NKX2-1	13.587	0.20007	0.107585	1.85965	0.0629347	0.87187
ZNF28	2.49302	0.105021	0.0564986	1.85882	0.0630522	0.872657
SNAPC1	46.8165	-0.242265	0.130373	-1.85825	0.0631331	0.872937
MOXD1	141.798	-0.225854	0.121717	-1.85556	0.0635162	0.873276
SLC38A2	744.285	0.14982	0.0806667	1.85727	0.0632731	0.873276
NT5DC2	699.547	0.156463	0.0843229	1.85552	0.0635221	0.873276
TCEAL8	192.229	0.202777	0.109254	1.85602	0.0634512	0.873276
EDA2R	25.5677	0.229898	0.123824	1.85665	0.0633613	0.873276
GPR155	32.4054	0.236975	0.127704	1.85565	0.0635033	0.873276
SOGA1	77.5111	-0.239929	0.129445	-1.85351	0.0638087	0.87638
IMP4	144.3	-0.216883	0.11706	-1.85276	0.0639171	0.87703
LYPLA2	168.477	-0.206646	0.111624	-1.85126	0.0641319	0.878792
LCLAT1	114.475	0.222954	0.12045	1.85101	0.0641677	0.878792
PLEKHB2	314.759	-0.173858	0.0940238	-1.84909	0.0644455	0.880082
GSK3A	336.222	-0.172201	0.0931139	-1.84936	0.0644063	0.880082
RRP7B	138.766	0.220351	0.11915	1.84936	0.0644054	0.880082
NFKBIL1	82.9635	-0.238251	0.128904	-1.84828	0.0645615	0.880829
RFX7	158.815	0.211167	0.114285	1.84773	0.0646419	0.881091
SH3BP5L	81.2345	-0.235689	0.127628	-1.84669	0.064792	0.882301
JPH3	39.9289	-0.240916	0.130689	-1.84343	0.0652656	0.883478
FBN1	133.919	-0.232602	0.126285	-1.84188	0.0654929	0.883478
MYO1E	116.348	-0.225234	0.122254	-1.84234	0.0654252	0.883478
MAGED2	244.523	-0.198712	0.107716	-1.84479	0.0650686	0.883478
PLD3	251.778	-0.190726	0.103491	-1.84293	0.0653399	0.883478
GDE1	252.203	-0.188971	0.102595	-1.84191	0.065488	0.883478
ALG1L	6.97727	0.162091	0.0879075	1.84389	0.0651997	0.883478
LRRFIP1	332.412	0.173867	0.0942264	1.8452	0.0650079	0.883478
RAB18	186.438	0.199947	0.108533	1.84228	0.0654347	0.883478
PIK3CB	100.8	0.234168	0.127059	1.84298	0.065332	0.883478
SBK1	61.194	-0.241267	0.131288	-1.83769	0.0661076	0.884312
HDHD2	104.44	-0.225201	0.122574	-1.83726	0.0661714	0.884312
USP40	107.285	-0.224259	0.121968	-1.83867	0.0659638	0.884312
INPP5E	129.62	-0.21699	0.118129	-1.83689	0.066226	0.884312
SPNS1	170.802	-0.20939	0.113829	-1.83952	0.0658386	0.884312
MATR3	1777.6	0.136116	0.074029	1.83869	0.0659608	0.884312
C5orf24	306.877	0.181267	0.0986831	1.83686	0.0662311	0.884312
BCCIP	296.037	0.186872	0.101574	1.83977	0.0658023	0.884312
SCAP	353.847	0.192801	0.104822	1.83933	0.0658673	0.884312
EMB	197.766	0.197611	0.107545	1.83747	0.066141	0.884312
UBAP1	155.965	0.209313	0.113806	1.8392	0.0658858	0.884312
NR1D1	27.6958	-0.231914	0.126373	-1.83516	0.0664823	0.884823
TIGD2	22.7112	-0.220721	0.120241	-1.83566	0.0664082	0.884823
MLLT6	394.215	-0.175091	0.0955224	-1.83299	0.0668047	0.884823
CCNI	456.128	-0.158643	0.086495	-1.83413	0.066635	0.884823
FBXL7	6.63352	-0.155612	0.084933	-1.83217	0.0669254	0.884823
BAHCC1	227.761	0.189393	0.103272	1.83393	0.0666637	0.884823
ZNF770	260.753	0.189511	0.103334	1.83396	0.0666603	0.884823
ARHGAP20	17.2579	0.213945	0.116555	1.83557	0.0664208	0.884823
MRPL40	103.874	0.227117	0.123957	1.83223	0.0669179	0.884823
AFAP1L1	26.7292	0.231053	0.126113	1.83211	0.066935	0.884823
C22orf39	67.5425	0.237969	0.129893	1.83203	0.0669463	0.884823
MMAB	195.557	-0.201201	0.10988	-1.8311	0.0670856	0.885038
CCT4	1625.73	0.134622	0.0735135	1.83126	0.0670619	0.885038
CTSA	132.973	-0.214125	0.117	-1.83012	0.0672321	0.885412
ACTG1	4504.32	0.123769	0.0676455	1.82967	0.0672987	0.885412
HEMK1	99.3833	0.227055	0.124095	1.82969	0.0672965	0.885412
ZXDC	408.132	0.170055	0.0930048	1.82845	0.0674821	0.886203
RAB14	308.981	0.179795	0.0983246	1.82859	0.0674612	0.886203
ZNF497	31.3337	-0.234735	0.128425	-1.8278	0.0675794	0.886672
TSPAN9	113.003	-0.223893	0.122854	-1.82243	0.0683899	0.889192
YIF1A	151.475	-0.211706	0.116155	-1.82261	0.0683625	0.889192
MRPS18B	218.13	-0.194114	0.106351	-1.82521	0.0679692	0.889192
NELFE	219.986	-0.190542	0.104502	-1.82334	0.0682526	0.889192
PAXIP1	282.07	-0.180256	0.0988605	-1.82334	0.0682524	0.889192
DNAH3	2.13615	-0.0894564	0.0490109	-1.82523	0.0679657	0.889192
VCL	366.212	0.165397	0.0907513	1.82253	0.0683739	0.889192
DNAJA2	333.912	0.177152	0.0971232	1.82399	0.0681532	0.889192
FKBP1A	321.43	0.187533	0.102704	1.82596	0.0678558	0.889192
AGPAT5	163	0.208166	0.114104	1.82435	0.0680987	0.889192
IL15RA	7.27663	-0.153055	0.0840255	-1.82153	0.0685258	0.890154
TMEM8B	51.8487	-0.239011	0.131245	-1.8211	0.0685921	0.890211
LOC388796	78.4819	-0.235296	0.129592	-1.81566	0.0694228	0.892026
IQCE	94.1328	-0.230181	0.127075	-1.81137	0.0700836	0.892026
ZNF510	108.781	-0.226417	0.124755	-1.8149	0.0695391	0.892026
TRIM35	96.6526	-0.22594	0.124708	-1.81175	0.0700249	0.892026
STAU2	166.06	-0.209548	0.115597	-1.81274	0.0698716	0.892026
NRIP1	190.28	-0.208735	0.115394	-1.80889	0.0704688	0.892026
KCNIP3	12.2778	-0.192702	0.10602	-1.8176	0.0691245	0.892026
ZNF740	214.7	-0.19094	0.105556	-1.8089	0.0704669	0.892026
IPO9	660.578	-0.143395	0.0788471	-1.81865	0.0689652	0.892026
AMT	3.96913	-0.123336	0.0680845	-1.81151	0.0700619	0.892026
HNRNPR	1522.04	0.120218	0.0662681	1.81412	0.0696593	0.892026
KHDRBS1	1073.9	0.134252	0.0742	1.80932	0.0704008	0.892026
TMSB15A	4.81468	0.136393	0.0749899	1.81881	0.0689399	0.892026
NPR2	8.61937	0.170348	0.0937662	1.81673	0.0692589	0.892026
VTA1	284.638	0.187199	0.10343	1.80992	0.0703085	0.892026
ZNF37A	226.677	0.18946	0.104729	1.80904	0.0704442	0.892026
YAP1	324.439	0.190293	0.104727	1.81704	0.0692105	0.892026
PPP1R14B	203.194	0.192596	0.106216	1.81325	0.0697934	0.892026
PALLD	192.973	0.202131	0.111169	1.81823	0.0690292	0.892026
YDJC	202.179	0.20838	0.114855	1.81429	0.0696334	0.892026
GLS2	16.4256	0.209027	0.115166	1.815	0.0695242	0.892026
ADAMTS5	16.4269	0.209154	0.115166	1.81611	0.0693533	0.892026
CRYBG3	211.124	0.21721	0.119791	1.81324	0.0697951	0.892026
MKL1	123.084	0.220309	0.12178	1.80907	0.0704402	0.892026
LOC100507346	28.7487	0.228698	0.126313	1.81057	0.0702081	0.892026
CCBE1	41.7536	0.236963	0.130267	1.81905	0.0689035	0.892026
UPRT	57.1005	0.237568	0.131051	1.81279	0.0698636	0.892026
TBC1D8B	49.0948	0.237964	0.131299	1.81238	0.069928	0.892026
MARCKSL1	1054.22	0.124246	0.0687603	1.80694	0.070771	0.893853
GPR39	101.735	0.223295	0.123616	1.80636	0.0708618	0.893853
FNDC3B	112.741	0.223534	0.123746	1.80638	0.0708583	0.893853
DUSP1	64.6867	0.235897	0.130514	1.80745	0.0706923	0.893853
ARAP1	221.836	-0.189846	0.105161	-1.80529	0.0710291	0.894395
TCTA	126.039	0.22256	0.123282	1.8053	0.0710276	0.894395
FANCG	126.519	-0.216007	0.119766	-1.80357	0.0712986	0.894414
ERI3	269.174	-0.186953	0.103689	-1.80301	0.0713859	0.894414
GRN	315.583	-0.183628	0.10179	-1.80398	0.0712339	0.894414
FILIP1	2.47272	-0.0998664	0.0554038	-1.80252	0.0714637	0.894414
FAT1	663.936	0.139251	0.0771784	1.80428	0.0711875	0.894414
HIATL1	226.986	0.189176	0.104858	1.80412	0.0712123	0.894414
QTRTD1	247.655	0.20442	0.11341	1.80248	0.0714698	0.894414
NRXN3	111.11	0.224241	0.124432	1.80211	0.0715283	0.894414
WT1	2.9972	0.107883	0.0599848	1.7985	0.0720978	0.899971
ACOT9	70.1657	0.232881	0.129471	1.79872	0.0720633	0.899971
EPHA6	24.8814	-0.219602	0.122141	-1.79793	0.0721877	0.900311
CTNNB1	1752.63	0.146771	0.0817389	1.79561	0.0725571	0.904135
GINS2	245.102	0.187402	0.104442	1.79432	0.0727617	0.905228
PDGFC	60.902	0.234458	0.130671	1.79427	0.0727707	0.905228
RBM33	504.843	-0.149415	0.0832996	-1.79371	0.0728601	0.905556
GADD45G	7.91697	-0.159455	0.0889459	-1.79273	0.0730169	0.906721
PTRF	47.3808	0.231647	0.129249	1.79225	0.0730926	0.906878
ZNF862	67.6058	-0.23216	0.129778	-1.78891	0.0736301	0.90758
CR2	30.4736	-0.228343	0.127857	-1.78593	0.0741107	0.90758
PIGP	91.9624	-0.225442	0.125931	-1.7902	0.0734217	0.90758
MCOLN3	96.0735	-0.224694	0.125947	-1.78403	0.0744187	0.90758
CLK3	101.762	-0.224573	0.125923	-1.78341	0.07452	0.90758
A1BG-AS1	25.3807	-0.22243	0.124231	-1.79045	0.0733817	0.90758
PHKG1	24.1956	-0.220114	0.123398	-1.78378	0.0744597	0.90758
PPM1K	149.504	-0.210276	0.117705	-1.78647	0.074024	0.90758
CFDP1	204.486	-0.191433	0.107348	-1.7833	0.0745377	0.90758
GNL1	317.926	-0.183936	0.102975	-1.78621	0.0740654	0.90758
KIF2C	413.87	-0.161044	0.0899727	-1.78993	0.0734659	0.90758
SERINC1	419.921	-0.156354	0.0876327	-1.7842	0.0743909	0.90758
RPPH1	3.3127	-0.11712	0.0656605	-1.78371	0.0744704	0.90758
FP588	3.31288	-0.117111	0.0656608	-1.78358	0.0744921	0.90758
ZC3H7B	571.133	0.144906	0.0809239	1.79064	0.0733506	0.90758
OAT	392.833	0.158062	0.0886037	1.78392	0.0744361	0.90758
COTL1	222.889	0.186841	0.104663	1.78517	0.0742331	0.90758
RPRM	13.0917	0.188363	0.105363	1.78775	0.0738156	0.90758
WNK2	143.477	0.206725	0.115419	1.79108	0.0732805	0.90758
NACC2	79.6189	0.228326	0.127806	1.78651	0.0740175	0.90758
MRPL3	467.718	0.229948	0.128936	1.78343	0.0745167	0.90758
INPP5A	58.5806	0.233498	0.13074	1.78597	0.0741038	0.90758
AK1	98.515	-0.221169	0.12406	-1.78276	0.0746259	0.907886
SHISA7	3.30631	-0.116977	0.0656499	-1.78183	0.0747769	0.908954
IL4R	13.9128	0.189502	0.10642	1.7807	0.0749613	0.910425
NMB	22.7072	-0.216666	0.121742	-1.77971	0.0751234	0.91043
SUGP2	498.273	-0.157304	0.0883599	-1.78026	0.0750331	0.91043
HNRNPU-AS1	311.439	0.171355	0.0962916	1.77954	0.0751516	0.91043
ACAA2	165.788	-0.199788	0.11232	-1.77874	0.0752819	0.91124
EIF4EBP1	343.999	-0.233013	0.13111	-1.77723	0.0755298	0.912733
GOLPH3L	140.24	0.207667	0.116849	1.77722	0.0755321	0.912733
PLAG1	75.5773	-0.230017	0.129772	-1.77248	0.0763157	0.915611
MXD4	278.736	-0.172379	0.0973182	-1.77129	0.0765117	0.915611
GTPBP3	364.13	-0.160511	0.090636	-1.77094	0.0765711	0.915611
PEX11G	4.95311	-0.128311	0.072341	-1.7737	0.0761132	0.915611
ZNF750	1.82679	-0.087347	0.0492805	-1.77244	0.0763209	0.915611
RASGEF1A	1.81563	-0.0871155	0.0492136	-1.77015	0.0767023	0.915611
BCOR	1723.34	0.112239	0.0633311	1.77225	0.0763527	0.915611
COCH	416.616	0.154906	0.0872848	1.77472	0.0759444	0.915611
RBM3	614.081	0.157109	0.0885792	1.77365	0.0761209	0.915611
TMEM216	13.2883	0.192383	0.108453	1.77388	0.0760832	0.915611
DTYMK	189.79	0.198535	0.112052	1.77181	0.0764267	0.915611
UGP2	162.57	0.201358	0.113565	1.77307	0.0762177	0.915611
AGO3	76.6822	0.226822	0.12807	1.77108	0.0765474	0.915611
TIGD5	66.8057	0.23127	0.130654	1.77009	0.0767122	0.915611
SH3BP1	56.3523	0.232386	0.131291	1.77001	0.0767254	0.915611
ATP2C1	397.335	0.167474	0.0946452	1.76949	0.076812	0.915884
TRIM28	2028.24	0.118251	0.066856	1.76875	0.0769358	0.916601
SAT2	76.8572	-0.228534	0.129392	-1.76621	0.0773605	0.917858
PLAT	113.959	-0.220432	0.12476	-1.76685	0.0772539	0.917858
DBP	21.2383	0.214569	0.121484	1.76623	0.0773576	0.917858
FAHD2A	107.777	0.217156	0.122926	1.76656	0.0773012	0.917858
C9orf41	113.391	0.218052	0.123369	1.76748	0.0771477	0.917858
LRSAM1	49.4152	-0.231416	0.131303	-1.76246	0.0779919	0.917996
TLCD1	45.7505	-0.231055	0.131258	-1.76031	0.0783555	0.917996
SHROOM1	51.0651	-0.230969	0.131198	-1.76046	0.0783296	0.917996
HIST1H1C	64.9074	-0.229911	0.130672	-1.75946	0.0785	0.917996
DOK4	27.1661	-0.216951	0.123045	-1.76318	0.0778701	0.917996
UBE2W	115.301	-0.2147	0.121997	-1.75987	0.0784294	0.917996
MARK4	125.142	-0.209378	0.118878	-1.76128	0.0781913	0.917996
STX3	182.267	-0.194354	0.11032	-1.76173	0.0781151	0.917996
RHOB	210.767	-0.191558	0.108611	-1.7637	0.0777826	0.917996
SEPN1	456.297	-0.151006	0.0858086	-1.7598	0.0784423	0.917996
PCBP1	720.352	0.136146	0.0772621	1.76213	0.0780481	0.917996
UBE2QL1	5.64186	0.139105	0.0790345	1.76006	0.0783976	0.917996
INSIG1	718.842	0.140468	0.0798509	1.75913	0.0785555	0.917996
DICER1	677.428	0.155567	0.0882825	1.76216	0.0780431	0.917996
ZCCHC6	114.679	0.212533	0.120829	1.75896	0.078585	0.917996
MANEA	121.419	0.213872	0.121413	1.76153	0.0781493	0.917996
RAB23	113.028	0.216119	0.122553	1.76348	0.0778198	0.917996
TRUB1	118.956	0.216335	0.122708	1.76301	0.0778993	0.917996
CAV2	57.7962	0.231508	0.131128	1.76551	0.0774781	0.917996
NDUFA9	307.752	-0.168309	0.0957113	-1.7585	0.078662	0.918148
ADAMTS13	38.2557	-0.227335	0.129932	-1.74965	0.0801787	0.918907
GAS8	73.7143	-0.227272	0.129317	-1.75748	0.0788357	0.918907
GDAP1	68.3231	-0.226256	0.129329	-1.74945	0.0802125	0.918907
LACTB2	78.9422	-0.224545	0.128199	-1.75154	0.079853	0.918907
AP5Z1	84.1788	-0.222853	0.127028	-1.75436	0.0793694	0.918907
THBS3	25.8594	-0.219479	0.125271	-1.75204	0.0797673	0.918907
LYN	106.448	-0.215095	0.122433	-1.75684	0.0789452	0.918907
SLMO1	22.5659	-0.213236	0.121958	-1.74844	0.0803884	0.918907
DCTN6	116.97	-0.212595	0.121589	-1.74847	0.0803835	0.918907
MGAT2	196.251	-0.190692	0.108518	-1.75724	0.078877	0.918907
VEGFC	1.99365	0.0837356	0.0477418	1.75393	0.0794431	0.918907
PTBP1	2070.13	0.1085	0.0619181	1.75232	0.0797189	0.918907
EPS8L1	3.31329	0.111985	0.0639769	1.7504	0.0800496	0.918907
ZNF311	3.32523	0.112258	0.0641564	1.74975	0.0801615	0.918907
C1orf95	7.3013	0.153051	0.0874424	1.7503	0.0800663	0.918907
NHP2L1	395.693	0.156654	0.089279	1.75466	0.0793177	0.918907
BMPER	13.3004	0.18838	0.107713	1.74891	0.0803057	0.918907
UQCR10	207.203	0.189764	0.108445	1.74986	0.0801418	0.918907
BCL9	201.897	0.190343	0.108421	1.7556	0.0791566	0.918907
TMEM173	14.5832	0.190493	0.108487	1.75591	0.0791041	0.918907
TM2D3	161.31	0.198866	0.113313	1.75501	0.0792568	0.918907
LGALS3	18.2446	0.205418	0.117074	1.75461	0.0793263	0.918907
PDE10A	140.143	0.20642	0.117727	1.75337	0.0795381	0.918907
ST13P4	120.042	0.21197	0.120941	1.75267	0.0796587	0.918907
SMAD9	81.7139	0.225043	0.128386	1.75286	0.079626	0.918907
ZNF675	34.8754	0.225064	0.128712	1.74859	0.0803621	0.918907
TSNAX	159.641	0.199373	0.114073	1.74777	0.0805045	0.919503
ONECUT3	2.30842	-0.096382	0.0551817	-1.74663	0.0807014	0.92029
MAPKAPK3	193.414	0.193298	0.110663	1.74673	0.0806833	0.92029
DDX19B	75.7569	-0.223011	0.128083	-1.74115	0.081658	0.92085
TEX15	117.762	-0.210577	0.120662	-1.74519	0.0809523	0.92085
PIGN	131.582	-0.208713	0.119631	-1.74465	0.0810464	0.92085
CDS2	200.079	-0.197405	0.113365	-1.74132	0.0816271	0.92085
LRP11	200.144	-0.187362	0.107622	-1.74093	0.0816966	0.92085
TMEM9	228.247	-0.186789	0.107286	-1.74103	0.0816783	0.92085
ARHGAP4	8.59004	-0.160926	0.0923807	-1.74198	0.0815112	0.92085
RPL30	962.869	-0.125559	0.071991	-1.7441	0.0811419	0.92085
KRTAP19-5	1.81826	-0.0843477	0.0484522	-1.74084	0.0817111	0.92085
DHFR	756.888	0.136415	0.0782121	1.74417	0.0811293	0.92085
EIF5B	989.456	0.141103	0.0810533	1.74087	0.0817072	0.92085
ZNF326	281.957	0.177342	0.101871	1.74085	0.0817105	0.92085
COLEC12	168.657	0.199786	0.114542	1.74422	0.081121	0.92085
LOC100506599	17.7678	0.204616	0.117303	1.74435	0.0810986	0.92085
POGLUT1	97.9367	0.220842	0.126761	1.7422	0.0814739	0.92085
LZTR1	295.655	0.172654	0.0992105	1.74028	0.0818104	0.921074
C2orf69	88.7821	0.218586	0.125624	1.74	0.081859	0.921074
KIAA1715	155.48	0.200191	0.11512	1.73898	0.0820377	0.922363
BCAS2	222.257	0.185332	0.106645	1.73784	0.0822397	0.923912
SCOC	197.316	0.189887	0.109291	1.73745	0.0823083	0.923961
PDXK	473.704	-0.146687	0.0844878	-1.73619	0.0825295	0.924279
YME1L1	670.746	0.138673	0.0798717	1.7362	0.0825293	0.924279
KPNA5	92.8128	0.219219	0.126251	1.73637	0.0824976	0.924279
GLTPD1	45.7892	-0.22764	0.131167	-1.7355	0.082653	0.924941
CADM4	50.0244	-0.227727	0.131301	-1.73439	0.0828488	0.925974
SLC6A9	75.6746	-0.227301	0.131305	-1.73109	0.0834359	0.925974
C8orf40	50.8878	-0.227007	0.130921	-1.73392	0.0829317	0.925974
RPL17	10.1144	-0.171988	0.0992576	-1.73275	0.0831405	0.925974
NOP2	482.687	-0.147292	0.0849983	-1.73288	0.0831164	0.925974
RNF40	1194.84	-0.122948	0.0710335	-1.73085	0.083479	0.925974
SLC7A11	258.363	0.193336	0.111693	1.73096	0.0834595	0.925974
SYTL5	17.7408	0.202152	0.116763	1.7313	0.0833981	0.925974
FBXL21	19.2484	0.206124	0.119104	1.73063	0.083518	0.925974
CHEK2	98.4513	0.217111	0.125302	1.73271	0.0831478	0.925974
GPRIN3	61.3438	0.226512	0.130816	1.73152	0.0833584	0.925974
CKMT1A	61.9352	0.226855	0.130864	1.73352	0.0830036	0.925974
SUZ12	381.129	0.160521	0.092773	1.73026	0.0835839	0.925991
PQLC2	71.6535	-0.22366	0.129351	-1.72909	0.0837922	0.927015
ELMO2	111.323	-0.213239	0.123329	-1.72902	0.0838052	0.927015
RCBTB1	76.7863	0.221755	0.128296	1.72846	0.083905	0.927405
FAM184B	15.0823	-0.195722	0.113268	-1.72796	0.083996	0.927698
MCCC2	316.317	-0.165595	0.0958895	-1.72693	0.0841798	0.929015
HCFC1R1	73.5808	-0.221581	0.128701	-1.72168	0.0851275	0.93056
TMEM184A	13.4245	-0.1829	0.106005	-1.72539	0.0844575	0.93056
EHBP1L1	7.26251	-0.150765	0.0875713	-1.72163	0.0851368	0.93056
HECW1	3.8127	-0.115228	0.0669624	-1.72078	0.0852901	0.93056
OSGIN1	2.3212	-0.0940578	0.0545286	-1.72493	0.0845406	0.93056
LOC643201	2.31463	-0.0938912	0.054501	-1.72274	0.0849354	0.93056
SRP9	694.06	0.140543	0.081658	1.72112	0.0852297	0.93056
UBE2G2	677.925	0.144112	0.0836784	1.72221	0.0850308	0.93056
RAB7A	914.587	0.145841	0.0846451	1.72297	0.0848931	0.93056
ITGAV	286.53	0.16937	0.0983746	1.72169	0.0851262	0.93056
NDFIP1	264.153	0.175348	0.1019	1.72078	0.0852905	0.93056
ACTL6A	241.782	0.196959	0.114284	1.72342	0.0848123	0.93056
MOB1A	137.462	0.204782	0.118843	1.72314	0.0848637	0.93056
SH3PXD2B	97.8053	0.216101	0.125461	1.72246	0.0849871	0.93056
RPGR	64.5326	0.223472	0.129834	1.72121	0.0852131	0.93056
RPUSD3	153.914	0.196937	0.114503	1.71992	0.0854469	0.931559
SPCS3	321.796	0.167198	0.0972435	1.71938	0.0855454	0.931926
TYSND1	106.465	-0.216206	0.125786	-1.71884	0.085643	0.932284
ZNF75D	37.6075	-0.223568	0.130138	-1.71793	0.085809	0.932968
VASH1	194.972	-0.194505	0.113251	-1.71747	0.0858932	0.932968
DZIP1L	25.263	0.21047	0.122549	1.71743	0.0859006	0.932968
NF2	194.235	0.190955	0.111265	1.71621	0.0861236	0.93398
REEP3	118.938	0.216204	0.125972	1.71628	0.08611	0.93398
CCDC50	233.921	0.183972	0.107251	1.71533	0.0862841	0.935015
B2M	254.512	0.171445	0.0999761	1.71486	0.0863712	0.935255
YWHAG	855.765	0.132188	0.0771299	1.71384	0.0865587	0.936579
DNPH1	261.527	-0.176233	0.103039	-1.71035	0.0872004	0.940732
RBP5	2.32614	-0.0925322	0.0540747	-1.71119	0.0870457	0.940732
KIF5B	739.365	0.140857	0.0823905	1.70963	0.087335	0.940732
ARPC5	391.729	0.15396	0.0900451	1.70981	0.0873019	0.940732
C14orf142	43.3293	0.223816	0.130886	1.71001	0.0872643	0.940732
ARMCX6	49.6347	0.224596	0.131297	1.71059	0.0871561	0.940732
POLDIP3	435.677	0.147473	0.0863191	1.70847	0.0875494	0.941631
CACUL1	205.072	0.18357	0.107432	1.7087	0.0875061	0.941631
TRAF3IP2-AS1	50.9029	-0.223004	0.131274	-1.69877	0.0893628	0.941716
PPCDC	57.6701	-0.222498	0.130751	-1.7017	0.0888125	0.941716
FAM166A	50.6233	-0.222178	0.130983	-1.69623	0.0898421	0.941716
RPS6KA2	61.1479	-0.221866	0.130811	-1.69608	0.0898699	0.941716
RHPN1	64.1244	-0.220425	0.130059	-1.69481	0.0901114	0.941716
TMEM55A	30.5234	-0.214715	0.126227	-1.70103	0.0889371	0.941716
DRAM2	94.9404	-0.21365	0.125288	-1.70528	0.0881427	0.941716
CDK5RAP1	106.555	-0.209148	0.12309	-1.69915	0.089291	0.941716
GPR89B	15.9372	-0.192929	0.113186	-1.70453	0.0882813	0.941716
KLF12	317.815	-0.168688	0.0990295	-1.70341	0.0884921	0.941716
RAB5B	286.126	-0.167829	0.0985046	-1.70377	0.0884242	0.941716
FAM214B	10.3935	-0.160932	0.0943973	-1.70483	0.0882256	0.941716
AARS2	342.294	-0.159648	0.0938643	-1.70084	0.0889724	0.941716
SHMT2	783.089	-0.151463	0.0889255	-1.70325	0.0885209	0.941716
ESYT2	549.964	-0.142912	0.0836968	-1.7075	0.08773	0.941716
CTSO	4.14598	-0.122073	0.0715016	-1.70728	0.0877698	0.941716
RPS14	1788.46	-0.113305	0.0667719	-1.6969	0.0897164	0.941716
PABPC1	1833.44	-0.104806	0.0617588	-1.69703	0.0896915	0.941716
HUWE1	2866.01	-0.0966959	0.0570379	-1.69529	0.0900203	0.941716
POLR2B	722.818	0.129665	0.076049	1.70501	0.0881919	0.941716
LINC00467	6.63951	0.148761	0.0872899	1.70422	0.0883407	0.941716
PAPOLA	882.685	0.15191	0.0895834	1.69573	0.0899362	0.941716
FGD5-AS1	485.764	0.15859	0.0930806	1.70379	0.0884201	0.941716
LAPTM4A	324.975	0.16591	0.0978677	1.69524	0.090029	0.941716
STK4	321.877	0.167219	0.0984661	1.69824	0.089463	0.941716
EIF2A	225.39	0.183314	0.107595	1.70375	0.0884285	0.941716
POLD3	187.803	0.18521	0.109264	1.69506	0.0900633	0.941716
HNRNPA1	220.438	0.185351	0.109138	1.69832	0.0894473	0.941716
SERP1	286.079	0.187104	0.110387	1.69499	0.0900778	0.941716
KLRG2	19.5991	0.203069	0.119294	1.70227	0.0887056	0.941716
ARFGAP3	140.292	0.206434	0.121138	1.70413	0.0883566	0.941716
HEATR3	133.861	0.208819	0.122633	1.70279	0.0886072	0.941716
MAP3K5	90.448	0.214127	0.125757	1.7027	0.088624	0.941716
MCU	83.2733	0.215752	0.126866	1.70062	0.0890143	0.941716
CCNE1	78.3007	0.220725	0.130158	1.69583	0.0899179	0.941716
TRNT1	67.5192	0.220993	0.12997	1.70034	0.0890677	0.941716
CHIC1	45.8386	0.222366	0.131121	1.69588	0.089908	0.941716
LPCAT2	66.9065	0.222605	0.131227	1.69633	0.0898238	0.941716
ACPL2	54.0977	0.22389	0.131249	1.70584	0.0880373	0.941716
GPAA1	211.804	-0.191327	0.112933	-1.69416	0.0902349	0.942322
ZNF468	17.4208	-0.196118	0.115814	-1.69338	0.0903834	0.942504
LYPD6	18.8954	0.198038	0.116947	1.69339	0.0903807	0.942504
P2RY1	68.2177	-0.220597	0.130404	-1.69165	0.0907129	0.943887
ACE2	3.32308	0.105197	0.0621744	1.69196	0.0906534	0.943887
CCDC62	6.64328	0.146952	0.0868371	1.69228	0.0905934	0.943887
EPHB2	75.8938	-0.216813	0.128343	-1.68932	0.0911584	0.94466
RNF32	26.5552	-0.211014	0.124825	-1.69048	0.0909371	0.94466
TEX264	105.475	-0.208393	0.123341	-1.68957	0.0911099	0.94466
CCDC64	18.354	-0.19427	0.115105	-1.68777	0.091456	0.94466
BACH1	201.742	-0.179501	0.106355	-1.68775	0.0914595	0.94466
CCR10	3.30021	-0.105893	0.0626834	-1.68934	0.0911551	0.94466
SF3B1	1371.17	0.1135	0.0671922	1.68919	0.0911831	0.94466
ZYG11B	296.362	0.170777	0.101194	1.68762	0.0914841	0.94466
TSPAN18	29.1599	0.211111	0.125104	1.68749	0.0915098	0.94466
EXOG	77.6976	0.21773	0.128973	1.68819	0.0913746	0.94466
ZNF70	47.3014	0.221728	0.131303	1.68867	0.0912831	0.94466
BTN2A1	196.703	-0.186321	0.110437	-1.68713	0.0915788	0.944693
DOCK8	42.7665	-0.221171	0.131165	-1.6862	0.0917563	0.944693
USP27X	23.0149	-0.207248	0.122916	-1.6861	0.0917759	0.944693
AP2M1	867.789	0.149071	0.0883932	1.68646	0.0917074	0.944693
ZSWIM4	33.6443	-0.218323	0.129583	-1.68481	0.0920251	0.944714
STXBP5L	15.4307	-0.19053	0.113034	-1.6856	0.0918724	0.944714
EML4	497.071	0.141832	0.0841869	1.68473	0.0920407	0.944714
NDUFV2	69.0462	0.219163	0.130036	1.6854	0.0919116	0.944714
UBR4	1497.39	-0.109889	0.0652475	-1.68419	0.0921451	0.945111
MMP24	11.5889	-0.173941	0.103313	-1.68363	0.0922534	0.945548
SUMO1	305.773	0.165043	0.0980842	1.68266	0.0924402	0.946114
FAM118A	182.209	0.185179	0.11004	1.68283	0.0924081	0.946114
MAPK1IP1L	413.304	0.174707	0.103877	1.68187	0.0925942	0.947017
TMEM256	46.2612	-0.22025	0.131195	-1.6788	0.0931908	0.94848
SNCA	59.9586	-0.219853	0.130886	-1.67973	0.0930107	0.94848
GSTZ1	69.9344	-0.218173	0.130326	-1.67405	0.0941203	0.94848
DNAH17	23.1656	-0.203326	0.121537	-1.67295	0.0943362	0.94848
YIPF2	132.815	-0.200391	0.119824	-1.67238	0.0944486	0.94848
WNT10B	20.385	-0.200311	0.119791	-1.67217	0.0944911	0.94848
CHST8	20.029	-0.199147	0.119125	-1.67176	0.0945725	0.94848
ATRX	427.65	-0.151607	0.0906833	-1.67182	0.094559	0.94848
KDELR1	544.884	-0.139281	0.0831215	-1.67563	0.0938099	0.94848
CCDC11	5.44988	-0.132136	0.0788594	-1.67559	0.0938192	0.94848
ACLY	2206.46	0.0975425	0.0581427	1.67764	0.0934173	0.94848
USP19	476.815	0.153926	0.0919433	1.67414	0.0941029	0.94848
TMX1	320.466	0.162823	0.0970498	1.67772	0.0934014	0.94848
ATP6V1C2	299.38	0.163994	0.0977897	1.677	0.0935417	0.94848
CACYBP	311.141	0.164304	0.0980648	1.67546	0.093844	0.94848
LIMD1	277.409	0.174356	0.103824	1.67934	0.0930855	0.94848
TFAP2C	13.4424	0.181815	0.108352	1.67801	0.0933452	0.94848
EIF2AK2	214.778	0.183045	0.109024	1.67895	0.0931627	0.94848
HNRNPUL2	136.026	0.196157	0.116873	1.67838	0.0932726	0.94848
NDUFA6	122.268	0.198894	0.118977	1.6717	0.0945842	0.94848
NEDD1	127.759	0.199053	0.118698	1.67696	0.0935497	0.94848
BRD7	152.258	0.201323	0.120281	1.67378	0.094174	0.94848
MFN1	188.905	0.202675	0.121233	1.67179	0.0945664	0.94848
DENND3	23.4069	0.20409	0.121981	1.67314	0.0943005	0.94848
CYP1B1	35.352	0.213026	0.127119	1.6758	0.0937783	0.94848
CERS5	78.8161	0.213111	0.127479	1.67173	0.0945775	0.94848
TNFSF9	38.2958	0.218092	0.130221	1.67479	0.0939763	0.94848
SAMD5	57.2177	0.220117	0.131171	1.6781	0.0933283	0.94848
KLHL3	10.8987	-0.165694	0.099168	-1.67084	0.0947527	0.949385
TNMD	1.66224	0.0793121	0.0474855	1.67024	0.0948725	0.949385
SEC14L2	23.5484	0.206369	0.123544	1.67041	0.0948381	0.949385
TCEA1	215.314	-0.187032	0.112038	-1.66936	0.0950457	0.949796
ROCK2	306.141	0.160712	0.0962668	1.66944	0.0950305	0.949796
GOLGA7	200.356	-0.181034	0.108467	-1.66903	0.0951122	0.949801
LOC339666	5.80398	-0.13713	0.0822085	-1.66807	0.0953019	0.950376
SELK	124.971	0.201114	0.120567	1.66807	0.0953011	0.950376
CYP27C1	16.8873	-0.192665	0.115637	-1.66612	0.0956899	0.952923
DPY19L2	5.47014	0.129035	0.0774442	1.66616	0.0956809	0.952923
ULK2	48.4737	-0.217169	0.130836	-1.65985	0.0969441	0.953126
ABHD16A	65.202	-0.21585	0.130254	-1.65715	0.0974899	0.953126
GHDC	84.2281	-0.210549	0.126662	-1.66229	0.0964545	0.953126
RABAC1	139.405	-0.20286	0.122578	-1.65494	0.097937	0.953126
ARHGEF11	176.792	-0.184818	0.111473	-1.65797	0.0973243	0.953126
KIAA1407	12.7372	-0.175197	0.105784	-1.65618	0.0976847	0.953126
CD101	10.7949	-0.167599	0.100647	-1.66521	0.0958715	0.953126
GPX3	9.92256	-0.164076	0.0988133	-1.66046	0.0968215	0.953126
NDUFB11	316.901	-0.161448	0.097414	-1.65734	0.097451	0.953126
PKN1	471.737	-0.145781	0.0880051	-1.65651	0.0976184	0.953126
SYTL1	5.44446	-0.130553	0.0785307	-1.66244	0.0964245	0.953126
SLC22A18	4.97253	-0.126849	0.076483	-1.65853	0.0972101	0.953126
LOC100134368	2.1538	-0.0895333	0.0540895	-1.65528	0.0978675	0.953126
WFIKKN1	1.65725	-0.0787762	0.0474237	-1.66111	0.0966907	0.953126
MGAM	1.82706	0.0762029	0.0460585	1.65448	0.0980301	0.953126
PHF11	1.82396	0.0766139	0.0461454	1.66027	0.0968601	0.953126
NPPA-AS1	3.66031	0.110326	0.0665831	1.65696	0.0975266	0.953126
PRRC2C	1555.52	0.113744	0.0685064	1.66035	0.0968445	0.953126
HYLS1	4.48779	0.122042	0.0737556	1.65468	0.09799	0.953126
NGFRAP1	874.726	0.122225	0.0735022	1.66287	0.0963381	0.953126
SNORA25	4.47615	0.122744	0.0739085	1.66075	0.0967637	0.953126
NOL8	294.14	0.161128	0.0971062	1.65929	0.0970565	0.953126
E2F1	295.143	0.162098	0.0977535	1.65823	0.0972715	0.953126
SORBS2	9.46442	0.162212	0.0976169	1.66172	0.0965688	0.953126
PPHLN1	294.002	0.163479	0.098777	1.65503	0.0979185	0.953126
HIC2	247.903	0.170424	0.102395	1.66438	0.0960361	0.953126
CAPZA2	170.505	0.188631	0.11346	1.66254	0.0964047	0.953126
YOD1	174.343	0.193701	0.116605	1.66117	0.09668	0.953126
RAPH1	131.48	0.197142	0.119147	1.65462	0.0980021	0.953126
TRPM4	21.8842	0.199615	0.119929	1.66444	0.0960236	0.953126
OCLN	139.619	0.201875	0.121424	1.66256	0.0964002	0.953126
OSBP2	22.4148	0.202902	0.122606	1.65491	0.0979428	0.953126
ADCY1	111.856	0.203877	0.122565	1.66342	0.0962292	0.953126
KANSL1L	103.967	0.207992	0.125451	1.65796	0.0973254	0.953126
ETV5	49.7486	0.218375	0.131305	1.66311	0.0962909	0.953126
PABPC3	364.781	-0.171633	0.103769	-1.65399	0.0981294	0.953447
AMFR	300.077	-0.160885	0.0972965	-1.65356	0.0982179	0.953662
GPR124	46.9666	-0.214909	0.130042	-1.65261	0.098411	0.954892
KCTD12	1107.79	0.124847	0.0756083	1.65123	0.0986907	0.95696
LRR1	80.5261	0.212965	0.129004	1.65084	0.0987712	0.957096
TRIM41	217.648	-0.173696	0.10534	-1.6489	0.0991673	0.960287
ZFYVE21	77.2355	-0.213923	0.130097	-1.64433	0.100108	0.962324
PMS2P5	9.13477	-0.157498	0.0956195	-1.64713	0.0995313	0.962324
PTPRO	6.63249	-0.141516	0.0859498	-1.6465	0.099661	0.962324
NDUFB10	572.094	-0.134211	0.0816343	-1.64406	0.100165	0.962324
NCL	5322.4	0.104516	0.0635188	1.64544	0.09988	0.962324
SCAF11	353.027	0.158413	0.0962513	1.64583	0.0997997	0.962324
MGAT3	14.105	0.180862	0.110014	1.644	0.100177	0.962324
IQCB1	234.639	0.182387	0.110935	1.64409	0.100157	0.962324
TTC28	182.355	0.183766	0.111781	1.64398	0.10018	0.962324
PAWR	126.477	0.201436	0.12253	1.64398	0.100181	0.962324
BTBD11	33.0354	0.212438	0.129168	1.64467	0.100038	0.962324
AJUBA	61.0718	0.216105	0.13122	1.64689	0.0995796	0.962324
TTC14	111.576	0.205765	0.125266	1.64263	0.10046	0.963719
LITAF	84.9055	0.209424	0.127475	1.64286	0.100412	0.963719
UBE2G1	273.508	0.170199	0.103647	1.64211	0.100568	0.964113
MEIS3	28.4769	-0.207832	0.126627	-1.64129	0.100737	0.964451
TMTC3	192.978	0.195307	0.118973	1.64161	0.100672	0.964451
WDR6	799.206	0.132266	0.080663	1.63973	0.101061	0.966904
DIRAS1	112.734	-0.199143	0.121729	-1.63596	0.101849	0.966952
ZSWIM3	17.9134	-0.191924	0.117519	-1.63313	0.102441	0.966952
TMEM145	16.7016	-0.183006	0.11196	-1.63457	0.102139	0.966952
TIMM8B	200.007	-0.177262	0.108311	-1.6366	0.101715	0.966952
NGEF	12.2383	-0.172271	0.10529	-1.63616	0.101806	0.966952
OSBPL7	10.5975	-0.166665	0.101964	-1.63455	0.102143	0.966952
SRCRB4D	6.12462	-0.138803	0.0847974	-1.63688	0.101655	0.966952
LINC00273	2.64875	-0.0959687	0.0586977	-1.63496	0.102057	0.966952
ALDH1L2	3.6418	0.107319	0.0655654	1.63682	0.101668	0.966952
ACTR2	1194.26	0.110959	0.0678139	1.63623	0.101791	0.966952
FERMT1	4.15888	0.111909	0.0685313	1.63296	0.102478	0.966952
PSIP1	698.473	0.124142	0.0757284	1.6393	0.101151	0.966952
SMIM15	196.81	0.179535	0.109807	1.63501	0.102048	0.966952
PRKCI	190.165	0.192241	0.117657	1.63391	0.102277	0.966952
ZNF346	103.191	0.200836	0.122935	1.63368	0.102326	0.966952
COG5	104.565	0.202241	0.123491	1.63769	0.101486	0.966952
FAM208A	795.09	0.206809	0.126531	1.63445	0.102165	0.966952
HPS3	90.0039	0.210009	0.128557	1.63359	0.102345	0.966952
SOX9	34.3682	0.210919	0.128709	1.63873	0.10127	0.966952
RAD54B	71.5498	0.211833	0.129498	1.6358	0.101882	0.966952
C10orf88	40.3134	0.213505	0.130656	1.6341	0.102238	0.966952
HSF2	161.33	-0.192338	0.117816	-1.63253	0.102569	0.967024
STXBP4	67.4484	0.213986	0.131096	1.63228	0.10262	0.967024
GLIS1	2.65014	0.0947403	0.0580927	1.63085	0.102923	0.968601
SET	1546.89	0.122954	0.0754393	1.62984	0.103135	0.968601
TMEM167A	342.329	0.154709	0.0949038	1.63016	0.103067	0.968601
CRY1	146.71	0.188842	0.115877	1.62968	0.10317	0.968601
ZMIZ1	138.321	0.189435	0.116248	1.62957	0.103192	0.968601
APOL2	45.7751	0.213852	0.131148	1.63062	0.102971	0.968601
C6orf106	411.503	-0.14562	0.0894483	-1.62797	0.10353	0.970451
RMND5A	571.264	0.136858	0.0840813	1.62769	0.103591	0.970451
TUBGCP2	266.47	0.166986	0.102584	1.62779	0.10357	0.970451
TOP3B	166.64	0.183446	0.112728	1.62733	0.103666	0.970523
TRMU	209.386	0.171343	0.105314	1.62697	0.103742	0.970603
GAL	113.522	0.197707	0.121601	1.62587	0.103978	0.972174
FAM58A	52.4965	-0.213316	0.131291	-1.62476	0.104214	0.972218
PRKG1	58.0022	-0.212243	0.130743	-1.62336	0.104512	0.972218
NSUN5P2	102.307	-0.199811	0.123139	-1.62265	0.104664	0.972218
LOC100132891	17.2148	-0.186973	0.11527	-1.62204	0.104795	0.972218
AFF4	547.709	-0.135635	0.0836523	-1.62141	0.104929	0.972218
ANXA2R	4.46036	-0.119329	0.073472	-1.62415	0.104344	0.972218
SLC25A6	1892.92	-0.111407	0.0685359	-1.62552	0.104051	0.972218
DDX46	664.886	0.129408	0.079758	1.62251	0.104694	0.972218
DDT	197.87	0.175647	0.108135	1.62432	0.104307	0.972218
GGCT	195.161	0.177985	0.109528	1.62502	0.104158	0.972218
PRR11	253.02	0.185791	0.11442	1.62377	0.104424	0.972218
DDTL	105.864	0.200302	0.123425	1.62286	0.10462	0.972218
RC3H1	130.161	0.201062	0.123983	1.62169	0.10487	0.972218
ZNF407	69.873	0.209893	0.129393	1.62214	0.104773	0.972218
PTPLA	15.2538	-0.182077	0.112463	-1.619	0.105448	0.972637
MPI	282.974	-0.163474	0.100957	-1.61925	0.105394	0.972637
SCRIB	520.827	-0.138715	0.0857297	-1.61805	0.105651	0.972637
EXOC3L1	3.96839	-0.114738	0.0708656	-1.61909	0.105427	0.972637
CLEC4F	1.65633	0.074522	0.0460563	1.61806	0.105649	0.972637
SH2D2A	2.16069	0.0854	0.0527294	1.61959	0.10532	0.972637
TDG	291.642	0.163692	0.101066	1.61965	0.105307	0.972637
LYPD1	148.559	0.190145	0.117497	1.6183	0.105599	0.972637
LUC7L2	96.4265	0.202809	0.12533	1.6182	0.105619	0.972637
DEPDC5	46.2737	0.212635	0.131268	1.61986	0.105263	0.972637
APBA2	91.6302	-0.205818	0.127358	-1.61606	0.106082	0.972645
TBC1D5	130.79	-0.191041	0.118252	-1.61554	0.106193	0.972645
MSC	8.25799	-0.148723	0.0920036	-1.61649	0.105988	0.972645
TMEM97	275.609	0.160526	0.0992511	1.61737	0.105798	0.972645
INE2	11.7636	0.166939	0.10332	1.61575	0.106149	0.972645
FBXO45	137.458	0.19491	0.120614	1.61598	0.106098	0.972645
MRAS	39.1612	0.210839	0.130465	1.61606	0.106082	0.972645
DIRC2	41.1719	0.210893	0.130459	1.61654	0.105977	0.972645
PUS7	107.062	0.199918	0.123784	1.61506	0.106298	0.972987
PARVB	88.24	0.206289	0.127792	1.61426	0.10647	0.973946
WDR90	130.979	-0.198274	0.122938	-1.6128	0.106788	0.976234
GEMIN4	319.799	0.15745	0.0976449	1.61248	0.106859	0.976255
ANP32A	846.195	0.128001	0.0794024	1.61206	0.10695	0.976468
SFPQ	2271.42	0.104491	0.0648395	1.61153	0.107065	0.976898
PTMS	369.24	0.166437	0.1033	1.6112	0.107137	0.976938
PLXNA3	79.5285	-0.206523	0.128264	-1.61014	0.107367	0.977798
TAOK1	572.867	0.134378	0.0834534	1.61022	0.10735	0.977798
ZFP28	24.2315	-0.195388	0.121384	-1.60967	0.10747	0.978115
ZNF85	10.952	-0.165216	0.102715	-1.60849	0.107727	0.979327
HIGD1A	371.319	0.154739	0.0962225	1.60813	0.107806	0.979327
KIAA1143	266.068	0.181514	0.112873	1.60813	0.107808	0.979327
EPB41L4A-AS1	53.6096	-0.210514	0.131224	-1.60424	0.108662	0.979771
ARMCX4	78.4017	-0.205892	0.128366	-1.60394	0.108726	0.979771
SLC43A2	30.501	-0.205171	0.128001	-1.60289	0.10896	0.979771
HACE1	115.615	-0.193971	0.120787	-1.6059	0.108296	0.979771
SESN1	150.572	-0.183548	0.114374	-1.6048	0.108538	0.979771
SLC25A4	193.995	-0.174573	0.108662	-1.60656	0.108151	0.979771
PHKG2	210.387	-0.169152	0.105532	-1.60285	0.108967	0.979771
RASGRP3	2.63921	-0.0931294	0.0579537	-1.60696	0.108062	0.979771
FLJ38576	2.15773	-0.0840954	0.0524854	-1.60226	0.109098	0.979771
CALB1	1.64937	-0.0738416	0.0459845	-1.60579	0.10832	0.979771
USP17L7	1.81216	-0.072133	0.0449728	-1.60392	0.108731	0.979771
ACVR2B	552.302	0.148852	0.0926002	1.60747	0.107952	0.979771
MIER1	205.922	0.172876	0.107662	1.60573	0.108334	0.979771
DYNC1LI1	265.29	0.173051	0.107702	1.60676	0.108107	0.979771
TNC	18.2119	0.178994	0.111709	1.60233	0.109083	0.979771
VAMP7	163.782	0.180895	0.112917	1.60202	0.109151	0.979771
LAYN	19.3851	0.18815	0.117388	1.60281	0.108977	0.979771
USP13	184.586	0.196574	0.122539	1.60418	0.108675	0.979771
PLAGL1	112.909	0.199555	0.124457	1.6034	0.108845	0.979771
PIH1D2	16.4308	-0.182241	0.113794	-1.6015	0.109267	0.980173
GDNF	2.15802	0.0834494	0.0521209	1.60107	0.109361	0.980173
SF3B4	218.028	0.172687	0.107869	1.60089	0.1094	0.980173
SOCS4	225.829	0.165844	0.103628	1.60037	0.109517	0.980604
PITRM1-AS1	99.5055	-0.20078	0.125612	-1.59841	0.109951	0.981604
TM2D2	98.3588	-0.198425	0.124187	-1.59779	0.11009	0.981604
MRPS26	249.807	-0.162901	0.101896	-1.5987	0.109888	0.981604
CMTM6	401.56	0.157462	0.0985543	1.59772	0.110106	0.981604
GNAI2	168.29	0.183783	0.115023	1.59779	0.110089	0.981604
MBNL3	114.491	0.192952	0.120656	1.59918	0.10978	0.981604
EEF1E1	60.5785	0.20896	0.130689	1.59892	0.109839	0.981604
LOC439994	51.7039	-0.209064	0.131305	-1.59219	0.111341	0.981742
TNIP2	80.3122	-0.207433	0.130002	-1.59561	0.110575	0.981742
LRCH4	72.4335	-0.205223	0.128721	-1.59432	0.110863	0.981742
GOLGA1	75.9381	-0.205186	0.128964	-1.59103	0.111603	0.981742
EZH1	93.9469	-0.202125	0.126741	-1.59479	0.11076	0.981742
IFT140	96.9284	-0.198659	0.124623	-1.59408	0.110918	0.981742
SLC25A35	110.38	-0.196889	0.123662	-1.59214	0.111352	0.981742
C8orf34	18.4041	-0.183955	0.115627	-1.59094	0.111624	0.981742
JMJD4	171.699	-0.178723	0.112273	-1.59185	0.111417	0.981742
ARHGEF18	167.585	-0.178483	0.111871	-1.59544	0.110614	0.981742
ULK3	259.907	-0.163402	0.102456	-1.59484	0.110748	0.981742
HEATR2	328.419	-0.152785	0.0956896	-1.59667	0.110338	0.981742
CCNB3	8.11358	-0.148464	0.0932955	-1.59133	0.111536	0.981742
PUF60	439.409	-0.140437	0.0879338	-1.59707	0.110249	0.981742
SKI	419.42	0.150641	0.0945721	1.59287	0.11119	0.981742
GNPTAB	199.678	0.175192	0.109745	1.59635	0.110411	0.981742
BECN1	167.192	0.177751	0.111516	1.59395	0.110947	0.981742
EDEM1	158.808	0.198238	0.124595	1.59106	0.111597	0.981742
FRMD6	86.6368	0.201715	0.126493	1.59468	0.110784	0.981742
DLGAP4	78.6562	0.20436	0.128348	1.59223	0.111333	0.981742
MOB3B	61.705	0.208217	0.130769	1.59224	0.11133	0.981742
CHFR	53.3776	0.209437	0.131243	1.5958	0.110534	0.981742
RUSC2	36.9158	-0.205619	0.129318	-1.59003	0.111828	0.981832
PRKCQ-AS1	21.0684	-0.188919	0.118778	-1.59052	0.111718	0.981832
DKK1	3.63154	-0.102828	0.0646723	-1.58998	0.111839	0.981832
NKAIN2	19.5185	-0.186193	0.11713	-1.58963	0.111919	0.981934
FBXW4	50.3941	-0.207614	0.131301	-1.58121	0.11383	0.985096
RASSF7	58.1574	-0.206668	0.130758	-1.58054	0.113983	0.985096
HNF4G	25.2013	-0.198612	0.125354	-1.58441	0.1131	0.985096
WDR60	140.29	-0.192425	0.121378	-1.58533	0.112891	0.985096
E2F5	136.586	-0.189967	0.120179	-1.5807	0.113946	0.985096
SMARCA2	195.87	-0.178216	0.112256	-1.58758	0.11238	0.985096
SEMA3G	14.1041	-0.172016	0.108819	-1.58075	0.113935	0.985096
ZNF425	15.0439	-0.171424	0.108288	-1.58303	0.113415	0.985096
RNASEH2A	281.458	-0.16514	0.104486	-1.5805	0.113992	0.985096
DUSP3	240.569	-0.162796	0.102774	-1.58403	0.113187	0.985096
ARFIP2	297.09	-0.155872	0.0983186	-1.58538	0.11288	0.985096
LOC401127	4.80921	-0.120423	0.0761595	-1.5812	0.113833	0.985096
TCEAL3	4.67249	0.10983	0.0693062	1.58471	0.113033	0.985096
DTL	291.46	0.152195	0.0962673	1.58096	0.113888	0.985096
ATP6V1E1	217.022	0.16941	0.10715	1.58106	0.113864	0.985096
DENND4C	198.573	0.171409	0.108118	1.5854	0.112876	0.985096
PHACTR2	202.766	0.172287	0.108988	1.5808	0.113924	0.985096
SH3D21	15.1157	0.177715	0.112039	1.58619	0.112695	0.985096
SLC9A3R1	187.486	0.177732	0.112074	1.58584	0.112776	0.985096
PHF15	18.5579	0.184618	0.116499	1.58472	0.113031	0.985096
RFTN1	25.2021	0.187986	0.118589	1.5852	0.112921	0.985096
ABCC4	119.084	0.191077	0.120776	1.58208	0.113631	0.985096
TCF24	22.885	0.194809	0.123025	1.58348	0.113311	0.985096
FBXO46	93.2679	0.200386	0.126616	1.58264	0.113504	0.985096
MIR600HG	72.8202	0.204077	0.129077	1.58104	0.113869	0.985096
C10orf82	1.66505	0.0712583	0.0450949	1.58018	0.114065	0.985135
NRXN2	5.94624	-0.121243	0.0767423	-1.57988	0.114135	0.985153
CCDC22	83.7475	-0.200329	0.126907	-1.57855	0.11444	0.985669
KIF3C	95.6424	-0.19844	0.125673	-1.57902	0.114331	0.985669
TARDBP	1210.05	0.111282	0.0704915	1.57866	0.114415	0.985669
ERGIC2	169.211	0.175623	0.111265	1.57842	0.114469	0.985669
PBRM1	658.84	0.148735	0.0942587	1.57795	0.114578	0.986015
RAI14	349.351	0.145879	0.0924679	1.57762	0.114654	0.986078
TMEM180	44.5785	-0.20625	0.131157	-1.57255	0.115823	0.986396
ERBB4	46.9559	-0.205934	0.131136	-1.57039	0.116326	0.986396
KIAA1919	50.2308	-0.205648	0.131	-1.56983	0.116455	0.986396
TMEM39B	65.2479	-0.204692	0.130644	-1.56679	0.117164	0.986396
ZNF446	32.4901	-0.203068	0.12917	-1.57209	0.115929	0.986396
TNRC6C	100.745	-0.196991	0.125272	-1.57251	0.115833	0.986396
SLC25A24	114.368	-0.192908	0.122599	-1.5735	0.115604	0.986396
RAB11FIP4	154.725	-0.188944	0.120264	-1.57108	0.116164	0.986396
CDYL	147.388	-0.186566	0.118847	-1.5698	0.116461	0.986396
IGIP	20.7805	-0.184547	0.117312	-1.57313	0.115689	0.986396
MCM3AP-AS1	141.208	-0.182272	0.116164	-1.56909	0.116627	0.986396
FRS3	16.4147	-0.177567	0.112837	-1.57366	0.115567	0.986396
RNF4	173.965	-0.176047	0.112215	-1.56883	0.116687	0.986396
NDUFS7	185.812	-0.174136	0.11045	-1.57661	0.114885	0.986396
ZNF608	181.567	-0.171478	0.109418	-1.56719	0.117069	0.986396
MAN2C1	214.802	-0.170606	0.108439	-1.57328	0.115654	0.986396
C9orf114	218.797	-0.168443	0.106909	-1.57558	0.115123	0.986396
GTPBP2	296.194	-0.166906	0.106022	-1.57426	0.115427	0.986396
NNT	240.745	-0.165273	0.105045	-1.57335	0.115637	0.986396
PON1	9.27404	-0.153165	0.0975034	-1.57087	0.116214	0.986396
TMED9	338.894	-0.144676	0.0923851	-1.56601	0.117347	0.986396
IMPAD1	543.299	-0.140534	0.0897503	-1.56583	0.117389	0.986396
CDHR5	5.64495	-0.127421	0.0810926	-1.5713	0.116113	0.986396
KLHDC3	661.729	-0.120592	0.0770677	-1.56475	0.11764	0.986396
AOC3	5.92902	-0.11948	0.0763027	-1.56587	0.11738	0.986396
NLRC3	4.31003	-0.115721	0.0738128	-1.56776	0.116937	0.986396
MFN2	851.158	-0.11333	0.0723114	-1.56725	0.117056	0.986396
SH2D3C	3.47249	-0.104757	0.066508	-1.5751	0.115234	0.986396
TMPRSS6	2.49344	0.0913478	0.0583088	1.56662	0.117203	0.986396
RANBP2	1546.13	0.118416	0.0755933	1.56649	0.117234	0.986396
CAPS	5.14922	0.123979	0.0790994	1.56738	0.117026	0.986396
GNL3	1068.1	0.125274	0.0796451	1.5729	0.115742	0.986396
UCHL1	968.705	0.129446	0.0822885	1.57307	0.115702	0.986396
VAMP3	333.234	0.153022	0.0975566	1.56855	0.116753	0.986396
CEP290	263.225	0.161913	0.103452	1.5651	0.117559	0.986396
VPRBP	351.883	0.164902	0.105381	1.56482	0.117625	0.986396
EIF4G1	3273.49	0.181018	0.11496	1.57461	0.115346	0.986396
LRRC8B	145.791	0.186983	0.119259	1.56787	0.116911	0.986396
PRKAR2A	175.077	0.18751	0.119114	1.57421	0.115439	0.986396
ANKRD46	115.483	0.192462	0.122222	1.5747	0.115326	0.986396
PVRL3	135.888	0.194816	0.124483	1.565	0.117582	0.986396
GULP1	69.9013	0.204352	0.129972	1.57227	0.115887	0.986396
MRC2	48.0581	0.204973	0.130774	1.56738	0.117025	0.986396
PSKH1	88.0272	-0.198058	0.126646	-1.56387	0.117848	0.98756
ACAD9	225.423	0.182725	0.116871	1.56347	0.117941	0.987764
HNRNPA1L2	839.795	0.123415	0.0790444	1.56133	0.118445	0.991406
TRPT1	42.0471	-0.202505	0.130094	-1.5566	0.119565	0.992936
COL7A1	31.8081	-0.197599	0.126742	-1.55906	0.118981	0.992936
GSTM2	23.3703	-0.191881	0.123093	-1.55882	0.119038	0.992936
MAN1B1	119.572	-0.191851	0.123105	-1.55843	0.119132	0.992936
MIS18A	204.09	-0.172205	0.110497	-1.55846	0.119124	0.992936
ATF6B	237.6	-0.158885	0.102118	-1.5559	0.119732	0.992936
CDH2	577.012	-0.12719	0.0815648	-1.55937	0.118908	0.992936
H1FX	795.342	0.124959	0.0802987	1.55618	0.119665	0.992936
IFRD2	393.938	0.152734	0.0979185	1.55981	0.118806	0.992936
ZNF699	9.95118	0.156022	0.100132	1.55817	0.119193	0.992936
PXN	193.595	0.168186	0.10798	1.55756	0.119337	0.992936
ZFYVE27	171.339	0.172487	0.110742	1.55755	0.119339	0.992936
GTF2H3	178.464	0.180324	0.115734	1.55809	0.119211	0.992936
MPST	151.341	0.188881	0.121357	1.55641	0.119611	0.992936
SEMA4B	36.669	0.202613	0.13013	1.557	0.11947	0.992936
IFT27	61.8454	0.204206	0.13115	1.55704	0.11946	0.992936
CUL9	63.6073	-0.202927	0.130569	-1.55418	0.120142	0.993668
CAMK2B	33.915	-0.198719	0.12789	-1.55383	0.120226	0.993668
C1orf233	30.4654	-0.197356	0.127091	-1.55287	0.120455	0.993668
QRICH2	15.0682	-0.174299	0.112203	-1.55343	0.120321	0.993668
LOC153684	9.2647	-0.150634	0.0969428	-1.55384	0.120222	0.993668
TGM2	6.12116	-0.126393	0.0813816	-1.55309	0.120401	0.993668
ZNF880	3.47972	-0.102125	0.0657211	-1.55391	0.120205	0.993668
MIR647	2.48559	-0.0904322	0.0582446	-1.55263	0.120512	0.993668
PSMD2	967.275	0.135425	0.0871194	1.55448	0.120071	0.993668
TRAK1	213.24	0.167343	0.10776	1.55293	0.12044	0.993668
ZNF44	19.5718	-0.185308	0.119483	-1.55092	0.120922	0.994199
TYK2	254.978	-0.166044	0.107018	-1.55155	0.12077	0.994199
MALAT1	834.989	-0.132541	0.0854476	-1.55113	0.12087	0.994199
LINC00623	16.2484	0.174007	0.112175	1.55121	0.120852	0.994199
ARV1	94.2885	0.195219	0.125827	1.55149	0.120785	0.994199
BAALC	4.30657	-0.113364	0.073119	-1.55041	0.121044	0.994633
PREX2	37.9245	-0.201805	0.130338	-1.54832	0.121544	0.997116
MBD5	38.1379	-0.200831	0.129857	-1.54656	0.12197	0.997116
CDK8	80.4354	-0.197438	0.127631	-1.54694	0.121877	0.997116
RIMBP3	5.63151	-0.12385	0.0800689	-1.54679	0.121914	0.997116
VAT1L	3.49052	0.100711	0.0651042	1.54692	0.121883	0.997116
PRPF6	387.725	0.138433	0.0895025	1.5467	0.121937	0.997116
ACAA1	122.882	0.19173	0.123929	1.5471	0.12184	0.997116
ARIH2OS	46.3643	0.202033	0.130565	1.54737	0.121773	0.997116
ARMC4	45.0946	0.202764	0.130957	1.54833	0.121542	0.997116
LOC283692	5.14857	0.120854	0.078201	1.54543	0.122242	0.998772
AGXT2L2	53.8139	-0.20268	0.131302	-1.54362	0.12268	0.999418
HOOK2	52.49	-0.201425	0.131304	-1.53403	0.125022	0.999418
HEXDC	43.8707	-0.200829	0.130844	-1.53488	0.124814	0.999418
SRGAP2D	61.6655	-0.199901	0.130726	-1.52916	0.126225	0.999418
LOC100652739	46.4602	-0.197728	0.130928	-1.51021	0.13099	0.999418
C20orf194	33.4548	-0.197694	0.129298	-1.52898	0.126269	0.999418
GADD45B	35.785	-0.195821	0.128191	-1.52757	0.126618	0.999418
PMVK	98.8747	-0.195812	0.127241	-1.5389	0.123829	0.999418
GFPT2	37.9378	-0.195631	0.129888	-1.50616	0.132027	0.999418
MDGA1	46.3485	-0.195626	0.130923	-1.49421	0.135121	0.999418
BAI2	68.771	-0.195189	0.130292	-1.49809	0.13411	0.999418
PPAPDC1B	45.9235	-0.19512	0.131267	-1.48643	0.137166	0.999418
LRRC37BP1	76.7675	-0.194435	0.128502	-1.5131	0.130255	0.999418
ACP6	70.3882	-0.194286	0.129786	-1.49697	0.1344	0.999418
C17orf62	78.7001	-0.194114	0.128909	-1.50583	0.132112	0.999418
BCAM	36.7715	-0.193917	0.129628	-1.49594	0.134669	0.999418
PPP1R16A	75.4591	-0.193702	0.130808	-1.48082	0.138656	0.999418
MERTK	76.7664	-0.193168	0.128749	-1.50035	0.133524	0.999418
HOXA6	51.2659	-0.192899	0.131268	-1.4695	0.141697	0.999418
DTNBP1	72.2337	-0.19231	0.12997	-1.47964	0.138968	0.999418
RNF144A	42.0796	-0.191595	0.130662	-1.46634	0.142556	0.999418
SMARCD3	75.6123	-0.191034	0.131114	-1.457	0.145115	0.999418
ZCCHC12	78.0151	-0.190675	0.128468	-1.48422	0.13775	0.999418
BRF2	54.9726	-0.19065	0.131281	-1.45223	0.146438	0.999418
IDH2	103.177	-0.190224	0.125099	-1.52059	0.128362	0.999418
LOC730183	37.9107	-0.18967	0.129372	-1.46609	0.142625	0.999418
NLRX1	83.5573	-0.189656	0.126801	-1.4957	0.134733	0.999418
SLC9A3	44.4006	-0.189339	0.131099	-1.44424	0.148671	0.999418
LOC100130557	66.3265	-0.188281	0.130486	-1.44293	0.149041	0.999418
TP53I13	79.6785	-0.18775	0.128246	-1.46399	0.143198	0.999418
VPS28	118.56	-0.187578	0.12512	-1.49918	0.133826	0.999418
NEBL	71.5516	-0.187289	0.131066	-1.42897	0.153014	0.999418
ZSCAN18	83.7362	-0.186955	0.126578	-1.47699	0.13968	0.999418
SLC35A1	65.7799	-0.186937	0.130296	-1.43471	0.15137	0.999418
NUAK1	110.536	-0.186823	0.12205	-1.53071	0.125842	0.999418
ITGA7	24.0021	-0.186547	0.120991	-1.54183	0.123115	0.999418
SUGP1	95.8202	-0.186192	0.126103	-1.47651	0.139808	0.999418
GAA	144.701	-0.186109	0.122237	-1.52253	0.127876	0.999418
SLC5A2	39.1213	-0.185963	0.129986	-1.43064	0.152534	0.999418
APLP1	37.579	-0.185773	0.129816	-1.43105	0.152417	0.999418
ARHGAP44	64.8473	-0.185757	0.129935	-1.42961	0.152828	0.999418
PCBP4	32.1434	-0.185645	0.12842	-1.44561	0.148288	0.999418
BLOC1S3	41.2654	-0.185396	0.130353	-1.42226	0.15495	0.999418
INTS9	83.3943	-0.18537	0.127029	-1.45927	0.144492	0.999418
SNX8	82.596	-0.184801	0.126875	-1.45656	0.145237	0.999418
ATP5J2	119.079	-0.184701	0.120831	-1.52859	0.126365	0.999418
PRADC1	30.679	-0.184477	0.127868	-1.44271	0.149103	0.999418
APOC1	22.0022	-0.184324	0.119806	-1.53851	0.123923	0.999418
TNNT1	23.8508	-0.184257	0.123671	-1.4899	0.136251	0.999418
IFT46	87.2073	-0.184203	0.12623	-1.45926	0.144493	0.999418
ZCCHC8	128.184	-0.183907	0.12291	-1.49627	0.134582	0.999418
RRNAD1	87.7048	-0.183564	0.126909	-1.44642	0.148061	0.999418
SEMA3C	88.0402	-0.183492	0.126772	-1.44742	0.147781	0.999418
GSN	44.4127	-0.183451	0.130817	-1.40235	0.160812	0.999418
DNAH1	27.0222	-0.183261	0.124021	-1.47766	0.1395	0.999418
SLC38A7	61.324	-0.182862	0.130758	-1.39848	0.161969	0.999418
ORMDL3	110.358	-0.182861	0.122344	-1.49465	0.135006	0.999418
TRIM16L	26.6625	-0.182722	0.125783	-1.45267	0.146314	0.999418
ATXN7L2	34.3092	-0.182447	0.128706	-1.41754	0.156324	0.999418
KRTCAP2	128.592	-0.182437	0.119708	-1.52402	0.127504	0.999418
TLCD2	34.3312	-0.182033	0.128699	-1.41441	0.157242	0.999418
PELI3	32.6647	-0.182003	0.12748	-1.4277	0.153378	0.999418
EFCAB4B	21.3566	-0.18197	0.120777	-1.50666	0.131898	0.999418
LSMD1	138.144	-0.181616	0.122016	-1.48846	0.13663	0.999418
STX1A	22.0337	-0.181239	0.121628	-1.49011	0.136196	0.999418
PROSC	136.148	-0.180428	0.11714	-1.54027	0.123494	0.999418
EPHA8	20.2098	-0.180366	0.119803	-1.50552	0.13219	0.999418
MATK	26.9544	-0.18024	0.119686	-1.50594	0.132082	0.999418
CYHR1	90.1338	-0.179972	0.128559	-1.39992	0.161538	0.999418
TMEM242	76.2825	-0.179717	0.127985	-1.4042	0.16026	0.999418
RNF170	56.0368	-0.179689	0.131262	-1.36893	0.17102	0.999418
NDEL1	94.8657	-0.179289	0.125014	-1.43414	0.151531	0.999418
DISP1	27.9499	-0.179285	0.12478	-1.43681	0.150773	0.999418
CDH8	105.237	-0.179269	0.125631	-1.42695	0.153594	0.999418
FAM96B	123.629	-0.179029	0.12002	-1.49165	0.13579	0.999418
VWDE	35.5039	-0.178961	0.129643	-1.38042	0.167459	0.999418
INF2	147.142	-0.17889	0.116303	-1.53814	0.124014	0.999418
C1orf27	77.0763	-0.178408	0.128581	-1.38751	0.165287	0.999418
INO80D	134.905	-0.178402	0.119615	-1.49146	0.13584	0.999418
HAUS8	46.1985	-0.178268	0.131166	-1.3591	0.174116	0.999418
MAP4K2	23.6606	-0.178095	0.121296	-1.46827	0.142031	0.999418
MSL3	122.396	-0.178037	0.119074	-1.49517	0.13487	0.999418
BOLA1	22.9761	-0.177898	0.117786	-1.51035	0.130953	0.999418
OSTM1	146.837	-0.177813	0.11674	-1.52315	0.127721	0.999418
ACAD10	61.0247	-0.177499	0.130602	-1.35909	0.17412	0.999418
DCHS1	24.8229	-0.17742	0.123861	-1.43241	0.152027	0.999418
EPHA2	112.314	-0.177313	0.123176	-1.43951	0.150007	0.999418
ZNF646	118.176	-0.177255	0.12081	-1.46722	0.142316	0.999418
ZNF354B	39.2958	-0.177058	0.12973	-1.36482	0.17231	0.999418
ITPKC	40.3938	-0.17697	0.129828	-1.36311	0.172848	0.999418
LHX4	30.5147	-0.176937	0.127509	-1.38764	0.165246	0.999418
ABCA11P	21.2106	-0.17692	0.120875	-1.46366	0.143287	0.999418
FAM22A	19.5499	-0.176776	0.117908	-1.49927	0.133805	0.999418
HERPUD2	57.6891	-0.176703	0.13077	-1.35125	0.176614	0.999418
LOC100127983	45.5789	-0.176599	0.131284	-1.34517	0.178572	0.999418
ZNF213	47.8828	-0.176484	0.131271	-1.34442	0.178811	0.999418
C16orf59	102.801	-0.176376	0.123292	-1.43055	0.152559	0.999418
CTSL1	128.224	-0.176125	0.120472	-1.46196	0.143752	0.999418
ZNF829	85.8819	-0.176033	0.127225	-1.38363	0.16647	0.999418
TMEM68	54.2348	-0.175896	0.131183	-1.34085	0.17997	0.999418
CDK5R1	69.3249	-0.175878	0.130123	-1.35164	0.176492	0.999418
CCDC77	119.537	-0.175871	0.120552	-1.45888	0.144598	0.999418
ABHD15	56.358	-0.175859	0.131056	-1.34186	0.179642	0.999418
FBXL17	53.6552	-0.17578	0.131297	-1.3388	0.180636	0.999418
UBE2C	83.3604	-0.175727	0.127512	-1.37813	0.168164	0.999418
CCNB1IP1	94.98	-0.175662	0.124988	-1.40543	0.159892	0.999418
ZNF394	39.8254	-0.17529	0.130182	-1.3465	0.17814	0.999418
PGLS	77.9317	-0.175136	0.130975	-1.33717	0.181168	0.999418
PLCD3	111.699	-0.175003	0.129666	-1.34965	0.177128	0.999418
GFER	111.224	-0.174953	0.125466	-1.39442	0.16319	0.999418
RDH10	119.099	-0.174764	0.123038	-1.4204	0.15549	0.999418
ZNF773	25.3925	-0.174697	0.120272	-1.45251	0.146359	0.999418
ARHGEF9	69.6552	-0.174627	0.130119	-1.34205	0.17958	0.999418
GFI1	52.4851	-0.174206	0.131178	-1.32801	0.184173	0.999418
PRAF2	94.2855	-0.174152	0.125722	-1.38521	0.165987	0.999418
SLC20A2	89.7949	-0.174074	0.127059	-1.37002	0.170679	0.999418
ATRAID	155.507	-0.173751	0.113582	-1.52974	0.126081	0.999418
RHOV	20.7059	-0.173749	0.120787	-1.43848	0.150298	0.999418
KAT8	98.0319	-0.173724	0.123933	-1.40176	0.160988	0.999418
TRPC3	26.1646	-0.173542	0.124763	-1.39097	0.164236	0.999418
L3MBTL1	33.1391	-0.173524	0.129055	-1.34458	0.178762	0.999418
LOC440894	104.838	-0.173488	0.12311	-1.40922	0.15877	0.999418
RMND5B	135.815	-0.173144	0.118439	-1.46188	0.143774	0.999418
SPG7	171.631	-0.173081	0.116052	-1.4914	0.135856	0.999418
C6orf141	30.6425	-0.173079	0.128029	-1.35187	0.176417	0.999418
ZNF76	112.805	-0.172679	0.123525	-1.39793	0.162133	0.999418
RCAN2	17.2052	-0.172658	0.112195	-1.53892	0.123824	0.999418
GMPPA	106.934	-0.172588	0.123182	-1.40108	0.161189	0.999418
CLSTN3	130.18	-0.17253	0.122901	-1.40381	0.160375	0.999418
TBC1D9	132.444	-0.172144	0.118489	-1.45284	0.14627	0.999418
UXT	111.544	-0.171968	0.122556	-1.40317	0.160566	0.999418
POLB	83.8765	-0.171895	0.127412	-1.34912	0.177297	0.999418
DDIT3	37.3987	-0.171832	0.128863	-1.33345	0.182384	0.999418
SHROOM2	66.3232	-0.171562	0.130605	-1.3136	0.18898	0.999418
SPAG16	49.9252	-0.171346	0.131283	-1.30517	0.191836	0.999418
DNAAF3	21.5258	-0.171013	0.120356	-1.42089	0.155349	0.999418
ZNF71	48.2324	-0.170927	0.131302	-1.30178	0.192991	0.999418
NS3BP	36.8197	-0.17082	0.12947	-1.31938	0.187041	0.999418
WRN	176.594	-0.170783	0.113753	-1.50134	0.133267	0.999418
LOC100505738	23.5252	-0.170714	0.123174	-1.38596	0.16576	0.999418
NDRG4	50.6147	-0.170454	0.128764	-1.32377	0.185579	0.999418
SGSM2	156.905	-0.170255	0.115672	-1.47188	0.141054	0.999418
OTUD1	43.7354	-0.170195	0.131052	-1.29868	0.194052	0.999418
SPATA2	42.9349	-0.170002	0.131108	-1.29665	0.19475	0.999418
TMEM8A	126.782	-0.169898	0.120739	-1.40716	0.15938	0.999418
TAP1	72.2807	-0.169814	0.131305	-1.29327	0.195916	0.999418
GPR98	161.611	-0.169809	0.11318	-1.50034	0.133525	0.999418
CHMP2A	108.2	-0.16968	0.123016	-1.37934	0.167791	0.999418
ROBO3	22.6917	-0.169512	0.123069	-1.37738	0.168395	0.999418
AP1G2	93.617	-0.169489	0.127292	-1.3315	0.183026	0.999418
G6PC3	183.746	-0.169434	0.111727	-1.51649	0.129395	0.999418
FOXO4	68.5893	-0.169394	0.130808	-1.29498	0.195327	0.999418
CDCA2	195.278	-0.169273	0.110843	-1.52714	0.126727	0.999418
MAST4	53.5438	-0.169092	0.131169	-1.28912	0.197357	0.999418
MAD2L1BP	76.904	-0.169005	0.128126	-1.31905	0.187153	0.999418
ACAP3	132.175	-0.168987	0.120919	-1.39752	0.162258	0.999418
THAP11	112.234	-0.168899	0.120993	-1.39594	0.162734	0.999418
TMEM208	71.7431	-0.168855	0.129589	-1.30301	0.192572	0.999418
LTBP3	159.74	-0.168823	0.116466	-1.44955	0.147185	0.999418
METTL23	62.669	-0.168376	0.130169	-1.29352	0.195831	0.999418
RPUSD1	164.349	-0.16834	0.115099	-1.46257	0.143586	0.999418
LETM2	15.8795	-0.168285	0.111381	-1.5109	0.130815	0.999418
C8orf59	121.623	-0.168197	0.120659	-1.39399	0.163322	0.999418
PABPC4L	92.3545	-0.168098	0.126807	-1.32562	0.184965	0.999418
KIFAP3	110.766	-0.167982	0.121142	-1.38666	0.165547	0.999418
CDKN1B	191.38	-0.167936	0.109832	-1.52902	0.126258	0.999418
ZNF337	107.219	-0.167843	0.126065	-1.3314	0.183057	0.999418
SESN2	311.426	-0.167824	0.131227	-1.27888	0.200938	0.999418
PIBF1	145.876	-0.167807	0.115512	-1.45272	0.146301	0.999418
MROH1	37.406	-0.167763	0.129585	-1.29462	0.195451	0.999418
VEGFB	71.4498	-0.167672	0.128721	-1.3026	0.192711	0.999418
ACADS	27.1815	-0.167614	0.122658	-1.36652	0.171777	0.999418
CLTB	166.304	-0.167475	0.111391	-1.50349	0.132712	0.999418
IQSEC2	33.6226	-0.167336	0.12935	-1.29367	0.19578	0.999418
TMED1	115.176	-0.167267	0.124031	-1.3486	0.177466	0.999418
CENPT	189.766	-0.167151	0.109353	-1.52855	0.126376	0.999418
CLCN4	23.4972	-0.166891	0.119961	-1.3912	0.164164	0.999418
ZNF329	38.9474	-0.166794	0.130546	-1.27767	0.201366	0.999418
DEDD2	80.855	-0.166669	0.128275	-1.2993	0.193839	0.999418
IRF1	16.2775	-0.166668	0.111468	-1.4952	0.134862	0.999418
POLR2J4	56.1441	-0.166648	0.131237	-1.26983	0.204147	0.999418
AMH	103.359	-0.1665	0.125665	-1.32495	0.185187	0.999418
ZSCAN16	24.0212	-0.166394	0.121778	-1.36637	0.171823	0.999418
MSTO2P	143.207	-0.166324	0.117955	-1.41006	0.158523	0.999418
ARPC3	141.404	-0.166316	0.118197	-1.40711	0.159395	0.999418
CES2	157.265	-0.165984	0.115382	-1.43856	0.150275	0.999418
DCLRE1B	139.938	-0.165983	0.120256	-1.38025	0.167511	0.999418
MAPT	67.9613	-0.165885	0.129792	-1.27809	0.201219	0.999418
SLC25A25	80.2684	-0.165848	0.128956	-1.28609	0.198413	0.999418
AP4B1-AS1	27.1983	-0.165831	0.126612	-1.30976	0.190277	0.999418
PMS2P3	26.032	-0.165792	0.124298	-1.33382	0.182262	0.999418
DYRK4	60.8286	-0.165786	0.130502	-1.27037	0.203952	0.999418
CMTM8	35.8076	-0.165501	0.128222	-1.29074	0.196794	0.999418
ZNF410	157.469	-0.165433	0.114487	-1.445	0.148458	0.999418
RNF213	308.65	-0.165299	0.10878	-1.51957	0.128619	0.999418
PEX14	104.307	-0.165235	0.122906	-1.3444	0.178818	0.999418
RBM15	145.017	-0.165059	0.116198	-1.4205	0.155461	0.999418
NDUFA1	227.089	-0.164875	0.116973	-1.40951	0.158683	0.999418
SH3BGRL	95.3422	-0.164743	0.126248	-1.30492	0.191919	0.999418
RBM11	31.3899	-0.164693	0.127136	-1.29541	0.19518	0.999418
LOC100129518	99.7622	-0.164593	0.12456	-1.32139	0.186371	0.999418
SLC29A2	116.686	-0.164518	0.12113	-1.35819	0.174404	0.999418
TNKS1BP1	178.396	-0.164259	0.118344	-1.38798	0.165144	0.999418
TUFT1	88.1653	-0.164185	0.127231	-1.29045	0.196894	0.999418
C1orf21	180.672	-0.164183	0.1109	-1.48047	0.138749	0.999418
HIGD2A	115.784	-0.164085	0.122224	-1.34249	0.179438	0.999418
KBTBD2	144.268	-0.164012	0.116199	-1.41148	0.158103	0.999418
SIRT3	73.2286	-0.163981	0.129161	-1.26958	0.204233	0.999418
MMP16	63.855	-0.163973	0.13073	-1.25428	0.209739	0.999418
C12orf73	48.4115	-0.163844	0.131305	-1.24781	0.2121	0.999418
LINC00085	18.0708	-0.16377	0.116712	-1.4032	0.160557	0.999418
CAMK2D	146.569	-0.163713	0.114807	-1.42598	0.153874	0.999418
ENDOG	106.071	-0.163672	0.125058	-1.30877	0.190614	0.999418
RMDN1	123.17	-0.163657	0.123195	-1.32845	0.184031	0.999418
FAM155B	61.0097	-0.163608	0.130974	-1.24917	0.211605	0.999418
PRSS16	32.2459	-0.163582	0.126365	-1.29452	0.195484	0.999418
ADCK1	29.3101	-0.163481	0.127338	-1.28384	0.199198	0.999418
HOXA-AS3	118.47	-0.163346	0.12348	-1.32285	0.185887	0.999418
FLYWCH1	172.38	-0.163212	0.111289	-1.46656	0.142495	0.999418
MAST3	45.7754	-0.162942	0.13104	-1.24346	0.2137	0.999418
TRMT12	53.0959	-0.16294	0.131266	-1.2413	0.214497	0.999418
CNTN1	89.1103	-0.162911	0.126458	-1.28826	0.197654	0.999418
ARL6IP6	146.68	-0.162905	0.116555	-1.39767	0.162211	0.999418
URGCP	102.752	-0.162792	0.123404	-1.31918	0.187109	0.999418
ITGA3	26.8349	-0.162715	0.125841	-1.29302	0.196005	0.999418
CSRNP2	86.9033	-0.162648	0.128272	-1.268	0.204799	0.999418
HS6ST3	46.5296	-0.162568	0.130975	-1.24121	0.214527	0.999418
KLHL26	41.2095	-0.1625	0.130201	-1.24808	0.212003	0.999418
LOC283335	14.9121	-0.162175	0.110651	-1.46564	0.142746	0.999418
NDUFS4	67.9765	-0.162167	0.130219	-1.24534	0.213008	0.999418
FAM189A1	38.2054	-0.162125	0.12882	-1.25854	0.208196	0.999418
CREB5	190.562	-0.161892	0.110876	-1.46011	0.14426	0.999418
LOC339803	25.683	-0.161619	0.123008	-1.31389	0.188883	0.999418
IPO13	233.092	-0.161552	0.106891	-1.51136	0.130697	0.999418
ATP7B	121.634	-0.161516	0.121286	-1.3317	0.18296	0.999418
DHPS	181.416	-0.161403	0.113227	-1.42548	0.154019	0.999418
ESRRB	17.5512	-0.161262	0.116844	-1.38015	0.16754	0.999418
RNF41	160.833	-0.161132	0.112102	-1.43737	0.150612	0.999418
GINM1	81.4168	-0.161028	0.126942	-1.26852	0.204614	0.999418
[truncated: 14,640 more rows]
