# Supplementary material for: Ring finger protein 121 is a potent regulator of adeno-associated viral genome transcription
Source: PLoS Pathog. 2019 Aug 6;15(8):e1007988. doi: 10.1371/journal.ppat.1007988 (PMC6697353; doi:10.1371/journal.ppat.1007988)
Supplement: S2 Data — (XLSX) [file ppat.1007988.s005.xlsx]

## Sheet: Sheet1
Bait	Prey	Reproducibility	Abundance	Specificity	MiST	GeneSymbol
RNF-Capsid	Q15386	0.997	0	1	0.99311	UBE3C
RNF-Capsid	Q6P2E9	0.9939	0	1	0.99216	EDC4
RNF-Capsid	O75475	0.9814	0	1	0.98831	PSIP1
RNF-Capsid	Q7Z5K2	0.966	0	1	0.98354	WAPL
RNF-Capsid	Q9BSJ8	0.96	0	1	0.98169	ESYT1
RNF-Capsid	Q6YP21	0.9594	0	1	0.98152	KYAT3
RNF-Capsid	Q7Z6Z7	0.9564	0.0001	1	0.98058	HUWE1
RNF-Capsid	O95747	0.9502	0	1	0.97868	OXSR1
RNF-Capsid	Q9Y2Z4	0.9456	0	1	0.97725	YARS2
RNF-Capsid	Q16763	0.9413	0	1	0.97592	UBE2S
RNF-Capsid	Q9BSD7	0.9403	0	1	0.97563	NTPCR
RNF-Capsid	O95816	0.9332	0	1	0.97343	BAG2
RNF-Capsid	P28066	0.9329	0.0001	1	0.97334	PSMA5
RNF-Capsid	P53597	0.9278	0	1	0.97178	SUCLG1
RNF-Capsid	P23919	0.974	0.0001	0.9756	0.96927	DTYMK
RNF-Capsid	Q9BZJ0	0.9128	0	1	0.96714	CRNKL1
RNF-Capsid	Q9H3G5	0.9012	0	1	0.96356	CPVL
RNF-Capsid	Q14694	0.9007	0.0001	1	0.96339	USP10
Scramble-Capsid	P10599	0.8981	0.0004	1	0.9626	TXN
RNF-Capsid	P35659	0.9986	0.0001	0.9489	0.95855	DEK
RNF-Capsid	Q9NR50	0.883	0	1	0.95794	EIF2B3
RNF-Capsid	P25786	0.8735	0.0001	1	0.955	PSMA1
RNF-Capsid	Q14684	0.9577	0.0001	0.9524	0.94838	RRP1B
RNF-Capsid	Q9BXW7	0.8508	0	1	0.948	HDHD5
RNF-Capsid	P62888	0.9335	0.0002	0.9598	0.94601	RPL30
RNF-Capsid	P08243	0.976	0.0001	0.9388	0.9447	ASNS
RNF-Capsid	Q9NS69	0.8346	0	1	0.943	TOMM22
RNF-Capsid	Q9NRF8	0.8311	0	1	0.94193	CTPS2
RNF-Capsid	Q9UHJ6	0.8269	0	1	0.94064	SHPK
RNF-Capsid	Q15637	0.9977	0.0001	0.9204	0.93877	SF1
RNF-Capsid	Q5T4S7	0.9796	0	0.9257	0.93685	UBR4
RNF-Capsid	Q29RF7	0.8126	0	1	0.93622	PDS5A
RNF-Capsid	Q9UBX3	0.9692	0.0001	0.9265	0.93414	SLC25A10
RNF-Capsid	Q9H773	0.8895	0	0.9614	0.93353	DCTPP1
RNF-Capsid	Q99714	0.9637	0	0.9257	0.93192	HSD17B10
RNF-Capsid	P43490	0.9933	0.0001	0.9119	0.9316	NAMPT
RNF-Capsid	Q16740	0.947	0	0.9321	0.93117	CLPP
RNF-Capsid	Q9Y4L1	0.9704	0	0.9178	0.92858	HYOU1
RNF-Capsid	P48634	0.899	0	0.9484	0.92753	PRRC2A
RNF-Capsid	P61019	0.9748	0	0.9118	0.9258	RAB2A
RNF-Capsid	Q15046	0.8963	0	0.9425	0.92261	KARS
RNF-Capsid	O95573	0.9653	0	0.9101	0.92174	ACSL3
RNF-Capsid	P49841	0.9421	0	0.9187	0.92042	GSK3B
RNF-Capsid	P51665	0.7593	0	1	0.91979	PSMD7
RNF-Capsid	Q9UI12	0.9805	0	0.9003	0.91967	ATP6V1H
RNF-Capsid	Q86Y56	0.7512	0	1	0.91727	DNAAF5
RNF-Capsid	Q9UBB9	0.7483	0	1	0.91639	TFIP11
RNF-Capsid	Q9NVP1	0.9996	0	0.8834	0.91399	DDX18
RNF-Capsid	P56545	0.9779	0.0001	0.8906	0.91223	CTBP2
RNF-Capsid	Q13363	0.99	0	0.8798	0.90852	CTBP1
RNF-Capsid	P50914	0.978	0.0004	0.8826	0.90681	RPL14
RNF-Capsid	P0C7P4	0.9418	0	0.8979	0.9061	UQCRFS1P1
RNF-Capsid	Q92878	0.9184	0	0.9071	0.90522	RAD50
RNF-Capsid	O75340	0.9439	0.0001	0.8955	0.90507	PDCD6
RNF-Capsid	P28799	0.9675	0.0002	0.8847	0.905	GRN
RNF-Capsid	Q15102	0.8289	0	0.9471	0.90496	PAFAH1B3
RNF-Capsid	Q9UHI6	0.9871	0	0.8755	0.90472	DDX20
RNF-Capsid	Q86V81	0.9612	0.0008	0.886	0.90393	ALYREF
RNF-Capsid	P40939	0.9412	0.0001	0.8878	0.89896	HADHA
RNF-Capsid	Q99460	0.9599	0.0001	0.8791	0.89878	PSMD1
RNF-Capsid	O94973	0.9917	0	0.8602	0.89567	AP2A2
RNF-Capsid	P62314	0.933	0	0.8865	0.89556	SNRPD1
RNF-Capsid	Q96JK2	0.7592	0.0001	0.9647	0.89555	DCAF5
RNF-Capsid	P60900	0.9894	0	0.8576	0.89317	PSMA6
RNF-Capsid	P32322	0.9788	0.0001	0.8585	0.89049	PYCR1
RNF-Capsid	O95394	0.8944	0	0.894	0.88882	PGM3
RNF-Capsid	Q15031	0.9722	0	0.8561	0.88682	LARS2
RNF-Capsid	Q03252	0.9981	0.0001	0.8379	0.88231	LMNB2
RNF-Capsid	O76094	0.8809	0	0.8906	0.8823	SRP72
RNF-Capsid	Q12904	0.8856	0.0001	0.888	0.88198	AIMP1
RNF-Capsid	P62910	0.9917	0.0002	0.8401	0.88183	RPL32
RNF-Capsid	O00231	0.9382	0	0.8617	0.88016	PSMD11
RNF-Capsid	Q9UI26	0.6304	0	1	0.88001	IPO11
RNF-Capsid	O94906	0.9682	0	0.8476	0.87976	PRPF6
RNF-Capsid	Q14241	0.6289	0	1	0.87954	ELOA
RNF-Capsid	Q13405	0.6281	0	1	0.8793	MRPL49
RNF-Capsid	P80723	0.6278	0	1	0.8792	BASP1
RNF-Capsid	Q9BZZ5	0.8865	0	0.8823	0.87838	API5
RNF-Capsid	Q9H845	0.6251	0	1	0.87836	ACAD9
RNF-Capsid	O60343	0.6228	0	1	0.87765	TBC1D4
RNF-Capsid	Q71UI9	0.9812	0.0024	0.8383	0.8774	H2AFV
RNF-Capsid	Q8N163	0.9564	0.0001	0.8485	0.87674	CCAR2
RNF-Capsid	P82933	0.6195	0	1	0.87665	MRPS9
RNF-Capsid	P26640	0.8912	0	0.8776	0.87655	VARS
RNF-Capsid	P82930	0.6185	0	1	0.87635	MRPS34
RNF-Capsid	P55010	0.6177	0	1	0.87608	EIF5
RNF-Capsid	P55265	1	0.0001	0.8276	0.87587	ADAR
RNF-Capsid	P22695	0.9954	0.0006	0.8297	0.87586	UQCRC2
RNF-Capsid	Q9BWE0	0.6147	0	1	0.87515	REPIN1
RNF-Capsid	Q9Y5L4	0.6134	0	1	0.87477	TIMM13
RNF-Capsid	Q8WVM8	0.6096	0	1	0.87359	SCFD1
RNF-Capsid	O60832	0.9098	0	0.8639	0.87288	DKC1
RNF-Capsid	P16989	0.9827	0.0005	0.8308	0.87269	YBX3
RNF-Capsid	P22061	0.9968	0.0003	0.8234	0.87197	PCMT1
RNF-Capsid	Q53H96	0.8629	0	0.8834	0.87185	PYCR3
RNF-Capsid	P30084	0.6033	0	1	0.87165	ECHS1
RNF-Capsid	E9PAV3	0.8867	0	0.8721	0.87139	NACA
RNF-Capsid	Q13823	0.8899	0	0.8703	0.87114	GNL2
RNF-Capsid	Q96ME7	0.6009	0	1	0.8709	ZNF512
Scramble-Capsid	Q9NUQ8	0.5925	0	1	0.86831	ABCF3
RNF-Capsid	Q9Y277	0.9975	0.0004	0.8173	0.86805	VDAC3
RNF-Capsid	Q8TF01	0.5894	0	1	0.86737	PNISR
RNF-Capsid	P36915	0.8742	0	0.8717	0.86727	GNL1
RNF-Capsid	Q15645	0.9989	0	0.8153	0.86705	TRIP13
RNF-Capsid	Q9Y5Q9	0.9598	0	0.8324	0.86674	GTF3C3
RNF-Capsid	Q14671	0.9621	0	0.8309	0.86643	PUM1
RNF-Capsid	Q13151	0.9561	0	0.8327	0.8658	HNRNPA0
RNF-Capsid	Q8TDD1	0.5843	0	1	0.86577	DDX54
RNF-Capsid	P63173	0.8457	0.0016	0.8812	0.865	RPL38
RNF-Capsid	Q9UKV3	0.9256	0	0.8451	0.86492	ACIN1
RNF-Capsid	Q13200	0.9787	0.0001	0.8199	0.86403	PSMD2
RNF-Capsid	Q06787	0.5785	0	1	0.86398	FMR1
RNF-Capsid	O75955	0.5758	0	1	0.86318	FLOT1
RNF-Capsid	Q9HAV4	0.9978	0	0.8092	0.86258	XPO5
RNF-Capsid	Q96P70	0.9945	0	0.8106	0.86253	IPO9
RNF-Capsid	Q9Y2X3	0.9898	0.0001	0.8114	0.86159	NOP58
RNF-Capsid	Q9UNS2	0.7908	0	0.9005	0.86129	COPS3
RNF-Capsid	Q6L8Q7	0.5687	0	1	0.86098	PDE12
RNF-Capsid	Q5JTV8	0.5659	0	1	0.8601	TOR1AIP1
RNF-Capsid	P08240	0.9429	0	0.8303	0.86009	SRPRA
RNF-Capsid	O43678	0.5655	0	1	0.85999	NDUFA2
RNF-Capsid	P51610	0.996	0.0001	0.8056	0.85952	HCFC1
RNF-Capsid	Q9Y3B4	0.563	0.0001	1	0.85922	SF3B6
RNF-Capsid	P46821	0.9707	0	0.8164	0.85912	MAP1B
RNF-Capsid	Q15393	0.9569	0	0.8224	0.85898	SF3B3
RNF-Capsid	O00429	0.9326	0.0001	0.8329	0.85867	DNM1L
RNF-Capsid	P0DN79	0.8664	0.0001	0.8622	0.85835	CBSL
RNF-Capsid	Q92900	0.9733	0	0.8132	0.85775	UPF1
RNF-Capsid	Q08945	0.9744	0	0.8109	0.85653	SSRP1
RNF-Capsid	P51153	0.9837	0.0011	0.8067	0.85649	RAB13
RNF-Capsid	O95793	0.9432	0	0.8243	0.85608	STAU1
RNF-Capsid	Q15050	0.551	0	1	0.8555	RRS1
RNF-Capsid	P61421	0.8993	0	0.8431	0.85538	ATP6V0D1
RNF-Capsid	Q7Z2T5	0.5492	0	1	0.85496	TRMT1L
RNF-Capsid	O95202	0.5488	0	1	0.85482	LETM1
RNF-Capsid	Q16531	0.6183	0.0001	0.9686	0.85477	DDB1
RNF-Capsid	Q8IWX8	0.548	0	1	0.85458	CHERP
RNF-Capsid	P09936	0.8162	0.0001	0.878	0.85371	UCHL1
RNF-Capsid	Q8WYP5	0.98	0	0.803	0.8528	AHCTF1
RNF-Capsid	P27635	0.9997	0.0006	0.7936	0.85245	RPL10
RNF-Capsid	Q93050	0.9207	0	0.828	0.85165	ATP6V0A1
RNF-Capsid	P55036	0.9695	0.0001	0.8057	0.85141	PSMD4
RNF-Capsid	O00442	0.537	0	1	0.85119	RTCA
RNF-Capsid	P27824	0.8795	0.0001	0.8451	0.85066	CANX
RNF-Capsid	Q02978	0.9947	0.0003	0.7932	0.85062	SLC25A11
RNF-Capsid	P45974	0.5351	0	1	0.85061	USP5
RNF-Capsid	Q02750	0.9979	0.0001	0.7915	0.85048	MAP2K1
RNF-Capsid	P19623	0.9971	0.0005	0.7917	0.85035	SRM
RNF-Capsid	Q8WXF1	0.5342	0	1	0.85033	PSPC1
RNF-Capsid	P62847	0.969	0.001	0.8041	0.85018	RPS24
RNF-Capsid	Q7L1Q6	0.8401	0.0001	0.8609	0.84938	BZW1
RNF-Capsid	O75489	0.8378	0.0001	0.8612	0.84888	NDUFS3
RNF-Capsid	Q9Y3T9	0.9825	0	0.7959	0.84871	NOC2L
RNF-Capsid	Q8TDN6	0.6296	0	0.9541	0.84829	BRIX1
RNF-Capsid	P12270	0.964	0	0.8031	0.84796	TPR
RNF-Capsid	Q96I99	0.7123	0.0001	0.9163	0.8479	SUCLG2
RNF-Capsid	Q9Y3Y2	0.9838	0.0001	0.7939	0.84776	CHTOP
RNF-Capsid	P42167	0.9768	0.0002	0.7967	0.84752	TMPO
RNF-Capsid	P43243	0.9731	0.0001	0.798	0.84727	MATR3
RNF-Capsid	P51116	0.9535	0.0001	0.8061	0.84678	FXR2
RNF-Capsid	P0DPI2	0.9151	0.0001	0.8223	0.84603
RNF-Capsid	P19404	0.9335	0	0.8137	0.84579	NDUFV2
RNF-Capsid	Q96FW1	0.8659	0.0001	0.8426	0.84475	OTUB1
RNF-Capsid	Q13428	0.8882	0	0.8323	0.84461	TCOF1
RNF-Capsid	Q96CT7	0.514	0	1	0.84411	CCDC124
RNF-Capsid	P06737	0.9584	0.0004	0.8	0.8441	PYGL
RNF-Capsid	P13804	0.5133	0	1	0.84388	ETFA
RNF-Capsid	Q13177	0.9422	0	0.8069	0.84382	PAK2
RNF-Capsid	Q13435	0.9505	0	0.8029	0.8437	SF3B2
RNF-Capsid	Q9BQ67	0.5126	0	1	0.84365	GRWD1
RNF-Capsid	Q9P2K5	0.6198	0	0.9516	0.84353	MYEF2
RNF-Capsid	Q3ZCQ8	0.9788	0.0001	0.7898	0.84338	TIMM50
RNF-Capsid	P42765	0.9742	0	0.7917	0.84329	ACAA2
RNF-Capsid	Q15717	0.9792	0.0002	0.7893	0.84319	ELAVL1
RNF-Capsid	Q93008	0.9573	0.0001	0.7981	0.84244	USP9X
RNF-Capsid	P38919	0.9902	0.0016	0.7831	0.84231	EIF4A3
RNF-Capsid	Q99459	0.9938	0	0.7801	0.84139	CDC5L
RNF-Capsid	P67775	0.9904	0	0.7813	0.84115	PPP2CA
RNF-Capsid	O43670	0.8814	0	0.8303	0.84115	ZNF207
RNF-Capsid	Q14157	0.9917	0	0.7802	0.84079	UBAP2L
RNF-Capsid	Q14966	0.9394	0	0.8037	0.84078	ZNF638
RNF-Capsid	P48556	0.9472	0	0.7995	0.84032	PSMD8
RNF-Capsid	P46109	0.561	0.0001	0.9726	0.8398	CRKL
RNF-Capsid	Q9UNX4	0.9455	0.0001	0.7993	0.83967	WDR3
RNF-Capsid	Q8N684	0.9653	0.0001	0.7902	0.83954	CPSF7
RNF-Capsid	P46783	0.9263	0.0006	0.8074	0.83928	RPS10
RNF-Capsid	O60762	0.9267	0.0001	0.8068	0.83897	DPM1
RNF-Capsid	P36542	0.9121	0.0005	0.813	0.83873	ATP5F1C
RNF-Capsid	P50570	0.9878	0	0.7775	0.83776	DNM2
RNF-Capsid	Q8WTT2	0.9934	0	0.7745	0.83741	NOC3L
RNF-Capsid	P46940	0.9916	0.0001	0.7742	0.83668	IQGAP1
RNF-Capsid	P51532	0.9744	0	0.7813	0.83623	SMARCA4
RNF-Capsid	O75821	0.9907	0	0.7719	0.83482	EIF3G
RNF-Capsid	P41227	0.973	0.0002	0.7781	0.83363	NAA10
RNF-Capsid	P17612	0.4782	0	1	0.83306	PRKACA
RNF-Capsid	Q96GC5	0.4774	0.0001	1	0.8328	MRPL48
RNF-Capsid	P62249	0.9952	0.001	0.7665	0.83252	RPS16
RNF-Capsid	Q9UKN8	0.988	0	0.7684	0.83158	GTF3C4
RNF-Capsid	P49755	0.9405	0.0001	0.7891	0.83112	TMED10
RNF-Capsid	P37837	0.8786	0	0.8168	0.83101	TALDO1
RNF-Capsid	Q96C36	0.9401	0	0.7888	0.83078	PYCR2
RNF-Capsid	P27144	0.9946	0.0001	0.764	0.83058	AK4
RNF-Capsid	Q12874	0.47	0	1	0.83052	SF3A3
RNF-Capsid	P18583	0.9166	0	0.7978	0.82967	SON
RNF-Capsid	Q5UIP0	0.5836	0	0.9474	0.82951	RIF1
RNF-Capsid	P38606	0.9994	0.0001	0.7597	0.82912	ATP6V1A
RNF-Capsid	Q96P47	0.9345	0	0.7888	0.82904	AGAP3
RNF-Capsid	Q7L576	0.9317	0	0.7884	0.8279	CYFIP1
RNF-Capsid	O14579	0.9719	0.0001	0.7703	0.8279	COPE
RNF-Capsid	Q13148	0.9975	0.0001	0.7587	0.82784	TARDBP
RNF-Capsid	P05455	0.7475	0.0001	0.8711	0.82777	SSB
RNF-Capsid	P30044	0.9373	0.0001	0.7851	0.82736	PRDX5
RNF-Capsid	O15397	0.7921	0	0.8495	0.82675	IPO8
RNF-Capsid	Q9H307	0.9791	0.0003	0.7649	0.82642	PNN
RNF-Capsid	P49736	0.998	0.0004	0.755	0.82548	MCM2
RNF-Capsid	O95831	0.8361	0	0.8277	0.8254	AIFM1
RNF-Capsid	P52292	0.9971	0.0001	0.7552	0.82533	KPNA2
RNF-Capsid	Q13283	0.9854	0.0001	0.7601	0.82507	G3BP1
RNF-Capsid	Q9NP64	0.8998	0.0002	0.7985	0.82501	ZCCHC17
RNF-Capsid	Q96SB4	0.925	0	0.7871	0.82498	SRPK1
RNF-Capsid	P31943	0.9663	0.0012	0.7682	0.82475	HNRNPH1
RNF-Capsid	Q9P0J0	0.9864	0.0002	0.7589	0.82457	NDUFA13
RNF-Capsid	Q02790	0.9346	0	0.7817	0.82423	FKBP4
RNF-Capsid	Q9Y5M8	0.9628	0	0.7671	0.82288	SRPRB
RNF-Capsid	Q9BV20	0.9484	0.0001	0.7735	0.82281	MRI1
RNF-Capsid	P46459	0.9829	0.0001	0.7572	0.82229	NSF
RNF-Capsid	P49915	0.9824	0.0002	0.7571	0.8221	GMPS
RNF-Capsid	P35998	0.9838	0.0001	0.7564	0.82208	PSMC2
RNF-Capsid	Q9NYF8	0.9744	0.0001	0.7604	0.82186	BCLAF1
RNF-Capsid	Q86VM9	0.9642	0	0.764	0.82122	ZC3H18
RNF-Capsid	O60763	0.9491	0	0.7696	0.82043	USO1
RNF-Capsid	Q9NY93	0.7803	0	0.8452	0.82016	DDX56
RNF-Capsid	P30041	0.9541	0.0007	0.7658	0.81934	PRDX6
RNF-Capsid	P60891	0.8608	0.0003	0.807	0.81882	PRPS1
RNF-Capsid	P33992	0.9977	0.0003	0.7446	0.81825	MCM5
RNF-Capsid	P55209	0.9986	0.0004	0.7441	0.81822	NAP1L1
RNF-Capsid	P13797	0.9397	0.0001	0.7704	0.81805	PLS3
RNF-Capsid	Q9HC36	0.966	0	0.7585	0.81801	MRM3
RNF-Capsid	Q8NE71	0.9999	0	0.7425	0.8175	ABCF1
RNF-Capsid	Q9UN86	0.793	0.0001	0.8348	0.81694	G3BP2
RNF-Capsid	Q13347	0.9611	0.0001	0.7583	0.81636	EIF3I
RNF-Capsid	P34897	0.9688	0.0001	0.7547	0.8163	SHMT2
RNF-Capsid	Q04837	0.6251	0.0003	0.9091	0.81602	SSBP1
RNF-Capsid	Q9H857	0.981	0	0.7482	0.81556	NT5DC2
RNF-Capsid	Q15003	0.9058	0	0.7813	0.81509	NCAPH
RNF-Capsid	Q9NPJ3	0.9061	0.0001	0.7812	0.81507	ACOT13
RNF-Capsid	Q9P2R7	0.9313	0.0001	0.7696	0.8149	SUCLA2
RNF-Capsid	Q14011	0.938	0.0001	0.7659	0.81445	CIRBP
RNF-Capsid	O60749	0.9871	0.0002	0.743	0.8139	SNX2
RNF-Capsid	P00403	0.9955	0.0002	0.7391	0.81379	MT-CO2
RNF-Capsid	Q99733	0.9897	0.0006	0.7414	0.8136	NAP1L4
RNF-Capsid	A6NHR9	0.846	0	0.8055	0.81319	SMCHD1
RNF-Capsid	O95373	0.9802	0.0001	0.7444	0.81272	IPO7
RNF-Capsid	P62266	0.9954	0.001	0.7373	0.81254	RPS23
RNF-Capsid	P21796	0.9679	0.0009	0.7489	0.81203	VDAC1
RNF-Capsid	P07910	0.8169	0.0004	0.8165	0.81178	HNRNPC
RNF-Capsid	P14625	0.9933	0.0009	0.7368	0.81159	HSP90B1
RNF-Capsid	Q96CS3	0.9864	0	0.7398	0.81146	FAF2
RNF-Capsid	O94905	0.9942	0.0002	0.7346	0.81031	ERLIN2
RNF-Capsid	P48643	0.9757	0.0007	0.7411	0.80908	CCT5
RNF-Capsid	Q6PEY2	0.9959	0.0063	0.7319	0.80907	TUBA3E
RNF-Capsid	A5YKK6	0.5269	0	0.9428	0.80886	CNOT1
RNF-Capsid	Q13838	0.9935	0.0004	0.7328	0.80885	DDX39B
RNF-Capsid	P22087	0.9416	0.0002	0.7561	0.80883	FBL
RNF-Capsid	P39748	0.9463	0.0001	0.7538	0.80873	FEN1
RNF-Capsid	P31689	0.9894	0.0002	0.7341	0.80851	DNAJA1
RNF-Capsid	Q9NNW5	0.5139	0	0.9479	0.80835	WDR6
RNF-Capsid	Q53GQ0	0.9379	0.0001	0.7571	0.80835	HSD17B12
RNF-Capsid	Q6UB35	0.9983	0	0.7294	0.80804	MTHFD1L
RNF-Capsid	P49368	0.9933	0.0016	0.7313	0.8078	CCT3
RNF-Capsid	O00165	0.9518	0.0001	0.7497	0.80761	HAX1
RNF-Capsid	P49821	0.5654	0	0.9234	0.80747	NDUFV1
RNF-Capsid	P15531	0.7825	0.0004	0.8255	0.80728	NME1
RNF-Capsid	P41252	0.9956	0.0001	0.7294	0.80721	IARS
RNF-Capsid	P41091	0.9795	0.0003	0.7364	0.80701	EIF2S3
RNF-Capsid	Q96EK5	0.9917	0	0.7305	0.80675	KIF1BP
RNF-Capsid	Q9UQE7	0.9991	0	0.7271	0.80669	SMC3
RNF-Capsid	P08195	0.9055	0	0.7689	0.80648	SLC3A2
RNF-Capsid	Q9BWF3	0.9092	0.0001	0.7673	0.80648	RBM4
RNF-Capsid	Q96EY7	0.6042	0	0.9037	0.80591	PTCD3
RNF-Capsid	Q9UI10	0.975	0	0.7367	0.80582	EIF2B4
RNF-Capsid	Q9BZE1	0.9961	0	0.7269	0.80561	MRPL37
RNF-Capsid	O00116	0.6308	0	0.8911	0.80549	AGPS
RNF-Capsid	Q92621	0.9816	0.0003	0.7331	0.80544	NUP205
RNF-Capsid	Q13642	0.9987	0.0001	0.7249	0.80505	FHL1
RNF-Capsid	P10606	0.6574	0.0002	0.8777	0.80451	COX5B
RNF-Capsid	Q96I25	0.9536	0	0.7444	0.80449	RBM17
RNF-Capsid	P29692	0.8103	0.0001	0.8088	0.80442	EEF1D
RNF-Capsid	Q9UBM7	0.993	0.0001	0.7265	0.80437	DHCR7
RNF-Capsid	Q53H12	0.5982	0	0.9039	0.80421	AGK
RNF-Capsid	P24539	0.9185	0.0001	0.7595	0.80402	ATP5PB
RNF-Capsid	Q9UIA9	0.9513	0	0.744	0.80356	XPO7
RNF-Capsid	Q5VTL8	0.9965	0.0002	0.7236	0.80348	PRPF38B
Scramble-Capsid	P61081	0.6915	0.0001	0.8605	0.80325	UBE2M
RNF-Capsid	Q16822	0.9743	0	0.7331	0.80315	PCK2
RNF-Capsid	P67812	0.9599	0	0.739	0.80276	SEC11A
RNF-Capsid	Q9Y5B9	0.5876	0	0.9064	0.80262	SUPT16H
RNF-Capsid	Q08J23	0.9884	0.0001	0.726	0.80262	NSUN2
RNF-Capsid	Q9H0S4	0.9565	0.0001	0.7403	0.80256	DDX47
RNF-Capsid	Q14152	0.9747	0	0.7318	0.80238	EIF3A
RNF-Capsid	P0DP23	0.7281	0.0002	0.8419	0.80176	CALM1
RNF-Capsid	P25398	0.9757	0.0004	0.7302	0.80163	RPS12
RNF-Capsid	O00139	0.8681	0	0.7787	0.80163	KIF2A
RNF-Capsid	Q14676	0.5941	0	0.9019	0.80155	MDC1
RNF-Capsid	P49916	0.9641	0	0.7353	0.80151	LIG3
RNF-Capsid	Q5JTZ9	0.9782	0	0.7288	0.80137	AARS2
RNF-Capsid	P04844	0.9464	0.0001	0.7427	0.80115	RPN2
RNF-Capsid	P53985	0.3724	0	1	0.80042	SLC16A1
RNF-Capsid	O43592	0.9782	0	0.727	0.80016	XPOT
RNF-Capsid	Q14839	0.9962	0	0.7188	0.80007	CHD4
RNF-Capsid	Q07666	0.8596	0.0005	0.78	0.79988	KHDRBS1
RNF-Capsid	P14868	0.9977	0.0003	0.7175	0.79969	DARS
RNF-Capsid	P62191	0.7929	0.0001	0.8095	0.79952	PSMC1
RNF-Capsid	P62333	0.7906	0	0.8102	0.79937	PSMC6
RNF-Capsid	P25205	0.9882	0.0001	0.7213	0.79931	MCM3
RNF-Capsid	P52597	0.9699	0.0008	0.7293	0.79919	HNRNPF
RNF-Capsid	P43686	0.9888	0.0001	0.7207	0.79909	PSMC4
RNF-Capsid	Q96A33	0.3679	0	1	0.79901	CCDC47
RNF-Capsid	P22102	0.9826	0.0011	0.7229	0.79873	GART
RNF-Capsid	P33993	0.9977	0.0001	0.7157	0.79843	MCM7
RNF-Capsid	Q9Y2W1	0.8713	0.0002	0.7717	0.79782	THRAP3
RNF-Capsid	P17858	0.9178	0.0001	0.7504	0.79759	PFKL
RNF-Capsid	Q6P1Q0	0.63	0	0.8799	0.79756	LETMD1
RNF-Capsid	P05387	0.943	0.0027	0.7382	0.79696	RPLP2
RNF-Capsid	Q7L0Y3	0.8416	0.0001	0.7833	0.79662	TRMT10C
RNF-Capsid	P07954	0.9802	0.0001	0.7206	0.79643	FH
RNF-Capsid	P67809	0.9631	0.0009	0.7282	0.79636	YBX1
RNF-Capsid	Q96SI9	0.9909	0.0001	0.7157	0.79636	STRBP
RNF-Capsid	Q15008	0.9334	0.0002	0.7415	0.7963	PSMD6
RNF-Capsid	P25788	0.611	0	0.8866	0.79626	PSMA3
RNF-Capsid	P62277	0.9946	0.0009	0.7138	0.79618	RPS13
RNF-Capsid	Q96DI7	0.8607	0	0.774	0.79612	SNRNP40
RNF-Capsid	O75964	0.8607	0.0006	0.7738	0.79599	ATP5MG
RNF-Capsid	Q9BXJ9	0.9808	0.0001	0.719	0.79546	NAA15
RNF-Capsid	Q04637	0.8931	0	0.7582	0.7953	EIF4G1
RNF-Capsid	Q15021	0.8654	0	0.7703	0.79506	NCAPD2
RNF-Capsid	Q08211	0.9939	0.0003	0.7118	0.79461	DHX9
RNF-Capsid	P09012	0.9837	0.0002	0.7161	0.79439	SNRPA
RNF-Capsid	O00425	0.9834	0.0002	0.7158	0.79408	IGF2BP3
RNF-Capsid	O76021	0.989	0.0001	0.7129	0.79381	RSL1D1
RNF-Capsid	Q15758	0.821	0.0001	0.7881	0.79355	SLC1A5
RNF-Capsid	O95292	0.9498	0.0001	0.7297	0.79324	VAPB
RNF-Capsid	P11387	0.9769	0.0001	0.7173	0.79308	TOP1
RNF-Capsid	P09661	0.9738	0.0002	0.7184	0.79293	SNRPA1
RNF-Capsid	P51151	0.9922	0.0001	0.7099	0.79274	RAB9A
RNF-Capsid	O60841	0.9751	0.0001	0.717	0.79237	EIF5B
RNF-Capsid	P78527	0.9858	0.0005	0.712	0.79226	PRKDC
RNF-Capsid	Q13185	0.9391	0.0002	0.7329	0.79216	CBX3
RNF-Capsid	P41250	0.9512	0.0002	0.7272	0.79199	GARS
RNF-Capsid	P01834	0.9887	0.0011	0.7099	0.79167	IGKC
RNF-Capsid	P62701	0.917	0.0018	0.742	0.79163	RPS4X
RNF-Capsid	P08559	0.9979	0.0001	0.7049	0.79111	PDHA1
RNF-Capsid	Q13557	0.3384	0	1	0.78991	CAMK2D
RNF-Capsid	Q9UBE0	0.9183	0.0002	0.7387	0.78972	SAE1
RNF-Capsid	P08579	0.9903	0.0002	0.706	0.78953	SNRPB2
RNF-Capsid	Q07065	0.9631	0.0001	0.7177	0.78915	CKAP4
RNF-Capsid	Q13616	0.8167	0	0.7835	0.78909	CUL1
RNF-Capsid	O15042	0.9538	0	0.7218	0.78905	U2SURP
RNF-Capsid	O00487	0.9834	0.0003	0.7077	0.78858	PSMD14
RNF-Capsid	Q99613	0.9836	0	0.7067	0.78791	EIF3C
RNF-Capsid	P27816	0.9861	0.0001	0.7053	0.78771	MAP4
RNF-Capsid	O14776	0.511	0	0.9188	0.78752	TCERG1
RNF-Capsid	P62857	0.8717	0.0018	0.7564	0.78746	RPS28
RNF-Capsid	P12277	0.574	0.0002	0.8901	0.78725	CKB
RNF-Capsid	Q6YN16	0.862	0	0.7602	0.78708	HSDL2
RNF-Capsid	O00567	0.9975	0	0.6987	0.78675	NOP56
RNF-Capsid	P51571	0.9525	0.0002	0.719	0.78675	SSR4
RNF-Capsid	Q9NX58	0.8228	0.0001	0.7774	0.78674	LYAR
RNF-Capsid	P54886	0.9936	0.0004	0.7003	0.78661	ALDH18A1
RNF-Capsid	Q99986	0.9397	0.0001	0.7245	0.78656	VRK1
RNF-Capsid	Q9Y3F4	0.9454	0.0001	0.7217	0.78642	STRAP
RNF-Capsid	P57740	0.9701	0	0.7104	0.78628	NUP107
RNF-Capsid	O43172	0.9892	0	0.7016	0.78617	PRPF4
RNF-Capsid	O00303	0.9644	0.0002	0.7125	0.786	EIF3F
RNF-Capsid	Q00839	0.9895	0.0007	0.7011	0.78589	HNRNPU
RNF-Capsid	P35232	0.9895	0.0016	0.701	0.78583	PHB
RNF-Capsid	P62244	0.9953	0.0007	0.6984	0.7858	RPS15A
RNF-Capsid	Q9UIG0	0.8207	0	0.7767	0.78566	BAZ1B
RNF-Capsid	P51812	0.8253	0	0.7728	0.78439	RPS6KA3
RNF-Capsid	A6NHL2	0.9128	0.0009	0.7327	0.7839	TUBAL3
RNF-Capsid	P08865	0.9963	0.0003	0.6951	0.78388	RPSA
RNF-Capsid	P54136	0.9915	0.0001	0.6969	0.78365	RARS
RNF-Capsid	P0DME0	0.9308	0.0006	0.7236	0.7832	SETSIP
RNF-Capsid	Q96D46	0.9806	0	0.7008	0.78297	NMD3
RNF-Capsid	P26599	0.9701	0.0003	0.7055	0.78293	PTBP1
RNF-Capsid	P40227	0.9734	0.0009	0.7036	0.78266	CCT6A
RNF-Capsid	P26639	0.6816	0	0.8349	0.78262	TARS
RNF-Capsid	O60256	0.9567	0	0.711	0.78255	PRPSAP2
RNF-Capsid	Q9UJZ1	0.8524	0.0002	0.7578	0.78248	STOML2
RNF-Capsid	P08621	0.9527	0.0001	0.7126	0.78241	SNRNP70
RNF-Capsid	P17980	0.944	0.0001	0.7162	0.7822	PSMC3
RNF-Capsid	P50454	0.9959	0.0003	0.6927	0.78216	SERPINH1
RNF-Capsid	P29966	0.8469	0	0.7598	0.78214	MARCKS
RNF-Capsid	Q9Y285	0.9754	0.0002	0.7017	0.78199	FARSA
RNF-Capsid	Q00610	0.9833	0.0001	0.6979	0.78181	CLTC
RNF-Capsid	Q9Y520	0.7979	0	0.7801	0.78093	PRRC2C
RNF-Capsid	Q8IUR0	0.3086	0	1	0.78073	TRAPPC5
RNF-Capsid	Q12931	0.921	0.001	0.7243	0.78068	TRAP1
RNF-Capsid	P45954	0.6199	0	0.8595	0.78049	ACADSB
RNF-Capsid	P12004	0.9872	0.0004	0.6938	0.78018	PCNA
RNF-Capsid	P49959	0.6099	0	0.8635	0.78007	MRE11
RNF-Capsid	Q9Y266	0.9833	0.0001	0.6949	0.77978	NUDC
RNF-Capsid	P24534	0.9822	0.0002	0.6953	0.77967	EEF1B2
RNF-Capsid	P53618	0.9408	0.0001	0.7133	0.77928	COPB1
RNF-Capsid	P30050	0.9915	0.0015	0.6905	0.77924	RPL12
RNF-Capsid	P31930	0.9919	0.0001	0.6903	0.77923	UQCRC1
Scramble-Capsid	O00264	0.988	0.0001	0.691	0.77854	PGRMC1
RNF-Capsid	P46777	0.9942	0.0012	0.6878	0.77824	RPL5
RNF-Capsid	Q9H0D6	0.9764	0	0.6954	0.77797	XRN2
RNF-Capsid	P58107	0.8705	0	0.7428	0.7778	EPPK1
RNF-Capsid	O15226	0.9208	0.0001	0.7201	0.77775	NKRF
RNF-Capsid	Q86VP6	0.9807	0.0001	0.6931	0.77768	CAND1
RNF-Capsid	P06733	0.9382	0.0064	0.7119	0.7775	ENO1
RNF-Capsid	P05198	0.7319	0.0003	0.8042	0.77708	EIF2S1
RNF-Capsid	P56192	0.9718	0.0001	0.6956	0.77665	MARS
RNF-Capsid	P43246	0.9237	0	0.7171	0.77654	MSH2
RNF-Capsid	Q9H8S9	0.5575	0.0001	0.8811	0.77599	MOB1A
RNF-Capsid	Q8TA86	0.9455	0.0009	0.706	0.77568	RP9
RNF-Capsid	Q9NZI8	0.9957	0.0003	0.6832	0.77558	IGF2BP1
RNF-Capsid	O43395	0.5703	0	0.8746	0.77549	PRPF3
RNF-Capsid	P17987	0.98	0.0013	0.6893	0.77487	TCP1
RNF-Capsid	P61353	0.9928	0.0055	0.6829	0.77449	RPL27
RNF-Capsid	Q9H2U2	0.8477	0.0002	0.7475	0.77398	PPA2
RNF-Capsid	P13010	0.9614	0.0006	0.6963	0.77392	XRCC5
RNF-Capsid	Q9Y295	0.9558	0.0001	0.6986	0.7738	DRG1
RNF-Capsid	P02545	0.9404	0	0.7055	0.77376	LMNA
RNF-Capsid	Q9NRN7	0.7285	0.0001	0.8003	0.77339	AASDHPPT
RNF-Capsid	P32969	0.9377	0.0008	0.7061	0.77336	RPL9
RNF-Capsid	Q9UHB9	0.9684	0.0001	0.6913	0.77269	SRP68
Scramble-Capsid	Q99879	0.9784	0.0008	0.6867	0.77261	HIST1H2BM
Scramble-Capsid	P07305	0.9566	0.0001	0.6961	0.77229	H1F0
RNF-Capsid	P04843	0.9612	0.0004	0.6939	0.77223	RPN1
RNF-Capsid	Q16891	0.9733	0.0001	0.6885	0.77223	IMMT
RNF-Capsid	P20020	0.5794	0	0.8656	0.77212	ATP2B1
RNF-Capsid	Q96G03	0.8711	0	0.7342	0.77208	PGM2
RNF-Capsid	Q8IWS0	0.9757	0	0.687	0.77198	PHF6
RNF-Capsid	Q15181	0.9326	0.0004	0.7063	0.77194	PPA1
RNF-Capsid	Q00341	0.9819	0	0.6839	0.77179	HDLBP
RNF-Capsid	O95757	0.946	0	0.6999	0.77168	HSPA4L
RNF-Capsid	Q14103	0.9442	0.0008	0.7003	0.77139	HNRNPD
RNF-Capsid	P48444	0.9831	0.0001	0.6828	0.77138	ARCN1
RNF-Capsid	Q99832	0.9871	0.0003	0.6807	0.77118	CCT7
RNF-Capsid	P14866	0.9992	0.0001	0.6752	0.77114	HNRNPL
RNF-Capsid	P61604	0.6567	0.0007	0.8281	0.77032	HSPE1
RNF-Capsid	O60506	0.9798	0.0003	0.6827	0.77031	SYNCRIP
RNF-Capsid	P62195	0.8929	0.0001	0.7213	0.76995	PSMC5
RNF-Capsid	Q9Y676	0.6086	0	0.8492	0.76988	MRPS18B
RNF-Capsid	O94925	0.7778	0	0.7728	0.76974	GLS
RNF-Capsid	P00558	0.6639	0.0001	0.8233	0.76919	PGK1
RNF-Capsid	O00541	0.5732	0	0.8639	0.76902	PES1
RNF-Capsid	O14980	0.9517	0.0001	0.6922	0.76813	XPO1
RNF-Capsid	Q9UJS0	0.9869	0.0001	0.6762	0.76801	SLC25A13
RNF-Capsid	P18077	0.921	0.0012	0.7053	0.76764	RPL35A
RNF-Capsid	P62316	0.9032	0.0007	0.7132	0.76758	SNRPD2
RNF-Capsid	Q9Y6M1	0.9916	0.0001	0.6733	0.7675	IGF2BP2
RNF-Capsid	P62937	0.8472	0.0009	0.7382	0.76746	PPIA
RNF-Capsid	Q9UQ35	0.9757	0	0.6803	0.7674	SRRM2
RNF-Capsid	Q5SSJ5	0.95	0.0001	0.6917	0.76725	HP1BP3
RNF-Capsid	Q9HCC0	0.9699	0.0133	0.682	0.76684	MCCC2
RNF-Capsid	Q13263	0.9856	0.0001	0.6749	0.76671	TRIM28
RNF-Capsid	Q9BQG0	0.9885	0	0.6732	0.76644	MYBBP1A
RNF-Capsid	P61163	0.9545	0.0002	0.6884	0.76643	ACTR1A
RNF-Capsid	P50990	0.9957	0.0003	0.6695	0.76618	CCT8
RNF-Capsid	P09651	0.9989	0.0016	0.668	0.76609	HNRNPA1
RNF-Capsid	P62495	0.9437	0.0001	0.6926	0.76592	ETF1
RNF-Capsid	P06576	0.9659	0.0022	0.6825	0.76589	ATP5F1B
RNF-Capsid	P61106	0.963	0.0013	0.6836	0.76573	RAB14
Scramble-Capsid	Q9Y388	0.9577	0.0001	0.6859	0.76566	RBMX2
RNF-Capsid	O60678	0.7138	0	0.7952	0.76534	PRMT3
RNF-Capsid	Q9UMS4	0.9379	0.0003	0.6943	0.76533	PRPF19
RNF-Capsid	P78371	0.9979	0.0003	0.667	0.7651	CCT2
RNF-Capsid	P54577	0.9584	0.0005	0.6843	0.76478	YARS
RNF-Capsid	Q00325	0.8985	0.0004	0.7112	0.76474	SLC25A3
RNF-Capsid	P52272	0.9819	0.0006	0.6736	0.76469	HNRNPM
RNF-Capsid	Q9Y2L1	0.9912	0.0001	0.6694	0.76468	DIS3
RNF-Capsid	P40616	0.6685	0.0001	0.814	0.76427	ARL1
RNF-Capsid	Q8IY81	0.9188	0	0.7003	0.76353	FTSJ3
RNF-Capsid	Q16795	0.9324	0.0001	0.6942	0.76352	NDUFA9
RNF-Capsid	Q14204	0.9838	0	0.6707	0.76326	DYNC1H1
RNF-Capsid	P49792	0.9847	0	0.6702	0.76323	RANBP2
RNF-Capsid	P42677	0.9637	0.0033	0.6795	0.76314	RPS27
RNF-Capsid	Q9UG63	0.9715	0.0001	0.6758	0.763	ABCF2
RNF-Capsid	Q14697	0.9467	0.0001	0.687	0.76299	GANAB
RNF-Capsid	P63010	0.9689	0	0.6767	0.76282	AP2B1
RNF-Capsid	Q5JWF2	0.9902	0.0001	0.6669	0.76269	GNAS
RNF-Capsid	P82650	0.9694	0.0001	0.6762	0.76262	MRPS22
RNF-Capsid	P46778	0.915	0.0014	0.7005	0.76253	RPL21
RNF-Capsid	O43175	0.9863	0.0012	0.6684	0.76251	PHGDH
RNF-Capsid	P63241	0.8594	0.0005	0.7254	0.76245	EIF5A
RNF-Capsid	P12956	0.9356	0.0006	0.6909	0.76226	XRCC6
RNF-Capsid	Q9UQ80	0.737	0.0001	0.7801	0.76217	PA2G4
RNF-Capsid	Q96AG4	0.9894	0.0001	0.6664	0.76208	LRRC59
RNF-Capsid	Q92616	0.9554	0	0.6809	0.76154	GCN1
RNF-Capsid	P09960	0.8203	0	0.7415	0.76139	LTA4H
RNF-Capsid	O95433	0.9547	0.0004	0.681	0.76135	AHSA1
RNF-Capsid	O14981	0.7325	0	0.7803	0.76091	BTAF1
RNF-Capsid	P60842	0.9954	0.001	0.6619	0.76087	EIF4A1
RNF-Capsid	Q9HAV7	0.6293	0.0002	0.8264	0.76067	GRPEL1
RNF-Capsid	Q66PJ3	0.9949	0.0024	0.6615	0.76042	ARL6IP4
RNF-Capsid	Q9NUU7	0.9878	0.0001	0.6642	0.76012	DDX19A
RNF-Capsid	P04181	0.9368	0	0.6871	0.76004	OAT
RNF-Capsid	P20700	0.9202	0.0002	0.6944	0.75994	LMNB1
RNF-Capsid	P48047	0.9819	0.0004	0.6666	0.75992	ATP5PO
RNF-Capsid	P99999	0.3524	0.0001	0.9499	0.75987	CYCS
RNF-Capsid	Q92769	0.9947	0.0001	0.6605	0.75968	HDAC2
RNF-Capsid	P39019	0.9318	0.0003	0.6888	0.75966	RPS19
RNF-Capsid	P07195	0.9483	0.0043	0.6811	0.75951	LDHB
RNF-Capsid	P16615	0.9312	0.0001	0.6885	0.75926	ATP2A2
RNF-Capsid	P32119	0.9844	0.0019	0.6645	0.75923	PRDX2
RNF-Capsid	Q12905	0.964	0.0004	0.6725	0.75846	ILF2
RNF-Capsid	O60264	0.8826	0	0.7089	0.75824	SMARCA5
RNF-Capsid	P18031	0.2348	0	1	0.75794	PTPN1
RNF-Capsid	Q9BZE4	0.9398	0	0.6821	0.75752	GTPBP4
RNF-Capsid	Q02543	0.9923	0.0014	0.6584	0.75747	RPL18A
RNF-Capsid	P52948	0.8381	0	0.7275	0.7573	NUP98
RNF-Capsid	P16403	0.9774	0.0226	0.6643	0.75707	HIST1H1C
RNF-Capsid	P49411	0.9684	0.0007	0.668	0.75673	TUFM
RNF-Capsid	Q8N1F7	0.9118	0.0001	0.6934	0.75665	NUP93
RNF-Capsid	P55081	0.7323	0	0.7741	0.75656	MFAP1
RNF-Capsid	P35250	0.9796	0.0002	0.6626	0.75647	RFC2
RNF-Capsid	Q14980	0.9428	0	0.6792	0.75645	NUMA1
RNF-Capsid	Q9H9B4	0.9388	0.0005	0.6808	0.75638	SFXN1
RNF-Capsid	Q86YP4	0.9761	0	0.6633	0.75586	GATAD2A
RNF-Capsid	P55786	0.9727	0.0001	0.6648	0.7558	NPEPPS
RNF-Capsid	P53004	0.4847	0	0.8841	0.7556	BLVRA
RNF-Capsid	P23246	0.9613	0.001	0.6695	0.75554	SFPQ
RNF-Capsid	P07437	0.9752	0.0084	0.6632	0.75554	TUBB
RNF-Capsid	O14818	0.8413	0.0001	0.7233	0.75543	PSMA7
RNF-Capsid	P62906	0.9774	0.0004	0.662	0.75535	RPL10A
RNF-Capsid	O43324	0.9165	0.0001	0.6889	0.75503	EEF1E1
RNF-Capsid	Q96AC1	0.5374	0	0.8592	0.75483	FERMT2
RNF-Capsid	P50402	0.9643	0.0001	0.6666	0.75449	EMD
RNF-Capsid	P52209	0.9556	0.0001	0.6697	0.75393	PGD
RNF-Capsid	Q9NSD9	0.9559	0.0002	0.6693	0.75374	FARSB
RNF-Capsid	Q9NX63	0.8122	0.0002	0.7333	0.75324	CHCHD3
RNF-Capsid	P62269	0.9423	0.0004	0.6745	0.75307	RPS18
RNF-Capsid	P53621	0.9809	0.0001	0.6571	0.75305	COPA
RNF-Capsid	P46776	0.979	0.0036	0.6577	0.75294	RPL27A
RNF-Capsid	Q9NQG5	0.6191	0	0.8197	0.75291	RPRD1B
RNF-Capsid	P60981	0.9428	0.0002	0.6738	0.7528	DSTN
RNF-Capsid	Q9P258	0.9612	0.0002	0.6655	0.75275	RCC2
RNF-Capsid	P62330	0.9747	0.0001	0.6592	0.75262	ARF6
RNF-Capsid	P14324	0.4336	0	0.9027	0.75255	FDPS
RNF-Capsid	P62851	0.9819	0.0021	0.6558	0.75252	RPS25
RNF-Capsid	P51570	0.7268	0	0.7702	0.75224	GALK1
RNF-Capsid	P07900	0.9695	0.003	0.6608	0.7521	HSP90AA1
RNF-Capsid	P31942	0.925	0.0001	0.6804	0.75184	HNRNPH3
RNF-Capsid	Q8N5F7	0.8451	0.0002	0.7163	0.75177	NKAP
RNF-Capsid	Q7Z2W4	0.934	0	0.6763	0.75176	ZC3HAV1
RNF-Capsid	P46087	0.9989	0	0.6469	0.75166	NOP2
RNF-Capsid	Q14739	0.9938	0.0001	0.6488	0.75136	LBR
RNF-Capsid	P61978	0.9881	0.0004	0.651	0.75112	HNRNPK
RNF-Capsid	Q15287	0.9955	0.0002	0.6464	0.75026	RNPS1
RNF-Capsid	P62491	0.8571	0.0002	0.7085	0.75012	RAB11A
RNF-Capsid	Q00577	0.607	0	0.8209	0.75003	PURA
RNF-Capsid	Q9BVP2	0.9785	0.0001	0.6528	0.74939	GNL3
RNF-Capsid	P26641	0.9961	0.0003	0.6443	0.749	EEF1G
RNF-Capsid	Q9BRX2	0.994	0	0.6452	0.74899	PELO
RNF-Capsid	Q12849	0.9198	0	0.6786	0.74898	GRSF1
RNF-Capsid	Q07021	0.9826	0.0003	0.6498	0.74859	C1QBP
RNF-Capsid	Q9P2J5	0.9488	0.0001	0.6649	0.74851	LARS
RNF-Capsid	Q6PKG0	0.5376	0	0.8498	0.74844	LARP1
RNF-Capsid	O00232	0.941	0	0.6668	0.7474	PSMD12
RNF-Capsid	Q13564	0.5786	0	0.8296	0.74723	NAE1
RNF-Capsid	Q14974	0.9726	0.0001	0.6521	0.74711	KPNB1
RNF-Capsid	O75533	0.9506	0.0001	0.6615	0.74678	SF3B1
RNF-Capsid	Q8N3C0	0.9559	0	0.6591	0.74673	ASCC3
RNF-Capsid	Q9UKD2	0.9111	0.0002	0.679	0.7466	MRTO4
RNF-Capsid	Q9P035	0.9548	0.0001	0.6593	0.74653	HACD3
RNF-Capsid	O43242	0.9643	0.0002	0.6542	0.746	PSMD3
RNF-Capsid	Q9BU76	0.9009	0.0001	0.6827	0.74594	C1orf35
RNF-Capsid	O60313	0.7487	0	0.7509	0.74572	OPA1
RNF-Capsid	Q9BY77	0.9119	0	0.6774	0.7457	POLDIP3
RNF-Capsid	Q9Y265	0.9898	0.0002	0.6423	0.74565	RUVBL1
RNF-Capsid	P50213	0.5719	0.0001	0.8298	0.74527	IDH3A
RNF-Capsid	P55060	0.9632	0.0002	0.6536	0.74523	CSE1L
RNF-Capsid	P42285	0.9526	0	0.6582	0.74514	MTREX
RNF-Capsid	P55884	0.9997	0.0001	0.6365	0.74478	EIF3B
RNF-Capsid	O00154	0.9372	0.0001	0.6643	0.74451	ACOT7
RNF-Capsid	P27708	0.967	0	0.6506	0.74432	CAD
RNF-Capsid	O43390	0.9477	0.0002	0.6586	0.74389	HNRNPR
RNF-Capsid	P55084	0.897	0.0001	0.6811	0.74362	HADHB
RNF-Capsid	Q9NTJ3	0.9855	0	0.6409	0.74343	SMC4
RNF-Capsid	P50991	0.9926	0.0008	0.6377	0.74343	CCT4
RNF-Capsid	P12763	0.8426	0.001	0.7049	0.74314
RNF-Capsid	Q9UBT2	0.8783	0.0002	0.6885	0.74294	UBA2
RNF-Capsid	Q6P2Q9	0.9656	0	0.649	0.74279	PRPF8
RNF-Capsid	Q9Y3I0	0.9709	0.0002	0.6457	0.74222	RTCB
RNF-Capsid	O76031	0.9434	0	0.6581	0.74222	CLPX
RNF-Capsid	Q96HS1	0.9945	0.0002	0.6347	0.74195	PGAM5
RNF-Capsid	Q92665	0.5595	0	0.8305	0.74194	MRPS31
RNF-Capsid	Q9UKX7	0.9928	0	0.6355	0.74193	NUP50
RNF-Capsid	Q9UNM6	0.9582	0.0001	0.6508	0.74177	PSMD13
RNF-Capsid	P08237	0.9119	0	0.6715	0.7417	PFKM
RNF-Capsid	P36578	0.9786	0.0023	0.6414	0.74166	RPL4
RNF-Capsid	Q9NVI7	0.9701	0.0002	0.6448	0.74133	ATAD3A
RNF-Capsid	Q92522	0.9762	0.0005	0.6417	0.74105	H1FX
RNF-Capsid	P46782	0.7744	0.0005	0.7318	0.74055	RPS5
RNF-Capsid	P61221	0.9234	0.0002	0.6644	0.74036	ABCE1
RNF-Capsid	P20042	0.9655	0.0003	0.6451	0.74008	EIF2S2
RNF-Capsid	Q7L2E3	0.9872	0	0.6341	0.73928	DHX30
RNF-Capsid	Q96RQ3	0.9682	0.0021	0.6417	0.73861	MCCC1
RNF-Capsid	P15880	0.9815	0.0015	0.6355	0.73844	RPS2
RNF-Capsid	P60228	0.9771	0.0001	0.6371	0.73823	EIF3E
Scramble-Capsid	P46013	0.8168	0	0.7087	0.73781	MKI67
RNF-Capsid	Q8NFW8	0.819	0	0.7075	0.73768	CMAS
RNF-Capsid	Q14008	0.4967	0.0001	0.8524	0.7376	CKAP5
RNF-Capsid	Q92499	0.9638	0.0001	0.642	0.73748	DDX1
RNF-Capsid	P68104	0.9179	0.0135	0.6615	0.73672	EEF1A1
RNF-Capsid	P18124	0.9865	0.0034	0.6306	0.73669	RPL7
RNF-Capsid	Q99623	0.9755	0.0017	0.6354	0.73654	PHB2
RNF-Capsid	P82914	0.5025	0	0.8482	0.73646	MRPS15
Scramble-Capsid	P29401	0.9974	0	0.6254	0.73645	TKT
RNF-Capsid	Q9NQ29	0.9543	0.0006	0.6447	0.73635	LUC7L
RNF-Capsid	Q06830	0.9651	0.0034	0.6397	0.73628	PRDX1
RNF-Capsid	P11586	0.9922	0.0002	0.6268	0.73584	MTHFD1
Scramble-Capsid	Q13243	0.8979	0.0003	0.6692	0.73579	SRSF5
RNF-Capsid	P00338	0.9304	0.0038	0.6542	0.73558	LDHA
RNF-Capsid	P61247	0.9487	0.0023	0.6453	0.73504	RPS3A
RNF-Capsid	P19338	0.9754	0.0014	0.6332	0.73499	NCL
RNF-Capsid	Q86UP2	0.6123	0	0.7966	0.73499	KTN1
RNF-Capsid	Q15029	0.9926	0.0001	0.6242	0.73418	EFTUD2
RNF-Capsid	Q9BTE3	0.6302	0	0.7873	0.73409	MCMBP
RNF-Capsid	P19367	0.6039	0	0.7989	0.73401	HK1
RNF-Capsid	P33991	0.9508	0.0001	0.6417	0.73321	MCM4
RNF-Capsid	P23921	0.8764	0	0.6749	0.73304	RRM1
RNF-Capsid	P46060	0.9877	0.0001	0.6244	0.73275	RANGAP1
RNF-Capsid	Q99848	0.7991	0.0001	0.7089	0.73248	EBNA1BP2
RNF-Capsid	P22626	0.9037	0.0021	0.6617	0.7324	HNRNPA2B1
RNF-Capsid	P48735	0.6297	0	0.7837	0.73148	IDH2
RNF-Capsid	P04075	0.6935	0.0003	0.7542	0.73097	ALDOA
RNF-Capsid	Q9Y237	0.5965	0	0.7975	0.73074	PIN4
RNF-Capsid	Q14566	0.9668	0.0001	0.6304	0.73046	MCM6
RNF-Capsid	P57088	0.8268	0.0002	0.6931	0.73023	TMEM33
RNF-Capsid	P07384	0.9341	0	0.6445	0.73005	CAPN1
RNF-Capsid	Q14683	0.9815	0	0.6231	0.72997	SMC1A
RNF-Capsid	P18085	0.9749	0.0014	0.6255	0.72955	ARF4
RNF-Capsid	P63244	0.9775	0.002	0.624	0.72938	RACK1
RNF-Capsid	P26373	0.9738	0.0031	0.6252	0.72904	RPL13
RNF-Capsid	Q6P4Q7	0.591	0	0.7975	0.72901	CNNM4
RNF-Capsid	P14618	0.9855	0.002	0.6198	0.72894	PKM
RNF-Capsid	P39023	0.9694	0.0008	0.6269	0.72881	RPL3
RNF-Capsid	Q9NR30	0.9778	0.0002	0.623	0.72877	DDX21
RNF-Capsid	O75477	0.9382	0.0001	0.6409	0.72877	ERLIN1
RNF-Capsid	P05165	0.9681	0.001	0.6274	0.72875	PCCA
RNF-Capsid	P10809	0.9733	0.0007	0.6249	0.72867	HSPD1
RNF-Capsid	Q92598	0.8977	0	0.6589	0.72863	HSPH1
RNF-Capsid	P51114	0.9175	0.0001	0.6498	0.72849	FXR1
RNF-Capsid	Q9UHX1	0.9996	0.0001	0.6127	0.72843	PUF60
RNF-Capsid	P0DMV9	0.9825	0.0085	0.6199	0.72818	HSPA1B
RNF-Capsid	Q16540	0.5878	0	0.7977	0.72818	MRPL23
RNF-Capsid	O75643	0.977	0	0.6224	0.72807	SNRNP200
RNF-Capsid	P07814	0.984	0.0001	0.6191	0.72795	EPRS
RNF-Capsid	O00178	0.7754	0	0.7126	0.72772	GTPBP1
RNF-Capsid	Q14498	0.9785	0.0006	0.6211	0.72765	RBM39
RNF-Capsid	Q52LJ0	0.9432	0.0001	0.6364	0.72725	FAM98B
RNF-Capsid	P18669	0.5235	0.0001	0.8246	0.72675	PGAM1
RNF-Capsid	P05388	0.8392	0.0012	0.6824	0.72674	RPLP0
RNF-Capsid	Q15366	0.9902	0.0006	0.6141	0.72652	PCBP2
RNF-Capsid	Q92945	0.9157	0.0001	0.6458	0.72519	KHSRP
RNF-Capsid	Q02878	0.9569	0.0023	0.6264	0.72463	RPL6
RNF-Capsid	P42704	0.877	0	0.6617	0.72419	LRPPRC
RNF-Capsid	Q8WUA2	0.9061	0.001	0.6485	0.72415	PPIL4
RNF-Capsid	Q12906	0.9661	0.0002	0.6215	0.72411	ILF3
RNF-Capsid	P60174	0.3851	0.0001	0.8829	0.72407	TPI1
RNF-Capsid	P06493	0.9734	0.0009	0.618	0.72398	CDK1
RNF-Capsid	Q8WVK2	0.9538	0.0075	0.6264	0.72375	SNRNP27
RNF-Capsid	P35268	0.9821	0.0044	0.6134	0.72351	RPL22
RNF-Capsid	P55072	0.7972	0	0.6965	0.72341	VCP
RNF-Capsid	Q7L4I2	0.9304	0.0002	0.6365	0.72339	RSRC2
RNF-Capsid	O14654	0.9819	0.0001	0.6132	0.72331	IRS4
RNF-Capsid	Q9Y224	0.9972	0.0002	0.6059	0.72302	RTRAF
RNF-Capsid	P62829	0.9497	0.0025	0.6267	0.72262	RPL23
RNF-Capsid	P05023	0.9719	0.0001	0.6167	0.72259	ATP1A1
RNF-Capsid	Q07020	0.9826	0.0046	0.6115	0.72239	RPL18
RNF-Capsid	P25705	0.9745	0.0014	0.6151	0.72231	ATP5F1A
RNF-Capsid	O14617	0.7478	0	0.7166	0.72195	AP3D1
RNF-Capsid	P61254	0.9668	0.0032	0.6174	0.72152	RPL26
RNF-Capsid	P62913	0.988	0.0044	0.6077	0.7214	RPL11
RNF-Capsid	Q4VCS5	0.9059	0.0001	0.6445	0.72133	AMOT
RNF-Capsid	P49327	0.9519	0.0001	0.6238	0.72132	FASN
RNF-Capsid	O00571	0.9861	0.0004	0.6081	0.72108	DDX3X
RNF-Capsid	Q9Y696	0.9414	0.0001	0.6281	0.72098	CLIC4
RNF-Capsid	O43795	0.6126	0	0.7759	0.72088	MYO1B
RNF-Capsid	P10515	0.976	0	0.6116	0.72037	DLAT
RNF-Capsid	P30566	0.9561	0.0001	0.6204	0.72028	ADSL
RNF-Capsid	P52701	0.9952	0	0.6023	0.71989	MSH6
RNF-Capsid	P09874	0.9305	0.0004	0.6297	0.71876	PARP1
RNF-Capsid	P40429	0.9717	0.0034	0.6111	0.71873	RPL13A
RNF-Capsid	P49790	0.8862	0	0.6489	0.71823	NUP153
RNF-Capsid	P05141	0.9529	0.0055	0.6187	0.71817	SLC25A5
RNF-Capsid	Q15233	0.9566	0.0012	0.6169	0.71803	NONO
Scramble-Capsid	Q1RMN8	0.9986	0.0002	0.5973	0.71758
RNF-Capsid	O60716	0.6289	0	0.7632	0.71721	CTNND1
RNF-Capsid	Q99615	0.8371	0	0.6691	0.71694	DNAJC7
RNF-Capsid	P05166	0.9492	0.0011	0.6186	0.71693	PCCB
RNF-Capsid	O95347	0.977	0	0.6047	0.716	SMC2
RNF-Capsid	P62899	0.9737	0.0045	0.6061	0.71595	RPL31
RNF-Capsid	P47897	0.9622	0.0001	0.6111	0.71578	QARS
RNF-Capsid	O75152	0.9644	0	0.61	0.71568	ZC3H11A
RNF-Capsid	Q9Y5A9	0.7802	0.0001	0.6925	0.71543	YTHDF2
RNF-Capsid	P62241	0.9949	0.0043	0.5952	0.71499	RPS8
RNF-Capsid	P36404	0.8012	0.0001	0.6821	0.71479	ARL2
RNF-Capsid	P83731	0.9553	0.0031	0.6125	0.7146	RPL24
RNF-Capsid	Q9UNF1	0.7443	0	0.7074	0.71453	MAGED2
Scramble-Capsid	Q9Y3A5	0.5174	0	0.8092	0.71437	SBDS
RNF-Capsid	P36776	0.9773	0	0.6016	0.71395	LONP1
RNF-Capsid	P51149	0.9446	0.0003	0.6163	0.71392	RAB7A
RNF-Capsid	Q9Y230	0.95	0.0003	0.6139	0.71391	RUVBL2
RNF-Capsid	P26368	0.8599	0.0003	0.6534	0.7132	U2AF2
RNF-Capsid	Q5BKZ1	0.9698	0.0001	0.6038	0.71315	ZNF326
RNF-Capsid	Q86UE4	0.8089	0	0.6761	0.71302	MTDH
RNF-Capsid	P62917	0.9943	0.0018	0.5926	0.71301	RPL8
Scramble-Capsid	P19474	0.9944	0.0055	0.5917	0.71244	TRIM21
Scramble-Capsid	Q9H1K4	0.445	0	0.8388	0.71234	SLC25A18
RNF-Capsid	P60709	0.9673	0.0036	0.6034	0.71208	ACTB
RNF-Capsid	P40937	0.6098	0.0001	0.7643	0.71207	RFC5
RNF-Capsid	P62263	0.9519	0.0045	0.6087	0.711	RPS14
Scramble-Capsid	P00761	0.9933	0.6906	0.584	0.71093
RNF-Capsid	Q13085	0.9762	0.0001	0.5977	0.71092	ACACA
RNF-Capsid	P12268	0.8901	0	0.636	0.71063	IMPDH2
RNF-Capsid	Q9H9A6	0.8366	0	0.6593	0.7101	LRRC40
RNF-Capsid	P62304	0.6237	0.0002	0.7547	0.70983	SNRPE
RNF-Capsid	P49321	0.9595	0	0.6031	0.70948	NASP
Scramble-Capsid	Q9NRZ9	0.6255	0	0.7523	0.70869	HELLS
RNF-Capsid	Q66K74	0.3142	0	0.8921	0.70851	MAP1S
RNF-Capsid	P61088	0.9683	0.0001	0.5959	0.70726	UBE2N
RNF-Capsid	P84098	0.9778	0.0017	0.5907	0.70661	RPL19
RNF-Capsid	O43615	0.9038	0	0.624	0.7066	TIMM44
RNF-Capsid	P61956	0.5871	0.0004	0.7665	0.70657	SUMO2
RNF-Capsid	P11940	0.9217	0.0002	0.6157	0.70643	PABPC1
RNF-Capsid	Q8WUM4	0.9731	0.0001	0.5923	0.70625	PDCD6IP
RNF-Capsid	P23396	0.9751	0.0031	0.5912	0.70614	RPS3
RNF-Capsid	P62826	0.9759	0.0081	0.5908	0.70612	RAN
RNF-Capsid	Q1KMD3	0.8871	0	0.6308	0.70609	HNRNPUL2
RNF-Capsid	O96008	0.8186	0.0001	0.6615	0.70604	TOMM40
RNF-Capsid	P53396	0.9728	0	0.5912	0.70544	ACLY
RNF-Capsid	P17844	0.9842	0.0009	0.5859	0.7053	DDX5
RNF-Capsid	Q14203	0.9358	0	0.6068	0.70472	DCTN1
RNF-Capsid	P24752	0.3956	0	0.8498	0.70457	ACAT1
RNF-Capsid	P78346	0.5747	0	0.7687	0.70428	RPP30
RNF-Capsid	O43143	0.8867	0.0001	0.628	0.70405	DHX15
RNF-Capsid	P07237	0.2679	0	0.9061	0.70382	P4HB
RNF-Capsid	Q92841	0.9782	0.0006	0.5863	0.70375	DDX17
RNF-Capsid	P23258	0.9331	0.0001	0.6064	0.70359	TUBG1
RNF-Capsid	Q96PK6	0.9784	0.0002	0.5858	0.70344	RBM14
RNF-Capsid	P78344	0.6571	0	0.7285	0.70216	EIF4G2
RNF-Capsid	O14979	0.4706	0.0003	0.8118	0.70166	HNRNPDL
RNF-Capsid	P21333	0.9736	0	0.5854	0.70165	FLNA
Scramble-Capsid	P63151	0.9778	0.0001	0.5833	0.70152	PPP2R2A
RNF-Capsid	O00410	0.6029	0	0.7519	0.70147	IPO5
RNF-Capsid	P43487	0.964	0.0003	0.5878	0.70036	RANBP1
Scramble-Capsid	Q09161	0.6087	0	0.7474	0.70016	NCBP1
RNF-Capsid	P83881	0.8775	0.0013	0.6258	0.69975	RPL36A
RNF-Capsid	P22234	0.9301	0	0.6017	0.69945	PAICS
RNF-Capsid	Q8NCA5	0.3912	0	0.8441	0.69936	FAM98A
RNF-Capsid	P43897	0.5327	0	0.7794	0.69866	TSFM
RNF-Capsid	P42766	0.9687	0.0027	0.5825	0.69821	RPL35
RNF-Capsid	P17812	0.9397	0.0003	0.5911	0.69515	CTPS1
RNF-Capsid	Q15365	0.9829	0.0005	0.5708	0.69456	PCBP1
RNF-Capsid	Q8N5M9	0.9763	0.0002	0.5729	0.69394	JAGN1
RNF-Capsid	P62280	0.8981	0.0017	0.6078	0.69379	RPS11
RNF-Capsid	Q9BXS5	0.9696	0.0001	0.5749	0.69326	AP1M1
RNF-Capsid	Q15084	0.838	0.0001	0.6338	0.69301	PDIA6
RNF-Capsid	P28331	0.5571	0	0.7596	0.69257	NDUFS1
RNF-Capsid	Q13620	0.9787	0	0.5681	0.69138	CUL4B
RNF-Capsid	P02786	0.9897	0.0001	0.563	0.69128	TFRC
RNF-Capsid	Q8NC51	0.9313	0.0001	0.588	0.69044	SERBP1
RNF-Capsid	Q9NZ01	0.8305	0.0001	0.6323	0.68972	TECR
RNF-Capsid	P49756	0.5905	0	0.7402	0.6896	RBM25
RNF-Capsid	P49207	0.9616	0.0033	0.5729	0.68942	RPL34
RNF-Capsid	Q9UBU9	0.9952	0	0.5575	0.68918	NXF1
RNF-Capsid	Q14247	0.9281	0	0.5865	0.68843	CTTN
RNF-Capsid	Q92552	0.6142	0	0.7274	0.68811	MRPS27
RNF-Capsid	Q9BUJ2	0.8365	0	0.6269	0.68784	HNRNPUL1
RNF-Capsid	Q92973	0.848	0	0.621	0.68731	TNPO1
RNF-Capsid	P28072	0.8735	0.0001	0.6091	0.68702	PSMB6
RNF-Capsid	Q9BUQ8	0.9626	0.0001	0.5676	0.68612	DDX23
RNF-Capsid	P19525	0.265	0	0.8814	0.68595	EIF2AK2
RNF-Capsid	Q8WWM7	0.8594	0	0.6134	0.68566	ATXN2L
RNF-Capsid	P53007	0	0	1	0.68551	SLC25A1
RNF-Capsid	P52434	0	0	1	0.68551	POLR2H
Scramble-Capsid	Q93034	0	0	1	0.68551	CUL5
RNF-Capsid	O75794	0	0	1	0.68551	CDC123
RNF-Capsid	P42771	0	0	1	0.68551	CDKN2A
RNF-Capsid	Q9HB71	0	0	1	0.68551	CACYBP
RNF-Capsid	O75937	0	0	1	0.68551	DNAJC8
RNF-Capsid	Q12797	0	0	1	0.68551	ASPH
RNF-Capsid	Q9TRI1	0	0	1	0.68551
RNF-Capsid	P61457	0	0	1	0.68551	PCBD1
RNF-Capsid	Q9Y617	0	0	1	0.68551	PSAT1
RNF-Capsid	Q9UBB6	0	0	1	0.68551	NCDN
RNF-Capsid	Q9NX20	0	0	1	0.68551	MRPL16
RNF-Capsid	Q96AE4	0	0	1	0.68551	FUBP1
RNF-Capsid	P27797	0	0	1	0.68551	CALR
Scramble-Capsid	Q8NBJ5	0	0	1	0.68551	COLGALT1
RNF-Capsid	P98179	0	0	1	0.68551	RBM3
Scramble-Capsid	O75150	0	0	1	0.68551	RNF40
RNF-Capsid	P19784	0	0	1	0.68551	CSNK2A2
RNF-Capsid	P30086	0	0.0001	1	0.68551	PEBP1
RNF-Capsid	Q14738	0	0	1	0.68551	PPP2R5D
RNF-Capsid	Q14126	0	0	1	0.68551	DSG2
Scramble-Capsid	Q13576	0	0	1	0.68551	IQGAP2
RNF-Capsid	Q9GZT3	0	0.0001	1	0.68551	SLIRP
RNF-Capsid	Q99627	0	0	1	0.68551	COPS8
Scramble-Capsid	Q96GA3	0	0	1	0.68551	LTV1
RNF-Capsid	O60547	0	0	1	0.68551	GMDS
RNF-Capsid	O75347	0	0.0001	1	0.68551	TBCA
RNF-Capsid	Q9P015	0	0	1	0.68551	MRPL15
RNF-Capsid	P23368	0	0	1	0.68551	ME2
RNF-Capsid	Q96TA2	0	0	1	0.68551	YME1L1
RNF-Capsid	Q13813	0	0	1	0.68551	SPTAN1
RNF-Capsid	P09429	0	0.0001	1	0.68551	HMGB1
RNF-Capsid	Q96I24	0	0	1	0.68551	FUBP3
RNF-Capsid	Q7L2H7	0	0	1	0.68551	EIF3M
RNF-Capsid	O96019	0	0	1	0.68551	ACTL6A
RNF-Capsid	Q04323	0	0	1	0.68551	UBXN1
RNF-Capsid	Q2TAY7	0	0	1	0.68551	SMU1
RNF-Capsid	Q13257	0	0	1	0.68551	MAD2L1
Scramble-Capsid	Q86WJ1	0	0	1	0.68551	CHD1L
RNF-Capsid	Q8N6R0	0	0	1	0.68551	METTL13
Scramble-Capsid	Q13464	0	0	1	0.68551	ROCK1
RNF-Capsid	P56134	0	0.0001	1	0.68551	ATP5MF
RNF-Capsid	Q9ULX6	0	0	1	0.68551	AKAP8L
RNF-Capsid	Q06124	0	0	1	0.68551	PTPN11
Scramble-Capsid	P57772	0	0	1	0.68551	EEFSEC
RNF-Capsid	O60568	0	0	1	0.68551	PLOD3
Scramble-Capsid	Q9Y490	0	0	1	0.68551	TLN1
Scramble-Capsid	Q5VYK3	0	0	1	0.68551	ECPAS
RNF-Capsid	O95376	0	0	1	0.68551	ARIH2
RNF-Capsid	P11177	0.9776	0.0001	0.5599	0.68543	PDHB
RNF-Capsid	O43347	0.6308	0	0.7159	0.68542	MSI1
RNF-Capsid	Q9UGP8	0.6309	0	0.7158	0.68535	SEC63
RNF-Capsid	P30153	0.8965	0.0001	0.5961	0.68523	PPP2R1A
RNF-Capsid	P53999	0.9952	0.0032	0.5501	0.68419	SUB1
RNF-Capsid	P15497	0.9952	0.0002	0.55	0.68407
RNF-Capsid	P46977	0.8749	0	0.604	0.68401	STT3A
RNF-Capsid	P47813	0.8566	0.0004	0.612	0.68384	EIF1AX
RNF-Capsid	Q9UL25	0.8792	0	0.6017	0.6837	RAB21
RNF-Capsid	Q12789	0.4054	0	0.8139	0.68303	GTF3C1
RNF-Capsid	Q16576	0.8512	0.0001	0.6126	0.68256	RBBP7
RNF-Capsid	Q6Y7W6	0.6132	0	0.7197	0.68255	GIGYF2
RNF-Capsid	Q9Y678	0.9559	0	0.5637	0.68133	COPG1
RNF-Capsid	Q15904	0.6001	0	0.7237	0.68124	ATP6AP1
Scramble-Capsid	Q13247	0.8906	0.0003	0.5922	0.68072	SRSF6
RNF-Capsid	P62861	0.9542	0.0224	0.5612	0.67923	FAU
RNF-Capsid	Q8WXI9	0.583	0	0.7283	0.6791	GATAD2B
RNF-Capsid	P17096	0.5571	0.0007	0.739	0.67846	HMGA1
RNF-Capsid	P30048	0.4327	0.0001	0.7949	0.67839	PRDX3
RNF-Capsid	P62750	0.8863	0.0049	0.5901	0.67803	RPL23A
RNF-Capsid	Q9UBB4	0.8455	0	0.6083	0.67786	ATXN10
RNF-Capsid	P45880	0.9753	0.0003	0.5496	0.67765	VDAC2
RNF-Capsid	P09622	0.7399	0.0001	0.6541	0.67667	DLD
RNF-Capsid	P47914	0.8883	0.003	0.5871	0.67655	RPL29
Scramble-Capsid	P20340	0.9487	0.0003	0.5584	0.67548	RAB6A
RNF-Capsid	P61313	0.9351	0.0019	0.564	0.67517	RPL15
RNF-Capsid	Q15436	0.6015	0	0.7142	0.67515	SEC23A
RNF-Capsid	P62854	0.5996	0.0013	0.7147	0.67498	RPS26
RNF-Capsid	O75947	0.4779	0	0.7692	0.67471	ATP5PD
RNF-Capsid	P07737	0.5092	0.0003	0.7547	0.67444	PFN1
RNF-Capsid	Q13895	0.5306	0	0.7446	0.67412	BYSL
RNF-Capsid	O95299	0.9496	0	0.5555	0.67379	NDUFA10
RNF-Capsid	Q15555	0.8179	0	0.6147	0.67373	MAPRE2
RNF-Capsid	P04637	0.1173	0.0001	0.9294	0.67331	TP53
RNF-Capsid	P52294	0.4422	0	0.7818	0.6724	KPNA1
RNF-Capsid	Q9H3K6	0.5881	0.0012	0.7134	0.67052	BOLA2
RNF-Capsid	P11172	0.5609	0	0.7252	0.6702	UMPS
RNF-Capsid	Q96T37	0.5614	0	0.7249	0.67013	RBM15
RNF-Capsid	A6NDG6	0.6262	0	0.6956	0.67005	PGP
RNF-Capsid	Q9H3U1	0.8906	0	0.5761	0.66967	UNC45A
RNF-Capsid	P11498	0.9738	0.0125	0.536	0.66793	PC
RNF-Capsid	P46781	0.8932	0.0033	0.5716	0.66741	RPS9
RNF-Capsid	P23526	0.8702	0.0001	0.5813	0.66696	AHCY
Scramble-Capsid	P13073	0.9509	0.0001	0.5444	0.66656	COX4I1
RNF-Capsid	Q9Y262	0.5786	0	0.7115	0.6663	EIF3L
RNF-Capsid	Q13310	0.8963	0.0002	0.5685	0.66623	PABPC4
Scramble-Capsid	O94776	0.7085	0	0.6504	0.66446	MTA2
Scramble-Capsid	B9A064	0.9821	0.001	0.5265	0.66393	IGLL5
RNF-Capsid	P13645	0.2363	0.0008	0.8609	0.66311	KRT10
RNF-Capsid	P0DOY2	0.9433	0.0007	0.5417	0.66238	IGLC2
Scramble-Capsid	Q05B55	0.8842	0.0018	0.5672	0.66164
RNF-Capsid	Q9Y3U8	0.9045	0.0015	0.5567	0.66071	RPL36
RNF-Capsid	Q12769	0.7563	0	0.6231	0.66047	NUP160
RNF-Capsid	P62424	0.9792	0.0024	0.5226	0.6604	RPL7A
RNF-Capsid	P22314	0.5555	0	0.7131	0.66025	UBA1
RNF-Capsid	Q9Y4W6	0.5987	0	0.6927	0.6596	AFG3L2
RNF-Capsid	Q96IZ7	0.6881	0.0001	0.6523	0.65946	RSRC1
RNF-Capsid	P11142	0.9935	0.0303	0.5137	0.65887	HSPA8
RNF-Capsid	O15371	0.6295	0.0001	0.6778	0.65883	EIF3D
Scramble-Capsid	Q16629	0.9912	0.0021	0.5149	0.65879	SRSF7
RNF-Capsid	P26196	0.6167	0	0.6829	0.65843	DDX6
RNF-Capsid	P28288	0.597	0	0.6916	0.65828	ABCD3
RNF-Capsid	Q99729	0.5984	0.0001	0.6909	0.65828	HNRNPAB
RNF-Capsid	Q92974	0.3275	0	0.8126	0.65812	ARHGEF2
RNF-Capsid	Q07955	0.9516	0.0007	0.5316	0.65801	SRSF1
RNF-Capsid	P13639	0.975	0.0003	0.521	0.65797	EEF2
Scramble-Capsid	P62258	0.6816	0.0005	0.6526	0.65768	YWHAE
RNF-Capsid	P84103	0.9933	0.004	0.5122	0.65759	SRSF3
Scramble-Capsid	P38646	0.9995	0.0028	0.5082	0.65681	HSPA9
RNF-Capsid	P09543	0.3077	0	0.8191	0.65643	CNP
RNF-Capsid	P00966	0.4386	0	0.7586	0.65534	ASS1
RNF-Capsid	P23284	0.978	0.001	0.5146	0.65447	PPIB
RNF-Capsid	P60866	0.8191	0.0024	0.5855	0.65409	RPS20
RNF-Capsid	P49588	0.629	0	0.6705	0.6537	AARS
RNF-Capsid	Q96P16	0.925	0.0001	0.5373	0.6537	RPRD1A
RNF-Capsid	Q9NZM5	0.6235	0	0.6722	0.65318	NOP53
RNF-Capsid	Q14690	0.5489	0	0.7057	0.6531	PDCD11
RNF-Capsid	P62805	0.8455	0.0045	0.5714	0.65263	HIST1H4
RNF-Capsid	Q8IXM3	0.4286	0	0.7571	0.65125	MRPL41
RNF-Capsid	O75396	0.561	0.0001	0.697	0.6509	SEC22B
RNF-Capsid	P51991	0.7727	0.0004	0.6009	0.65036	HNRNPA3
RNF-Capsid	Q96GD0	0.6216	0	0.6688	0.65026	PDXP
RNF-Capsid	Q969Z0	0.6162	0	0.6705	0.64977	TBRG4
RNF-Capsid	P61962	0.6306	0	0.6638	0.64957	DCAF7
RNF-Capsid	Q9Y6G9	0.7592	0.0001	0.605	0.64895	DYNC1LI1
Scramble-Capsid	Q9BTE7	0.9691	0	0.5096	0.64835	DCUN1D5
RNF-Capsid	P31939	0	0	0.9442	0.64726	ATIC
RNF-Capsid	Q9Y383	0.9004	0.001	0.5384	0.64687	LUC7L2
RNF-Capsid	P46779	0.8301	0.0018	0.5696	0.64661	RPL28
RNF-Capsid	P30085	0.3651	0.0001	0.7786	0.64639	CMPK1
RNF-Capsid	P17655	0.628	0	0.6601	0.64626	CAPN2
Scramble-Capsid	Q7L014	0.9941	0.0001	0.4948	0.64591	DDX46
RNF-Capsid	Q9H223	0.5729	0	0.6841	0.64573	EHD4
RNF-Capsid	Q14444	0.7253	0.0001	0.6146	0.64507	CAPRIN1
RNF-Capsid	P25789	0.856	0.0001	0.5556	0.64496	PSMA4
RNF-Capsid	P38646	0.9966	0.0027	0.4918	0.64459	HSPA9
RNF-Capsid	O75439	0.9747	0	0.5016	0.64454	PMPCB
RNF-Capsid	P46063	0.8324	0	0.565	0.64412	RECQL
RNF-Capsid	Q7L014	0.9649	0.0001	0.5052	0.64401	DDX46
RNF-Capsid	O60684	0.2437	0	0.8295	0.64378	KPNA6
Scramble-Capsid	Q01130	0.9941	0.001	0.4912	0.64344	SRSF2
Scramble-Capsid	P84103	0.9984	0.0038	0.4878	0.64249	SRSF3
RNF-Capsid	Q9H0A0	0.2937	0	0.8046	0.64218	NAT10
RNF-Capsid	O75694	0.6087	0	0.6623	0.64179	NUP155
RNF-Capsid	Q01780	0.7761	0	0.5867	0.64161	EXOSC10
RNF-Capsid	P06748	0.7687	0.0011	0.5897	0.64142	NPM1
RNF-Capsid	P23528	0.6246	0.0018	0.6539	0.64096	CFL1
Scramble-Capsid	Q12756	0.574	0	0.6764	0.64077	KIF1A
Scramble-Capsid	P11142	0.9947	0.0287	0.4863	0.64039	HSPA8
RNF-Capsid	Q01813	0.9739	0	0.4954	0.64007	PFKP
RNF-Capsid	Q9Y2S7	0.351	0	0.7757	0.64005	POLDIP2
RNF-Capsid	O95782	0.9646	0	0.4992	0.63986	AP2A1
RNF-Capsid	P20339	0.9278	0.0001	0.5157	0.63978	RAB5A
RNF-Capsid	O00203	0.9846	0	0.4894	0.63924	AP3B1
RNF-Capsid	P51148	0.9398	0.0002	0.5084	0.63851	RAB5C
RNF-Capsid	P19105	0.8387	0.0001	0.5526	0.63759	MYL12A
RNF-Capsid	P34955	0.8917	0.0001	0.5283	0.63726
RNF-Capsid	P07741	0.4027	0.0001	0.7479	0.63697	APRT
RNF-Capsid	Q3SZ57	0.6066	0	0.6546	0.63589
RNF-Capsid	P34932	0.6254	0	0.6454	0.63537	HSPA4
RNF-Capsid	P04406	0.9285	0.001	0.5089	0.63532	GAPDH
Scramble-Capsid	Q08170	0.9271	0.0002	0.5076	0.63398	SRSF4
RNF-Capsid	P49006	0.4625	0.0001	0.7162	0.63366	MARCKSL1
RNF-Capsid	P13667	0.4573	0	0.7185	0.63365	PDIA4
RNF-Capsid	O15067	0.1878	0	0.8396	0.63346	PFAS
Scramble-Capsid	Q16630	0.8369	0	0.5446	0.63158	CPSF6
RNF-Capsid	Q9BQ39	0.7484	0.0001	0.5843	0.63149	DDX50
RNF-Capsid	Q9H078	0.2519	0	0.8074	0.63121	CLPB
Scramble-Capsid	P08670	0.8719	0.0003	0.5279	0.63089	VIM
RNF-Capsid	B9A064	0.9921	0.0009	0.4735	0.63068	IGLL5
Scramble-Capsid	P21281	0	0.0001	0.9198	0.63055	ATP6V1B2
RNF-Capsid	Q8WUM0	0.7977	0	0.5608	0.63054	NUP133
RNF-Capsid	O43684	0.7062	0.0001	0.6018	0.63043	BUB3
RNF-Capsid	P62987	0.6218	0.0003	0.6398	0.63043	UBA52
Scramble-Capsid	Q53GS9	0.8439	0	0.5391	0.62994	USP39
Scramble-Capsid	P11021	0.9958	0.0036	0.4691	0.62882	HSPA5
RNF-Capsid	Q9BYG3	0.25	0	0.8046	0.62871	NIFK
Scramble-Capsid	P61619	0.9843	0.0001	0.4724	0.62752	SEC61A1
RNF-Capsid	Q15149	0.7784	0	0.5639	0.62671	PLEC
RNF-Capsid	Q04760	0	0	0.9142	0.6267	GLO1
Scramble-Capsid	P11498	0.9995	0.0108	0.464	0.62654	PC
RNF-Capsid	P62136	0.4168	0	0.7242	0.62503	PPP1CA
RNF-Capsid	P18621	0.8871	0.0016	0.512	0.62467	RPL17
Scramble-Capsid	P51148	0.9323	0.0002	0.4916	0.6246	RAB5C
RNF-Capsid	Q9NSE4	0.5407	0	0.6665	0.62375	IARS2
RNF-Capsid	P54619	0.5422	0	0.6655	0.62348	PRKAG1
RNF-Capsid	O94874	0.4456	0	0.7083	0.62302	UFL1
RNF-Capsid	P63220	0.5497	0.0001	0.6614	0.62302	RPS21
RNF-Capsid	P49674	0.6309	0	0.6242	0.62258	CSNK1E
RNF-Capsid	P02769	0	0	0.9059	0.62101
RNF-Capsid	O75534	0.8392	0	0.5277	0.62065	CSDE1
RNF-Capsid	P33176	0.7863	0	0.5511	0.62039	KIF5B
RNF-Capsid	Q96CW1	0.7443	0	0.5682	0.61918	AP2M1
RNF-Capsid	P00492	0.7113	0.0001	0.5819	0.61832	HPRT1
RNF-Capsid	Q9Y2S6	0.9369	0.0012	0.4791	0.61752	TMA7
RNF-Capsid	O43837	0.6201	0.0001	0.6213	0.61726	IDH3B
RNF-Capsid	P08670	0.9516	0.0003	0.4721	0.61723	VIM
RNF-Capsid	Q16629	0.9221	0.0019	0.4851	0.61705	SRSF7
RNF-Capsid	Q96GD4	0.6005	0	0.6272	0.61523	AURKB
RNF-Capsid	Q16527	0.6272	0	0.6151	0.61519	CSRP2
RNF-Capsid	Q9HD33	0.5536	0	0.6475	0.61462	MRPL47
RNF-Capsid	P04264	0.5357	0.0008	0.6552	0.61447	KRT1
RNF-Capsid	Q8N1G4	0.5164	0	0.6628	0.61371	LRRC47
Scramble-Capsid	P23284	0.909	0.0009	0.4854	0.61323	PPIB
Scramble-Capsid	P15924	0.8149	0	0.5267	0.61251	DSP
Scramble-Capsid	Q9Y2S6	0.8262	0.0013	0.5209	0.61197	TMA7
RNF-Capsid	Q9UFW8	0.2614	0.0001	0.7746	0.61165	CGGBP1
RNF-Capsid	P62081	0.6754	0.0018	0.5877	0.61128	RPS7
Scramble-Capsid	P62424	0.9192	0.0022	0.4774	0.61086	RPL7A
RNF-Capsid	P60660	0.9813	0.0007	0.4491	0.61064	MYL6
RNF-Capsid	Q9UKM9	0.6015	0	0.6182	0.6094	RALY
Scramble-Capsid	P53999	0.973	0.0026	0.4499	0.60861	SUB1
Scramble-Capsid	Q99497	0.9432	0.0001	0.4632	0.60851	PARK7
Scramble-Capsid	P18621	0.8868	0.0015	0.488	0.60817	RPL17
RNF-Capsid	P11021	0.7904	0.0041	0.5309	0.60783	HSPA5
RNF-Capsid	Q14978	0.9584	0	0.4551	0.60771	NOLC1
Scramble-Capsid	Q9Y678	0.9986	0	0.4363	0.60721	COPG1
RNF-Capsid	P02081	0.887	0.0001	0.4861	0.60691
RNF-Capsid	O43432	0.5852	0	0.6216	0.60668	EIF4G3
RNF-Capsid	Q13907	0.3665	0	0.7192	0.60612	IDI1
RNF-Capsid	P63104	0.961	0.0004	0.4507	0.60545	YWHAZ
Scramble-Capsid	P20339	0.8838	0.0001	0.4843	0.60466	FANCI
Scramble-Capsid	P13639	0.8948	0.0002	0.479	0.60443	MRPS2
Scramble-Capsid	P02786	0.985	0	0.437	0.60349	SEC23B
Scramble-Capsid	Q9NVI1	0.3692	0	0.7134	0.60295	RNH1
Scramble-Capsid	P46779	0.9967	0.0014	0.4304	0.60254	SAMHD1
RNF-Capsid	P13073	0.9397	0.0001	0.4556	0.60226	LRBA
Scramble-Capsid	Q07955	0.9078	0.0007	0.4684	0.60119	TES
Scramble-Capsid	Q9BUQ8	0.9859	0	0.4324	0.60059	POLR2E
Scramble-Capsid	Q9Y3U8	0.9615	0.0012	0.4433	0.60054	ETFB
Scramble-Capsid	Q9Y399	0.6306	0	0.5916	0.60011	RPS6
RNF-Capsid	Q15437	0.6105	0	0.5975	0.59795	DHX37
Scramble-Capsid	P0DOY2	0.919	0.0006	0.4583	0.59772	DAD1
Scramble-Capsid	P49207	0.9868	0.0025	0.4271	0.59724	SURF6
RNF-Capsid	P13489	0.7128	0	0.5493	0.59651	BSG
RNF-Capsid	Q9Y3Z3	0	0	0.8695	0.59604	DDOST
RNF-Capsid	P50851	0.6223	0	0.588	0.59505	PDIA3
Scramble-Capsid	P33176	0.9306	0	0.4489	0.59485	RRP12
RNF-Capsid	P00761	0.9906	0.4919	0.416	0.59373	CARM1
RNF-Capsid	Q9UGI8	0.5052	0	0.6384	0.59349	RFC3
Scramble-Capsid	P42766	0.9952	0.0019	0.4175	0.59322	TRA2B
RNF-Capsid	Q08170	0.8264	0.0002	0.4924	0.59253	MOV10
RNF-Capsid	P63151	0.9941	0.0001	0.4167	0.59238	EARS2
Scramble-Capsid	Q8N5M9	0.9683	0.0001	0.4271	0.59154	SRRM1
RNF-Capsid	P19388	0	0	0.862	0.59091	PPIH
Scramble-Capsid	P38117	0.5677	0	0.6038	0.58909	YWHAG
Scramble-Capsid	P61313	0.9388	0.0015	0.436	0.58851	FKBP3
RNF-Capsid	P62753	0.6748	0.0014	0.5545	0.58831	CLTA
RNF-Capsid	Q8IY37	0	0	0.8578	0.58802	UBA3
RNF-Capsid	P61803	0.612	0.0002	0.5814	0.58738	MTA1
Scramble-Capsid	O75683	0.5031	0.0001	0.6289	0.58636	RFC4
RNF-Capsid	P35613	0.5992	0	0.5852	0.58601	TCAF1
Scramble-Capsid	P47914	0.9808	0.0021	0.4129	0.58566	RAD23B
RNF-Capsid	P39656	0.6186	0	0.5757	0.58549	STIP1
RNF-Capsid	P30101	0.3322	0	0.7041	0.5852	KIF11
Scramble-Capsid	P63104	0.6746	0.0004	0.5493	0.58471	CPOX
Scramble-Capsid	P23396	0.9865	0.0021	0.4088	0.58459	MLF2
Scramble-Capsid	P45880	0.8938	0.0002	0.4504	0.58452	HIST2H2BC
Scramble-Capsid	P62861	0.918	0.0175	0.4388	0.58413	NCLN
Scramble-Capsid	Q5JTH9	0.9415	0	0.4256	0.58223	BCAS2
Scramble-Capsid	P15497	0.8858	0.0001	0.45	0.58178	SDHA
Scramble-Capsid	P84098	0.975	0.0012	0.4093	0.58143	RFC1
Scramble-Capsid	Q13085	0.9892	0	0.4023	0.58097	SART1
Scramble-Capsid	Q86X55	0	0	0.8465	0.58027	KIF23
Scramble-Capsid	P62826	0.9707	0.0056	0.4092	0.58006	KRT9
RNF-Capsid	P40938	0.8947	0	0.4429	0.5797	RRBP1
RNF-Capsid	Q16630	0.8666	0	0.4554	0.57951	ATP6AP2
RNF-Capsid	P62995	0.7619	0.0001	0.5022	0.57935	GADD45GIP1
RNF-Capsid	P19474	0.9671	0.0038	0.4083	0.5783	RBMX
Scramble-Capsid	P17812	0.9643	0.0002	0.4089	0.57781	USP14
Scramble-Capsid	Q9HCE1	0	0	0.8425	0.57755	RAB3GAP2
RNF-Capsid	Q5JPH6	0.5424	0	0.5976	0.57699	HADH
Scramble-Capsid	P62899	0.9948	0.0029	0.3939	0.57697	RCC1
RNF-Capsid	Q8IYB3	0.5973	0	0.5716	0.57614	FLII
RNF-Capsid	P15924	0.815	0	0.4733	0.57589	CTSD
RNF-Capsid	O43447	0.567	0	0.5849	0.57586	ARL8B
Scramble-Capsid	P62750	0.9552	0.0034	0.4099	0.57569	C3
Scramble-Capsid	P62081	0.9493	0.0013	0.4123	0.57551	SFMBT1
Scramble-Capsid	Q14978	0.6514	0	0.5449	0.57447	SRSF11
RNF-Capsid	Q5JTH9	0.5853	0	0.5744	0.57435	TAGLN2
Scramble-Capsid	Q9Y383	0.835	0.0009	0.4616	0.57408	CYB5R3
Scramble-Capsid	P62263	0.9868	0.0029	0.3913	0.5727	SEC61B
RNF-Capsid	P61981	0.8216	0.0004	0.4656	0.57268	PGRMC2
RNF-Capsid	Q00688	0	0	0.8348	0.57226	PRPF38A
Scramble-Capsid	P62241	0.9553	0.0029	0.4048	0.57224	EZR
RNF-Capsid	P09496	0.6309	0.0001	0.5503	0.57189	COTL1
RNF-Capsid	Q8TBC4	0.5983	0	0.5643	0.57146	CNN3
RNF-Capsid	Q13330	0.4622	0	0.6247	0.57086	ECHDC1
RNF-Capsid	P35249	0.8062	0	0.4699	0.57083	AP3M1
Scramble-Capsid	Q9Y4C2	0.483	0	0.6151	0.57065	MAT2A
RNF-Capsid	P54727	0	0	0.8324	0.57063	SRSF9
RNF-Capsid	P31948	0.2689	0	0.7107	0.57014	RDX
RNF-Capsid	P52732	0.7554	0.0001	0.4912	0.5698	ARAF
Scramble-Capsid	P05141	0.9979	0.0034	0.3813	0.56926	HSD17B4
Scramble-Capsid	P62917	0.9396	0.0013	0.4074	0.56919	ANXA2
RNF-Capsid	P36551	0.6034	0	0.5587	0.56917	MYO6
Scramble-Capsid	P61981	0.6549	0.0005	0.5344	0.56838	MAGT1
RNF-Capsid	Q15773	0.5362	0	0.5871	0.56789	ACTR2
Scramble-Capsid	P46781	0.8883	0.0025	0.4284	0.5678	MRPS5
Scramble-Capsid	Q6DN03	0.6252	0.0002	0.5465	0.56756	CLIC1
Scramble-Capsid	P62913	0.967	0.0028	0.3923	0.56731	SKIV2L
Scramble-Capsid	P61088	0.9407	0.0001	0.4041	0.56723	GPI
Scramble-Capsid	P0DMV9	0.9934	0.0052	0.3801	0.56705	ST13
Scramble-Capsid	Q12769	0.9991	0	0.3769	0.56663	MSN
Scramble-Capsid	P61254	0.9846	0.002	0.3826	0.56608	GYS1
Scramble-Capsid	Q969V3	0	0	0.8239	0.56482	PRMT5
RNF-Capsid	O75934	0	0	0.8237	0.56463	CIP2A
Scramble-Capsid	P01966	0.388	0.0001	0.649	0.5646	CDK11A
Scramble-Capsid	P35249	0.6502	0	0.5301	0.56401	EDC3
Scramble-Capsid	P31040	0.4113	0	0.6367	0.56335	ECH1
Scramble-Capsid	Q8WUM4	0.9167	0.0001	0.4077	0.56232	MDN1
Scramble-Capsid	O00571	0.9517	0.0002	0.3919	0.56231	DOCK7
Scramble-Capsid	P35251	0.5587	0	0.5674	0.56135	PRPF40A
Scramble-Capsid	Q07020	0.9561	0.0029	0.3885	0.56133	RBM28
Scramble-Capsid	P47897	0.9536	0	0.3889	0.56081	ATP5IF1
RNF-Capsid	O43290	0.6027	0	0.5454	0.55983	PPM1F
Scramble-Capsid	Q9Y230	0.953	0.0002	0.3861	0.55873	DIMT1
Scramble-Capsid	Q15233	0.9574	0.0008	0.3831	0.55802	DHX16
Scramble-Capsid	P62280	0.9371	0.0011	0.3922	0.55796	RPA1
Scramble-Capsid	P25705	0.9531	0.0009	0.3849	0.55794	ADD1
RNF-Capsid	Q02241	0	0	0.8135	0.55766	TPM3
RNF-Capsid	P35527	0.5066	0.0004	0.5847	0.55709	DYNC1I2
Scramble-Capsid	P15880	0.9956	0.0009	0.3645	0.55707	IPO4
Scramble-Capsid	Q99623	0.9943	0.001	0.3646	0.55674	RPA2
Scramble-Capsid	Q9P2E9	0	0	0.8113	0.55617	DCAF1
RNF-Capsid	O75787	0.602	0.0001	0.5395	0.55561	RACGAP1
Scramble-Capsid	P06493	0.9516	0.0005	0.382	0.55544	SLK
RNF-Capsid	Q8TAE8	0	0	0.8096	0.55497	NT5DC1
Scramble-Capsid	Q96RQ3	0.9992	0.0012	0.3583	0.55393	MRPL24
Scramble-Capsid	P46063	0.8288	0	0.435	0.55391	CUL2
RNF-Capsid	P38159	0.6171	0.0017	0.5299	0.55365	GFM1
Scramble-Capsid	P06748	0.8812	0.0008	0.4103	0.55316	SRRT
Scramble-Capsid	P83881	0.9602	0.0008	0.3742	0.55274	YLPM1
RNF-Capsid	P54578	0.4103	0	0.6214	0.55257	AIP
Scramble-Capsid	O75643	0.9515	0	0.3776	0.55243	RHEB
RNF-Capsid	Q99497	0.5972	0.0001	0.5368	0.55226	POLD1
Scramble-Capsid	P28072	0.9194	0.0001	0.3909	0.55165	ELP1
Scramble-Capsid	Q14566	0.9642	0.0001	0.3696	0.55082	SEC31A
Scramble-Capsid	O43837	0.9439	0	0.3787	0.55081	SEC24C
RNF-Capsid	Q05B55	0.8234	0.0014	0.4328	0.55075	GMFB
Scramble-Capsid	P61247	0.9959	0.0013	0.3547	0.55044	WDR18
Scramble-Capsid	Q06830	0.9825	0.0019	0.3603	0.55015	EWSR1
Scramble-Capsid	Q8WVK2	0.9525	0.0044	0.3736	0.54997	MYH9
Scramble-Capsid	P17844	0.8619	0.0006	0.4141	0.5498	DDX27
Scramble-Capsid	Q15365	0.8268	0.0003	0.4292	0.54928	RBM12
Scramble-Capsid	P10809	0.9461	0.0004	0.3751	0.54904	COX7A2
RNF-Capsid	Q9H2M9	0	0	0.8009	0.54902	BZW2
Scramble-Capsid	Q8WUA2	0.9985	0.0005	0.3515	0.549	2018-09-07
Scramble-Capsid	Q8NC51	0.8574	0.0001	0.412	0.54694	TPX2
Scramble-Capsid	Q15555	0.9165	0	0.3853	0.5469	POLR2B
RNF-Capsid	Q16836	0.2329	0.0002	0.6929	0.54687	SLTM
Scramble-Capsid	P23526	0.8417	0.0001	0.4187	0.54673	TRA2A
Scramble-Capsid	P60709	0.8892	0.0023	0.3966	0.54625	FAR1
RNF-Capsid	P18754	0.6094	0	0.5218	0.54575	GPX1
Scramble-Capsid	P26368	0.997	0.0001	0.3466	0.54521	SAFB
Scramble-Capsid	Q96PK6	0.8457	0.0001	0.4142	0.54486	CIZ1
RNF-Capsid	Q13045	0.607	0	0.5206	0.54413	MYH11
Scramble-Capsid	P62753	0.7719	0.0011	0.4455	0.54357	RAB32
RNF-Capsid	Q53GS9	0.7375	0	0.4609	0.5435	HMGCS1
Scramble-Capsid	P60228	0.9553	0.0001	0.3629	0.54349	CDC37
RNF-Capsid	P07339	0	0	0.7925	0.54328	YTHDC2
Scramble-Capsid	Q9NVJ2	0.6309	0	0.5081	0.54299	TAF15
Scramble-Capsid	P52732	0.629	0.0001	0.5088	0.54283	CDC27
Scramble-Capsid	P11177	0.7802	0.0001	0.4401	0.54244	PPME1
Scramble-Capsid	P40429	0.8921	0.0022	0.3889	0.54185	CAPZB
Scramble-Capsid	P35527	0.831	0.0003	0.4153	0.5411	GFPT1
Scramble-Capsid	P27708	0.9752	0	0.3494	0.54042	RBM12B
RNF-Capsid	P01024	0.6165	0	0.5107	0.5403	TYMS
RNF-Capsid	Q9UHJ3	0.5746	0.0007	0.5295	0.54028	CSK
RNF-Capsid	Q05519	0.5031	0	0.5613	0.53995	FUS
Scramble-Capsid	P51114	0.9709	0	0.3502	0.53964	AK1
Scramble-Capsid	P14618	0.9038	0.0012	0.3802	0.53947	SAP18
Scramble-Capsid	Q14203	0.8748	0	0.3932	0.53942	SAFB2
Scramble-Capsid	P62805	0.7955	0.0034	0.4286	0.53924	NARS
Scramble-Capsid	O75534	0.6975	0	0.4723	0.53897	NCOA5
Scramble-Capsid	P49327	0.9103	0	0.3762	0.53876	GLRX3
RNF-Capsid	P37802	0	0.0001	0.7859	0.53872	FAM120A
RNF-Capsid	P00387	0.5813	0.0001	0.524	0.53858	MYH10
Scramble-Capsid	P60468	0.4141	0.0001	0.5975	0.53739	PRKCD
RNF-Capsid	O15173	0.5046	0	0.5568	0.53734	SRSF10
Scramble-Capsid	P00338	0.9726	0.002	0.3458	0.53712	COPZ1
Scramble-Capsid	Q02543	0.9813	0.0007	0.3416	0.53697	SMARCE1
Scramble-Capsid	Q8NAV1	0.6298	0	0.4998	0.53692	DNMT1
Scramble-Capsid	Q14498	0.8979	0.0004	0.3789	0.5368	HMGA2
RNF-Capsid	P15311	0	0	0.783	0.53672	MRPL13
RNF-Capsid	Q14019	0	0	0.7828	0.53664	DNAJB11
Scramble-Capsid	O14654	0.8796	0.0001	0.3868	0.53655	MAP4K4
Scramble-Capsid	Q14444	0.8825	0.0001	0.3854	0.53647	GEMIN5
Scramble-Capsid	Q7L2E3	0.9257	0	0.3659	0.53642	NCKAP1
Scramble-Capsid	P46087	0.9536	0	0.3531	0.53624	MRPL10
Scramble-Capsid	Q7L4I2	0.9295	0.0001	0.3635	0.53594	HOXA5
Scramble-Capsid	P19338	0.9201	0.0008	0.3668	0.53536	CLINT1
Scramble-Capsid	P61221	0.9894	0.0001	0.3356	0.53532	TFG
RNF-Capsid	Q01130	0.6046	0.001	0.5088	0.53532	STK26
Scramble-Capsid	P36578	0.9365	0.0013	0.3586	0.53475	UPF3B
Scramble-Capsid	Q15417	0.4918	0	0.5584	0.53451	FIP1L1
Scramble-Capsid	P63244	0.8966	0.0012	0.376	0.53436	SNW1
Scramble-Capsid	O75533	0.979	0.0001	0.3385	0.53407	CMSS1
Scramble-Capsid	P18124	0.9102	0.002	0.3694	0.53404	YTHDC1
Scramble-Capsid	P50991	0.9246	0.0004	0.3623	0.5336	GCC1
Scramble-Capsid	P07900	0.9743	0.0015	0.3392	0.53317	ARGLU1
RNF-Capsid	Q9NTX5	0.6205	0	0.4981	0.53292	KDM1A
Scramble-Capsid	P49411	0.9884	0.0004	0.332	0.53251
RNF-Capsid	Q9Y2T2	0.5401	0	0.5322	0.53146
Scramble-Capsid	O95347	0.8416	0	0.3953	0.53062
Scramble-Capsid	P62906	0.9676	0.0002	0.338	0.53026
Scramble-Capsid	P26373	0.885	0.0018	0.3748	0.52999
Scramble-Capsid	P05165	0.8893	0.0006	0.3726	0.52982
Scramble-Capsid	P30566	0.8725	0.0001	0.3796	0.52942
Scramble-Capsid	Q92841	0.7967	0.0004	0.4137	0.52938
Scramble-Capsid	Q07021	0.9376	0.0002	0.3502	0.52937
Scramble-Capsid	P21333	0.7927	0	0.4146	0.5288
Scramble-Capsid	P60842	0.9601	0.0005	0.3381	0.528
RNF-Capsid	P31153	0.2998	0.0001	0.635	0.52782
RNF-Capsid	Q13242	0.4803	0.0004	0.5532	0.52745
Scramble-Capsid	P83731	0.8484	0.0019	0.3875	0.52743
Scramble-Capsid	P07437	0.9607	0.0043	0.3368	0.52734
Scramble-Capsid	P01024	0.622	0	0.4893	0.52733
Scramble-Capsid	P62269	0.9849	0.0002	0.3255	0.52703
Scramble-Capsid	P35268	0.8465	0.0028	0.3866	0.52621
Scramble-Capsid	P32119	0.9589	0.001	0.3355	0.52587
Scramble-Capsid	P26641	0.9133	0.0002	0.3557	0.52562
Scramble-Capsid	P60866	0.7827	0.0017	0.4145	0.52562
RNF-Capsid	Q9BTE7	0.6134	0	0.4904	0.52542
Scramble-Capsid	P11586	0.873	0.0001	0.3732	0.52516
Scramble-Capsid	Q9BVP2	0.9292	0.0001	0.3472	0.52471
Scramble-Capsid	Q9UG63	0.9791	0.0001	0.3242	0.52432
Scramble-Capsid	Q96AG4	0.9567	0.0001	0.3336	0.52385
Scramble-Capsid	P07814	0.8505	0.0001	0.3809	0.52353
RNF-Capsid	P35241	0	0	0.7637	0.52351
Scramble-Capsid	Q9Y6G9	0.819	0	0.395	0.52349
RNF-Capsid	P10398	0	0	0.7634	0.5233
Scramble-Capsid	Q9HCC0	0.9893	0.0062	0.318	0.52325
Scramble-Capsid	Q9Y224	0.8197	0.0001	0.3941	0.52305
RNF-Capsid	P61619	0.5218	0.0001	0.5276	0.52265
Scramble-Capsid	P42677	0.9812	0.0016	0.3205	0.52246
Scramble-Capsid	Q92598	0.9353	0	0.3411	0.52241
RNF-Capsid	P51659	0.6074	0	0.4878	0.52183
Scramble-Capsid	P55060	0.9217	0.0001	0.3464	0.52182
Scramble-Capsid	P61163	0.9978	0.0001	0.3116	0.52143
Scramble-Capsid	P05023	0.8382	0	0.3833	0.52139
Scramble-Capsid	P18754	0.6247	0	0.4782	0.52052
Scramble-Capsid	Q9NR30	0.8488	0.0001	0.377	0.5203
Scramble-Capsid	P23246	0.9505	0.0005	0.3305	0.51981
RNF-Capsid	P07355	0	0	0.7575	0.51928
Scramble-Capsid	Q9P258	0.9387	0.0001	0.3345	0.51892
Scramble-Capsid	Q9P2J5	0.9363	0	0.3351	0.5186
Scramble-Capsid	P07195	0.9704	0.002	0.3189	0.51803
RNF-Capsid	Q12756	0.958	0	0.3236	0.51741
Scramble-Capsid	P33991	0.88	0.0001	0.3583	0.51715
Scramble-Capsid	Q14974	0.9028	0.0001	0.3479	0.51702
Scramble-Capsid	P50402	0.9349	0.0001	0.3334	0.51697
Scramble-Capsid	P12004	0.9952	0.0002	0.3062	0.51696
Scramble-Capsid	Q5BKZ1	0.795	0.0001	0.3962	0.51686
Scramble-Capsid	O95433	0.9658	0.0002	0.319	0.51669
RNF-Capsid	Q9UM54	0	0	0.7535	0.51653
Scramble-Capsid	P39019	0.98	0.0001	0.3112	0.51569
Scramble-Capsid	O43242	0.9029	0.0001	0.3458	0.5156
Scramble-Capsid	P17987	0.9806	0.0006	0.3107	0.51555
Scramble-Capsid	P09622	0.9013	0.0001	0.3459	0.5152
Scramble-Capsid	P82650	0.9493	0	0.3238	0.51484
Scramble-Capsid	Q13310	0.7087	0.0001	0.4315	0.51448
Scramble-Capsid	Q9Y265	0.8723	0.0001	0.3577	0.51436
Scramble-Capsid	P20700	0.9878	0.0001	0.3056	0.51424
Scramble-Capsid	Q9H9B4	0.9572	0.0002	0.3192	0.51414
Scramble-Capsid	Q9H0U3	0.5831	0	0.4874	0.51405
Scramble-Capsid	Q02878	0.8359	0.0014	0.3736	0.51404
Scramble-Capsid	P05166	0.8171	0.0007	0.3814	0.51353
RNF-Capsid	P61160	0	0	0.7489	0.51336
Scramble-Capsid	Q9BU76	0.9588	0.0001	0.3173	0.51335
Scramble-Capsid	P55786	0.9189	0.0001	0.3352	0.51331
Scramble-Capsid	P61106	0.9607	0.0006	0.3164	0.51328
Scramble-Capsid	P35232	0.9974	0.0007	0.299	0.51273
Scramble-Capsid	Q66PJ3	0.9082	0.0012	0.3385	0.51229
Scramble-Capsid	P62244	0.9894	0.0003	0.3016	0.51204
Scramble-Capsid	P42285	0.8999	0	0.3418	0.51192
Scramble-Capsid	P06576	0.9532	0.001	0.3175	0.51175
Scramble-Capsid	P82675	0.3974	0	0.5673	0.51152
RNF-Capsid	O00299	0	0	0.7457	0.51115
Scramble-Capsid	Q15477	0	0	0.7452	0.51083
Scramble-Capsid	P50990	0.9212	0.0002	0.3305	0.51076
Scramble-Capsid	P31930	0.9671	0	0.3097	0.51067
Scramble-Capsid	P16403	0.9091	0.0114	0.3357	0.51066
Scramble-Capsid	P05388	0.9488	0.0006	0.3176	0.51044
Scramble-Capsid	Q9NTJ3	0.8553	0	0.3591	0.51002
Scramble-Capsid	P55084	0.9437	0.0001	0.3189	0.50978
RNF-Capsid	P06744	0	0	0.7434	0.50964
RNF-Capsid	P50502	0	0	0.7433	0.50953
Scramble-Capsid	O00203	0.5138	0	0.5106	0.50857
RNF-Capsid	P26038	0	0	0.7408	0.50783
Scramble-Capsid	P78371	0.9042	0.0002	0.333	0.50727
Scramble-Capsid	P18085	0.8103	0.0008	0.3745	0.50677
RNF-Capsid	Q1RMN8	0.7453	0.0002	0.4027	0.506
RNF-Capsid	Q9NVJ2	0.5472	0	0.4919	0.50599
RNF-Capsid	P07305	0.9641	0	0.3039	0.50579
Scramble-Capsid	P24534	0.9621	0.0001	0.3047	0.50571
Scramble-Capsid	Q14204	0.9054	0	0.3293	0.50511
Scramble-Capsid	Q16836	0.9544	0.0001	0.3071	0.50496
Scramble-Capsid	P09651	0.8985	0.0008	0.332	0.50483
Scramble-Capsid	P62851	0.8697	0.0011	0.3442	0.5043
Scramble-Capsid	P40227	0.9759	0.0004	0.2964	0.50428
Scramble-Capsid	Q9NUU7	0.8875	0	0.3358	0.50398
Scramble-Capsid	Q08211	0.9932	0.0001	0.2882	0.50398
Scramble-Capsid	Q92769	0.8788	0.0001	0.3395	0.50385
Scramble-Capsid	P46777	0.9381	0.0005	0.3122	0.50346
Scramble-Capsid	Q9NTX5	0.5162	0	0.5019	0.50329
Scramble-Capsid	P52272	0.9056	0.0003	0.3264	0.50317
Scramble-Capsid	P30050	0.9425	0.0007	0.3095	0.50298
Scramble-Capsid	Q9NVI7	0.8409	0.0001	0.3552	0.50293
Scramble-Capsid	Q9UJS0	0.9101	0.0001	0.3238	0.50276
Scramble-Capsid	Q86UE4	0.9093	0	0.3239	0.50261
Scramble-Capsid	Q9Y285	0.9657	0.0001	0.2983	0.50241
Scramble-Capsid	O60506	0.9226	0.0001	0.3173	0.50215
RNF-Capsid	P13807	0	0	0.7323	0.50202
Scramble-Capsid	P35250	0.8773	0.0001	0.3374	0.50195
RNF-Capsid	O14744	0	0	0.732	0.50182
Scramble-Capsid	P04264	0.8597	0.0004	0.3448	0.50157
Scramble-Capsid	P12268	0.8166	0	0.364	0.50145
Scramble-Capsid	P34955	0.5772	0.0001	0.4717	0.50143
Scramble-Capsid	Q8TCG1	0	0	0.7313	0.50129
RNF-Capsid	P20340	0.6433	0.0002	0.4416	0.50122
Scramble-Capsid	P20042	0.8343	0.0002	0.3549	0.50072
RNF-Capsid	Q13247	0.7166	0.0002	0.4078	0.50067
Scramble-Capsid	Q52LJ0	0.8136	0.0001	0.3636	0.50028
Scramble-Capsid	P62277	0.9848	0.0004	0.2862	0.50006
Scramble-Capsid	P54577	0.9182	0.0002	0.3157	0.49971
RNF-Capsid	Q9UQ88	0.4122	0	0.543	0.49938
Scramble-Capsid	Q9Y2L1	0.8837	0	0.3306	0.49929
RNF-Capsid	Q96F86	0	0	0.7278	0.49889
Scramble-Capsid	O60256	0.9748	0	0.289	0.49888
Scramble-Capsid	P51659	0.4782	0	0.5122	0.49865
Scramble-Capsid	P10515	0.7511	0	0.3884	0.498
Scramble-Capsid	Q96IZ7	0.841	0.0001	0.3477	0.49783
RNF-Capsid	Q13011	0	0	0.7256	0.49743
Scramble-Capsid	P04843	0.9312	0.0002	0.3061	0.49712
RNF-Capsid	Q9NU22	0.3469	0	0.5683	0.49664
Scramble-Capsid	O43390	0.851	0.0001	0.3414	0.49659
Scramble-Capsid	O75787	0.5845	0	0.4605	0.49598
Scramble-Capsid	P68104	0.8546	0.0069	0.3385	0.49578
Scramble-Capsid	Q9UNM6	0.8309	0	0.3492	0.49575
Scramble-Capsid	P61353	0.9003	0.0026	0.3171	0.49515
Scramble-Capsid	Q16891	0.9122	0	0.3115	0.49502
Scramble-Capsid	Q8TA86	0.9492	0.0004	0.294	0.49442
Scramble-Capsid	Q96HS1	0.7904	0.0001	0.3653	0.49425
Scramble-Capsid	Q9NSD9	0.8662	0.0001	0.3307	0.49397
Scramble-Capsid	P53621	0.8383	0	0.3429	0.49374
Scramble-Capsid	Q96N67	0	0	0.7201	0.49366
RNF-Capsid	O75400	0.5122	0	0.4894	0.49354
Scramble-Capsid	Q8N5F7	0.9675	0.0001	0.2837	0.49298
Scramble-Capsid	P48047	0.856	0.0002	0.3334	0.49266
Scramble-Capsid	Q9UNF1	0.9464	0	0.2926	0.49259
Scramble-Capsid	Q9NW13	0.3156	0	0.5764	0.49251
Scramble-Capsid	P02081	0.454	0.0001	0.5139	0.49234
Scramble-Capsid	Q9UII2	0.5875	0	0.4532	0.49191
Scramble-Capsid	O75439	0.4866	0	0.4984	0.49182
Scramble-Capsid	Q8WWM7	0.734	0	0.3866	0.49144
Scramble-Capsid	P11940	0.7358	0.0001	0.3843	0.49047
Scramble-Capsid	O00487	0.94	0.0001	0.2923	0.49038
Scramble-Capsid	Q13263	0.8639	0.0001	0.3251	0.48942
Scramble-Capsid	P0DME0	0.9716	0.0002	0.2764	0.48925
Scramble-Capsid	P49321	0.7025	0	0.3969	0.48883
Scramble-Capsid	Q92945	0.7971	0.0001	0.3542	0.48877
Scramble-Capsid	P78527	0.943	0.0002	0.288	0.48834
Scramble-Capsid	P49593	0.6259	0	0.4306	0.48828
Scramble-Capsid	P54886	0.9157	0.0002	0.2997	0.488
Scramble-Capsid	Q99832	0.8718	0.0002	0.3193	0.48785
Scramble-Capsid	Q9UNQ2	0.6015	0	0.4397	0.48703
Scramble-Capsid	Q9H3U1	0.6364	0	0.4239	0.48697
Scramble-Capsid	P09874	0.755	0.0002	0.3703	0.48679
Scramble-Capsid	O60231	0	0	0.7097	0.48648
Scramble-Capsid	O15042	0.9573	0	0.2782	0.48608
Scramble-Capsid	Q9UHX1	0.7145	0	0.3873	0.48593
Scramble-Capsid	P27694	0.0249	0.0002	0.6973	0.48571
Scramble-Capsid	P49006	0.9432	0	0.2838	0.48557
Scramble-Capsid	O95782	0.461	0	0.5008	0.48551
Scramble-Capsid	P46060	0.7345	0.0001	0.3756	0.4841
Scramble-Capsid	P14868	0.9379	0.0001	0.2825	0.483
Scramble-Capsid	O43175	0.8286	0.0006	0.3316	0.48297
Scramble-Capsid	P07954	0.9443	0	0.2794	0.48285
Scramble-Capsid	Q15149	0.5954	0	0.4361	0.48267
Scramble-Capsid	P52701	0.6802	0	0.3977	0.48251
Scramble-Capsid	Q8N3C0	0.8063	0	0.3409	0.48246
Scramble-Capsid	P41091	0.9777	0.0001	0.2636	0.48236
Scramble-Capsid	P09496	0.5638	0.0001	0.4497	0.48223
Scramble-Capsid	Q9NZI8	0.8583	0.0001	0.3168	0.48195
Scramble-Capsid	P22102	0.946	0.0004	0.2771	0.48183
Scramble-Capsid	P35611	0	0	0.7026	0.48164
Scramble-Capsid	O95757	0.8939	0	0.3001	0.48149
Scramble-Capsid	Q9H0S4	0.9828	0	0.2597	0.48127
Scramble-Capsid	Q92973	0.7171	0	0.379	0.48108
RNF-Capsid	P82675	0.5955	0	0.4327	0.48032
Scramble-Capsid	Q9Y295	0.8869	0	0.3014	0.48022
Scramble-Capsid	P34932	0.7684	0	0.3546	0.48018
Scramble-Capsid	Q9Y266	0.8761	0	0.3051	0.47941
Scramble-Capsid	Q9BXS5	0.6085	0	0.4251	0.47914
Scramble-Capsid	P06753	0.269	0.0001	0.5779	0.47912
RNF-Capsid	Q13409	0	0	0.6985	0.4788
Scramble-Capsid	Q96GD0	0.8158	0	0.3312	0.47874
Scramble-Capsid	P21796	0.993	0.0003	0.2511	0.47847
Scramble-Capsid	Q8TEX9	0	0	0.6979	0.47842
Scramble-Capsid	O00178	0.9108	0	0.2874	0.47804
Scramble-Capsid	Q92522	0.7523	0.0003	0.3583	0.47774
RNF-Capsid	P15927	0.2865	0.0001	0.5673	0.47729
Scramble-Capsid	P41250	0.9388	0.0001	0.2728	0.47663
Scramble-Capsid	Q14103	0.8772	0.0003	0.2997	0.47608
Scramble-Capsid	O76031	0.7829	0	0.3419	0.47591
Scramble-Capsid	P54136	0.8677	0	0.3031	0.47549
Scramble-Capsid	P19105	0.5469	0.0001	0.4474	0.47542
Scramble-Capsid	P39023	0.7112	0.0005	0.3731	0.47521
Scramble-Capsid	P33992	0.9723	0.0001	0.2554	0.47507
Scramble-Capsid	P04406	0.4483	0.001	0.4911	0.47499
Scramble-Capsid	Q9UMS4	0.8603	0.0001	0.3057	0.47498
Scramble-Capsid	Q12906	0.6971	0.0001	0.3785	0.47455
Scramble-Capsid	Q9UHJ3	0.4918	0.0007	0.4705	0.47425
Scramble-Capsid	Q6PEY2	0.9404	0.0023	0.2681	0.47392
RNF-Capsid	Q9Y4B6	0	0	0.691	0.47366
RNF-Capsid	Q9H0H5	0	0	0.6898	0.47286
RNF-Capsid	Q9H2G2	0	0	0.6869	0.47089
Scramble-Capsid	Q9Y696	0.6958	0	0.3719	0.46964
Scramble-Capsid	P53396	0.6137	0	0.4088	0.46955
Scramble-Capsid	Q6YN16	0.987	0	0.2398	0.46891
Scramble-Capsid	P14625	0.935	0.0003	0.2632	0.46887
Scramble-Capsid	P49736	0.9733	0.0001	0.245	0.46822
Scramble-Capsid	P00387	0.459	0.0001	0.476	0.46789
Scramble-Capsid	P14866	0.7933	0.0001	0.3248	0.46743
Scramble-Capsid	Q9BQG0	0.7883	0	0.3268	0.46727
Scramble-Capsid	Q9UL25	0.6282	0	0.3983	0.46689
RNF-Capsid	P62258	0.7411	0.0003	0.3474	0.46679
Scramble-Capsid	P39656	0.5688	0	0.4243	0.46635
RNF-Capsid	Q9NW13	0.5694	0	0.4236	0.46603
RNF-Capsid	Q5TFE4	0	0	0.6794	0.46572
RNF-Capsid	P06753	0.5711	0.0001	0.4221	0.46559
RNF-Capsid	Q96A35	0	0	0.6787	0.46526
Scramble-Capsid	Q99733	0.9328	0.0002	0.2586	0.46507
Scramble-Capsid	Q86VP6	0.8237	0	0.3069	0.46453
Scramble-Capsid	Q9BXJ9	0.881	0	0.281	0.46446
Scramble-Capsid	P00403	0.9252	0.0001	0.2609	0.4643
RNF-Capsid	Q13617	0.6256	0	0.3954	0.46406
Scramble-Capsid	Q96CW1	0.544	0	0.4318	0.46381
Scramble-Capsid	P09661	0.8776	0.0001	0.2816	0.46377
RNF-Capsid	P60468	0.6089	0.0001	0.4025	0.46374
RNF-Capsid	Q96RP9	0	0	0.6757	0.46323
Scramble-Capsid	P16615	0.8084	0	0.3115	0.46298
Scramble-Capsid	Q4VCS5	0.7101	0	0.3555	0.46277
Scramble-Capsid	Q15366	0.6417	0.0004	0.3859	0.4625
Scramble-Capsid	Q9BXP5	0	0	0.6747	0.46249
Scramble-Capsid	O94925	0.9942	0	0.2272	0.46248
Scramble-Capsid	O43290	0.4889	0	0.4546	0.46247
Scramble-Capsid	P06733	0.8586	0.0026	0.2881	0.46242
Scramble-Capsid	P55884	0.6896	0	0.3635	0.46192
RNF-Capsid	P49750	0	0	0.6716	0.46042
RNF-Capsid	O00170	0	0	0.6714	0.46026
Scramble-Capsid	P62857	0.9495	0.0006	0.2436	0.45994
RNF-Capsid	Q15382	0	0.0001	0.6704	0.45959
RNF-Capsid	P28340	0.6307	0	0.3863	0.4594
RNF-Capsid	O95163	0	0	0.67	0.45929
Scramble-Capsid	Q14739	0.7052	0.0001	0.3512	0.45832
Scramble-Capsid	P42704	0.7338	0	0.3383	0.45828
Scramble-Capsid	P22626	0.7324	0.0011	0.3383	0.4579
RNF-Capsid	O94979	0	0	0.6674	0.45753
Scramble-Capsid	P53992	0	0	0.6673	0.45743
Scramble-Capsid	P46782	0.8864	0.0002	0.2682	0.45736
Scramble-Capsid	Q16795	0.8027	0	0.3058	0.45731
Scramble-Capsid	P60983	0.5201	0	0.433	0.4573
Scramble-Capsid	P26196	0.7766	0	0.3171	0.45695
RNF-Capsid	Q9BV38	0	0	0.6665	0.4569
Scramble-Capsid	P49915	0.9408	0.0001	0.2429	0.4568
RNF-Capsid	Q01844	0.2483	0.0001	0.5544	0.45666
RNF-Capsid	P35579	0.1815	0.0001	0.5841	0.4564
Scramble-Capsid	P46778	0.8129	0.0006	0.2995	0.4561
RNF-Capsid	Q96GQ7	0	0	0.6653	0.45606
RNF-Capsid	Q9NTZ6	0.4224	0	0.475	0.4559
Scramble-Capsid	O00303	0.8387	0.0001	0.2875	0.45584
Scramble-Capsid	Q9UJZ1	0.9381	0.0001	0.2422	0.45546
Scramble-Capsid	Q9UHB9	0.7903	0	0.3087	0.45543
Scramble-Capsid	Q99848	0.8286	0	0.2911	0.4552
Scramble-Capsid	P09012	0.8444	0.0001	0.2839	0.45514
Scramble-Capsid	P49790	0.6943	0	0.3511	0.45493
Scramble-Capsid	Q12905	0.7466	0.0002	0.3275	0.45481
Scramble-Capsid	Q16527	0.6181	0	0.3849	0.45455
RNF-Capsid	P14406	0	0.0003	0.6629	0.45443
Scramble-Capsid	Q9UKD2	0.7595	0.0001	0.321	0.45435
Scramble-Capsid	P62316	0.8351	0.0003	0.2868	0.45425
Scramble-Capsid	Q9Y6E2	0.5885	0	0.3967	0.45354
Scramble-Capsid	Q9UBT2	0.777	0.0001	0.3115	0.45329
Scramble-Capsid	P55209	0.8997	0.0001	0.2559	0.45299
Scramble-Capsid	Q15029	0.6309	0.0001	0.3758	0.45224
Scramble-Capsid	Q9NU22	0.5065	0	0.4317	0.45219
Scramble-Capsid	P33993	0.8322	0	0.2843	0.45168
RNF-Capsid	Q16181	0	0	0.6587	0.45153
Scramble-Capsid	P62995	0.3553	0.0001	0.4978	0.45085
Scramble-Capsid	Q00839	0.7966	0.0003	0.2989	0.45069
Scramble-Capsid	P08579	0.8073	0.0001	0.294	0.45061
Scramble-Capsid	O60841	0.8306	0	0.283	0.45025
Scramble-Capsid	P62495	0.7741	0.0001	0.3074	0.44959
Scramble-Capsid	Q96GD4	0.6275	0	0.3728	0.44917
Scramble-Capsid	Q14152	0.8598	0	0.2682	0.4491
Scramble-Capsid	Q9ULW0	0	0	0.6543	0.44853
Scramble-Capsid	P25398	0.8508	0.0002	0.2698	0.44742
Scramble-Capsid	P29966	0.9162	0	0.2402	0.44734
RNF-Capsid	O75683	0.6249	0	0.3711	0.44719
Scramble-Capsid	P62829	0.6191	0.0015	0.3733	0.44693
Scramble-Capsid	P04844	0.876	0	0.2573	0.44666
Scramble-Capsid	Q9Y3I0	0.66	0.0001	0.3543	0.44647
Scramble-Capsid	O43143	0.6195	0	0.372	0.44617
Scramble-Capsid	P13489	0.4443	0	0.4507	0.446
Scramble-Capsid	P49792	0.7127	0	0.3298	0.44598
Scramble-Capsid	P51991	0.5587	0.0002	0.3991	0.44594
RNF-Capsid	P30876	0	0	0.6505	0.44592
Scramble-Capsid	O00410	0.8941	0	0.2481	0.44591
RNF-Capsid	Q9NWH9	0.3191	0	0.5067	0.44579
Scramble-Capsid	P27816	0.7882	0	0.2947	0.44521
Scramble-Capsid	Q9UIG0	0.9464	0	0.2233	0.44504
Scramble-Capsid	Q9NX58	0.9475	0	0.2226	0.44496
Scramble-Capsid	P51149	0.5892	0.0002	0.3837	0.44482
Scramble-Capsid	P46776	0.6802	0.0019	0.3423	0.44453
RNF-Capsid	P31040	0.6308	0	0.3633	0.44368
Scramble-Capsid	P62195	0.8177	0	0.2787	0.44334
Scramble-Capsid	P50454	0.7529	0.0001	0.3073	0.44292
Scramble-Capsid	Q13283	0.9012	0	0.2399	0.4425
RNF-Capsid	Q13595	0	0	0.6453	0.44233
Scramble-Capsid	P62249	0.9142	0.0003	0.2335	0.44213
RNF-Capsid	Q8WVX9	0.5941	0	0.3768	0.4416
Scramble-Capsid	P48444	0.7257	0.0001	0.3172	0.44134
Scramble-Capsid	P39748	0.8813	0	0.2462	0.44067
Scramble-Capsid	P49368	0.8301	0.0006	0.2687	0.44028
Scramble-Capsid	Q00341	0.7238	0	0.3161	0.43996
RNF-Capsid	P07203	0	0	0.6416	0.43984
Scramble-Capsid	Q9Y2W1	0.9183	0.0001	0.2283	0.43983
Scramble-Capsid	P30041	0.9035	0.0002	0.2342	0.43929
Scramble-Capsid	P35613	0.501	0	0.4148	0.43894
Scramble-Capsid	Q92621	0.8286	0.0001	0.2669	0.43859
Scramble-Capsid	P48643	0.8456	0.0002	0.2589	0.43835
Scramble-Capsid	Q15424	0.159	0.0006	0.5679	0.43833
RNF-Capsid	Q9ULV3	0	0	0.6386	0.43779
Scramble-Capsid	P67809	0.8146	0.0003	0.2718	0.43763
Scramble-Capsid	P38919	0.9356	0.0005	0.2169	0.43738
RNF-Capsid	Q9Y399	0.5095	0	0.4084	0.43715
Scramble-Capsid	O60762	0.9873	0	0.1932	0.43709
Scramble-Capsid	Q9NYF8	0.8834	0	0.2396	0.43682
Scramble-Capsid	P35749	0	0	0.6372	0.43679
Scramble-Capsid	P62266	0.8318	0.0003	0.2627	0.43671
Scramble-Capsid	Q9BRX2	0.6261	0	0.3548	0.43637
Scramble-Capsid	P61803	0.4836	0.0001	0.4186	0.43616
Scramble-Capsid	Q13637	0	0	0.6359	0.4359
Scramble-Capsid	Q8N1F7	0.7285	0	0.3066	0.43494
RNF-Capsid	Q01581	0.169	0	0.557	0.43396
Scramble-Capsid	P25205	0.7868	0	0.2787	0.43383
Scramble-Capsid	P47813	0.5418	0.0003	0.388	0.43311
Scramble-Capsid	O15226	0.7812	0	0.2799	0.43287
Scramble-Capsid	Q9HD33	0.6181	0	0.3525	0.43239
Scramble-Capsid	P36551	0.4205	0	0.4413	0.43223
Scramble-Capsid	P23528	0.6299	0.0009	0.3461	0.43161
Scramble-Capsid	Q12931	0.7857	0.0004	0.2757	0.4314
Scramble-Capsid	P34897	0.8533	0	0.2453	0.43139
Scramble-Capsid	Q5JWF2	0.6573	0	0.3331	0.43111
Scramble-Capsid	Q16543	0	0	0.6288	0.43106
Scramble-Capsid	P27635	0.9314	0.0002	0.2064	0.42889
Scramble-Capsid	Q9H6S0	0	0	0.6256	0.42888
Scramble-Capsid	P08865	0.7112	0.0001	0.3049	0.42846
Scramble-Capsid	Q15645	0.9765	0	0.1847	0.42793
Scramble-Capsid	P30153	0.4891	0	0.4039	0.4278
Scramble-Capsid	O00232	0.6456	0	0.3332	0.42763
Scramble-Capsid	Q8IY81	0.7199	0	0.2997	0.42756
RNF-Capsid	Q92804	0.2844	0.0003	0.4957	0.42755
Scramble-Capsid	Q15773	0.4681	0	0.4129	0.42746
Scramble-Capsid	Q9BWF3	0.8682	0	0.2327	0.42741
Scramble-Capsid	Q8WVX9	0	0	0.6232	0.42721
Scramble-Capsid	P17655	0.629	0	0.3399	0.42707
RNF-Capsid	P30260	0	0	0.6219	0.4263
Scramble-Capsid	P19367	0.9345	0	0.2011	0.42615
Scramble-Capsid	Q01780	0.4623	0	0.4133	0.42598
Scramble-Capsid	P60891	0.9517	0.0001	0.193	0.42591
Scramble-Capsid	O96008	0.6261	0.0001	0.3385	0.42518
RNF-Capsid	P29401	0.5456	0	0.3746	0.42512
Scramble-Capsid	O43615	0.5405	0	0.376	0.42454
Scramble-Capsid	P43487	0.4598	0.0002	0.4122	0.42442
Scramble-Capsid	O95831	0.9919	0	0.1723	0.42413
RNF-Capsid	Q9Y570	0	0	0.6185	0.42398
Scramble-Capsid	Q9H2U2	0.8114	0.0001	0.2525	0.42342
Scramble-Capsid	P60660	0.1479	0.0009	0.5509	0.42327
RNF-Capsid	P47756	0.4371	0	0.4205	0.42313
Scramble-Capsid	O00154	0.6247	0	0.3357	0.42289
Scramble-Capsid	Q06210	0	0	0.6164	0.42256
Scramble-Capsid	P62701	0.7954	0.0006	0.258	0.42224
RNF-Capsid	Q2UVX4	0	0	0.6142	0.42102
Scramble-Capsid	P28340	0	0	0.6137	0.4207
Scramble-Capsid	P32969	0.71	0.0004	0.2939	0.42052
Scramble-Capsid	Q969Z0	0.6298	0	0.3295	0.42016
Scramble-Capsid	O14980	0.6772	0	0.3078	0.41994
Scramble-Capsid	P67775	0.8735	0	0.2187	0.41941
Scramble-Capsid	Q9P035	0.6003	0.0001	0.3407	0.41876
RNF-Capsid	Q8IXT5	0	0.0001	0.6106	0.41857
Scramble-Capsid	Q86YP4	0.6083	0	0.3367	0.41849
Scramble-Capsid	Q9BZE4	0.6498	0	0.3179	0.41843
Scramble-Capsid	P02545	0.7015	0	0.2945	0.41832
Scramble-Capsid	P56192	0.6783	0	0.3044	0.41795
Scramble-Capsid	Q92804	0.2338	0.0003	0.5043	0.41787
Scramble-Capsid	P52209	0.6205	0	0.3303	0.41785
Scramble-Capsid	P05387	0.7713	0.001	0.2618	0.41747
Scramble-Capsid	P62987	0.5502	0.0002	0.3602	0.41668
RNF-Capsid	P04818	0	0	0.6076	0.41655
Scramble-Capsid	P41240	0	0	0.6072	0.41621
Scramble-Capsid	P55265	0.9655	0	0.1724	0.41604
RNF-Capsid	Q9BXP5	0.6249	0	0.3253	0.41583
Scramble-Capsid	Q6P2Q9	0.5674	0	0.351	0.4157
Scramble-Capsid	P35637	0.162	0.0006	0.5332	0.41547
Scramble-Capsid	O15371	0.6305	0	0.3222	0.41541
Scramble-Capsid	P00568	0	0	0.6058	0.41529
Scramble-Capsid	O00425	0.7141	0.0001	0.2842	0.41518
Scramble-Capsid	O00422	0	0	0.6056	0.41515
Scramble-Capsid	Q13617	0	0	0.6046	0.41447
Scramble-Capsid	Q9UIA9	0.773	0	0.256	0.41396
RNF-Capsid	Q9Y6E2	0	0	0.6033	0.41354
Scramble-Capsid	Q9NX63	0.7467	0.0001	0.2667	0.41324
Scramble-Capsid	Q5TFE4	0.6251	0	0.3206	0.41266
Scramble-Capsid	Q14151	0.1696	0.0004	0.5255	0.41259
Scramble-Capsid	O60749	0.7654	0.0001	0.257	0.4123
Scramble-Capsid	Q01813	0.2148	0	0.5046	0.41216
Scramble-Capsid	P43246	0.7059	0	0.2829	0.41176
Scramble-Capsid	P46977	0.4525	0	0.396	0.41105
Scramble-Capsid	P25789	0.344	0.0001	0.4444	0.41078
Scramble-Capsid	Q9NQ29	0.5414	0.0003	0.3553	0.41063
Scramble-Capsid	P51116	0.8997	0	0.1939	0.41051
Scramble-Capsid	Q92499	0.5331	0.0001	0.358	0.40989
Scramble-Capsid	P36776	0.4431	0	0.3984	0.40982
Scramble-Capsid	P0DPI2	0.9332	0	0.1777	0.40974
Scramble-Capsid	P19623	0.8645	0.0001	0.2083	0.40953
Scramble-Capsid	P50213	0.9489	0	0.1702	0.40946
Scramble-Capsid	P12956	0.6396	0.0003	0.3091	0.40926
Scramble-Capsid	O43776	0	0	0.5958	0.40839
Scramble-Capsid	Q13620	0.3632	0	0.4319	0.40817
Scramble-Capsid	Q15084	0.5085	0.0001	0.3662	0.40796
Scramble-Capsid	Q05519	0.3462	0	0.4387	0.40759
Scramble-Capsid	Q00610	0.6487	0	0.3021	0.40722
Scramble-Capsid	Q5SSJ5	0.6344	0	0.3083	0.40708
Scramble-Capsid	P43686	0.6977	0	0.2793	0.40676
Scramble-Capsid	Q9HCD5	0	0	0.5933	0.40672
Scramble-Capsid	P38159	0.2727	0.0015	0.4701	0.40642
RNF-Capsid	Q99879	0.6208	0.0004	0.3133	0.40632
Scramble-Capsid	Q6UB35	0.715	0	0.2706	0.40608
Scramble-Capsid	Q9Y6M1	0.5889	0.0001	0.3267	0.40564
Scramble-Capsid	O76003	0	0	0.5916	0.40555
Scramble-Capsid	P50851	0.3945	0	0.412	0.40418
Scramble-Capsid	O43684	0.4245	0.0001	0.3982	0.40393
RNF-Capsid	Q9NZB2	0	0	0.5887	0.40356
Scramble-Capsid	Q01581	0.3227	0	0.443	0.40325
RNF-Capsid	P35580	0.1092	0.0001	0.5383	0.40269
Scramble-Capsid	O43670	0.9269	0	0.1697	0.40228
Scramble-Capsid	Q13151	0.9317	0	0.1673	0.40216
Scramble-Capsid	P23921	0.5788	0	0.3251	0.40145
RNF-Capsid	Q9Y388	0.6029	0.0001	0.3141	0.40135
Scramble-Capsid	P23258	0.4254	0	0.3936	0.40103
Scramble-Capsid	Q96P16	0.2701	0.0001	0.4627	0.40054
Scramble-Capsid	O76021	0.6598	0	0.2871	0.40041
Scramble-Capsid	O94906	0.959	0	0.1524	0.40035
Scramble-Capsid	Q13347	0.7597	0	0.2417	0.40007
Scramble-Capsid	Q96D46	0.6309	0	0.2992	0.39973
Scramble-Capsid	P13010	0.62	0.0003	0.3037	0.39951
Scramble-Capsid	P46783	0.8652	0.0002	0.1926	0.39896
Scramble-Capsid	P62330	0.5332	0	0.3408	0.39813
RNF-Capsid	Q8TEX9	0.617	0	0.3021	0.39744
Scramble-Capsid	P47756	0	0.0001	0.5795	0.39725
Scramble-Capsid	P04181	0.5917	0	0.3129	0.39704
Scramble-Capsid	O95373	0.719	0	0.2556	0.39704
Scramble-Capsid	P22695	0.9076	0.0001	0.1703	0.39677
Scramble-Capsid	Q15717	0.8179	0	0.2107	0.39677
Scramble-Capsid	P18077	0.6291	0.0005	0.2947	0.39614
Scramble-Capsid	P41227	0.7904	0.0001	0.2219	0.39596
Scramble-Capsid	O43172	0.619	0	0.2984	0.39552
Scramble-Capsid	Q9UQ35	0.5713	0	0.3197	0.39541
Scramble-Capsid	Q15181	0.6274	0.0002	0.2937	0.39487
Scramble-Capsid	O94874	0.6308	0	0.2917	0.39459
Scramble-Capsid	O75396	0.6033	0	0.303	0.39383
Scramble-Capsid	P41252	0.6743	0	0.2706	0.39351
Scramble-Capsid	Q14690	0.6207	0	0.2943	0.39327
Scramble-Capsid	P26599	0.6202	0.0001	0.2945	0.39325
Scramble-Capsid	P57740	0.6309	0	0.2896	0.39319
Scramble-Capsid	P13645	0.9642	0.0001	0.1391	0.3928
Scramble-Capsid	P35998	0.7287	0	0.2436	0.39179
Scramble-Capsid	Q99613	0.6181	0	0.2933	0.39176
RNF-Capsid	P46013	0.6207	0	0.2913	0.39122
Scramble-Capsid	Q9Y5A9	0.5844	0	0.3075	0.39111
RNF-Capsid	P49593	0	0	0.5694	0.39033
Scramble-Capsid	Q9Y262	0.6238	0	0.2885	0.3902
Scramble-Capsid	Q92616	0.5538	0	0.3191	0.38961
Scramble-Capsid	P61978	0.487	0.0002	0.349	0.38952
RNF-Capsid	Q05655	0	0	0.5672	0.38882
RNF-Capsid	P60983	0	0	0.567	0.38868
RNF-Capsid	Q15424	0.2996	0.0004	0.4321	0.38867
Scramble-Capsid	O75494	0	0.0001	0.5668	0.38854
RNF-Capsid	Q14151	0.205	0.0004	0.4745	0.3885
Scramble-Capsid	P27824	0.9142	0	0.1549	0.38827
RNF-Capsid	P61923	0	0.0001	0.566	0.38802
Scramble-Capsid	O43432	0.4157	0	0.3784	0.38764
Scramble-Capsid	P51151	0.6109	0	0.2901	0.38736
Scramble-Capsid	P52597	0.6538	0.0003	0.2707	0.38726
Scramble-Capsid	P63220	0.5026	0.0001	0.3386	0.38718
RNF-Capsid	P35637	0.2171	0.0005	0.4668	0.387
Scramble-Capsid	Q93008	0.8046	0	0.2019	0.38668
Scramble-Capsid	P60981	0.5243	0.0001	0.3262	0.38537
Scramble-Capsid	O43592	0.6419	0	0.273	0.38521
Scramble-Capsid	Q14683	0.4085	0	0.3769	0.38437
RNF-Capsid	Q9UNQ2	0	0	0.5603	0.38406
Scramble-Capsid	Q14980	0.5305	0	0.3208	0.38363
Scramble-Capsid	Q969G3	0	0	0.5595	0.38358
Scramble-Capsid	Q9H0A0	0.8055	0	0.1954	0.38246
Scramble-Capsid	P53618	0.6021	0	0.2867	0.38228
Scramble-Capsid	P40938	0	0	0.5571	0.38187
Scramble-Capsid	P01834	0.5926	0.0004	0.2901	0.38173
Scramble-Capsid	Q9UBM7	0.6295	0	0.2735	0.38172
Scramble-Capsid	Q9UBB4	0.3669	0	0.3917	0.38171
Scramble-Capsid	Q01844	0.2467	0.0001	0.4456	0.38156
Scramble-Capsid	Q9Y3F4	0.6178	0	0.2783	0.38138
Scramble-Capsid	P07384	0.4412	0	0.3555	0.37978
Scramble-Capsid	Q96EK5	0.6309	0	0.2695	0.37936
Scramble-Capsid	P52292	0.6838	0	0.2448	0.37879
RNF-Capsid	P26358	0.2011	0	0.4613	0.37825
Scramble-Capsid	P52926	0	0	0.5507	0.37749
Scramble-Capsid	P11172	0.6121	0	0.2748	0.37721
Scramble-Capsid	Q9BYD1	0	0	0.55	0.37705
Scramble-Capsid	A6NHL2	0.6262	0.0003	0.2673	0.37646
Scramble-Capsid	Q9H9A6	0.4623	0	0.3407	0.37616
Scramble-Capsid	P17980	0.5875	0	0.2838	0.37583
RNF-Capsid	Q9UBS4	0	0	0.5481	0.37573
Scramble-Capsid	Q96G03	0.6268	0	0.2658	0.37558
Scramble-Capsid	Q15287	0.4309	0.0001	0.3536	0.37535
Scramble-Capsid	P63241	0.605	0.0002	0.2746	0.37489
Scramble-Capsid	Q9UI10	0.63	0	0.2633	0.37488
RNF-Capsid	Q9UII2	0	0.0001	0.5468	0.37485
RNF-Capsid	O95819	0	0	0.5466	0.37469
Scramble-Capsid	P31948	0.5713	0	0.2893	0.3746
RNF-Capsid	O94776	0.437	0	0.3496	0.37448
Scramble-Capsid	Q9H3K6	0.5766	0.0005	0.2866	0.37433
Scramble-Capsid	O95163	0.4796	0	0.33	0.37419
Scramble-Capsid	Q9UKM9	0.3639	0	0.3818	0.37397
Scramble-Capsid	Q96F86	0.6072	0	0.2722	0.37396
Scramble-Capsid	Q8WXI9	0.6083	0	0.2717	0.37396
Scramble-Capsid	P05198	0.7745	0.0001	0.1958	0.37321
Scramble-Capsid	P00492	0.2761	0	0.4181	0.37183
Scramble-Capsid	P62937	0.6209	0.0003	0.2618	0.37099
Scramble-Capsid	P61923	0.2382	0.0001	0.434	0.37097
Scramble-Capsid	Q9H0D6	0.5242	0	0.3046	0.37054
Scramble-Capsid	Q9BQ39	0.2767	0	0.4157	0.37031
Scramble-Capsid	P52948	0.5941	0	0.2725	0.37006
Scramble-Capsid	Q13242	0.2064	0.0003	0.4468	0.36994
Scramble-Capsid	Q13895	0.6307	0	0.2554	0.36969
Scramble-Capsid	Q96I25	0.6293	0	0.2556	0.3694
Scramble-Capsid	P26358	0	0	0.5387	0.36931
Scramble-Capsid	Q15008	0.6226	0.0001	0.2585	0.36928
RNF-Capsid	Q8TEQ6	0	0	0.5385	0.36915
Scramble-Capsid	P46940	0.6948	0	0.2258	0.36913
Scramble-Capsid	Q9UKX7	0.3863	0	0.3645	0.36906
Scramble-Capsid	Q96SI9	0.5642	0	0.2843	0.36895
Scramble-Capsid	Q16576	0.3327	0	0.3874	0.36822
Scramble-Capsid	Q9Y2A7	0	0	0.537	0.36811
Scramble-Capsid	Q13838	0.5955	0.0002	0.2672	0.36692
Scramble-Capsid	Q7Z7H8	0	0	0.5346	0.36649
RNF-Capsid	P03135	0	0.0003	0.5337	0.36585
Scramble-Capsid	Q9UGI8	0.3781	0	0.3616	0.36452
Scramble-Capsid	P43243	0.7309	0	0.202	0.36398
Scramble-Capsid	P06737	0.7337	0.0001	0.2	0.36348
Scramble-Capsid	P11387	0.5479	0	0.2827	0.36285
Scramble-Capsid	Q8NE71	0.6031	0	0.2575	0.36258
Scramble-Capsid	Q8N684	0.7081	0	0.2098	0.36226
Scramble-Capsid	P31689	0.5821	0.0001	0.2659	0.36185
Scramble-Capsid	P22087	0.6301	0.0001	0.2439	0.36159
Scramble-Capsid	P20719	0	0	0.5273	0.36148
Scramble-Capsid	Q9Y3Y2	0.7104	0	0.2061	0.36046
Scramble-Capsid	P36542	0.752	0.0001	0.187	0.36021
Scramble-Capsid	O14818	0.5526	0	0.2767	0.36015
Scramble-Capsid	P58107	0.5954	0	0.2572	0.36
Scramble-Capsid	Q9NTZ6	0	0	0.525	0.35992
Scramble-Capsid	O00165	0.61	0	0.2503	0.35977
Scramble-Capsid	Q9HC36	0.6271	0	0.2415	0.35902
Scramble-Capsid	Q96CS3	0.584	0	0.2602	0.35857
Scramble-Capsid	P31943	0.6449	0.0004	0.2318	0.35786
Scramble-Capsid	Q96RP9	0.4379	0	0.3243	0.35737
Scramble-Capsid	P61160	0.5982	0	0.2511	0.35672
Scramble-Capsid	Q14677	0	0	0.52	0.35648
Scramble-Capsid	P40937	0.6298	0	0.2357	0.35592
RNF-Capsid	Q92734	0	0.0001	0.5186	0.35553
Scramble-Capsid	Q13642	0.5352	0	0.2751	0.35371
Scramble-Capsid	Q99459	0.6559	0	0.2199	0.35313
Scramble-Capsid	Q96GQ7	0.3997	0	0.3347	0.35277
Scramble-Capsid	Q14247	0.2217	0	0.4135	0.35181
RNF-Capsid	Q9P289	0	0	0.5131	0.35175
Scramble-Capsid	P13797	0.629	0	0.2296	0.35147
RNF-Capsid	Q9H0U3	0	0	0.5126	0.35136
Scramble-Capsid	Q8IYB3	0.1866	0	0.4284	0.35121
Scramble-Capsid	Q86VM9	0.6124	0	0.236	0.35072
Scramble-Capsid	Q9BZI7	0	0	0.5111	0.35039
Scramble-Capsid	P08195	0.622	0	0.2311	0.35031
Scramble-Capsid	O75400	0	0	0.5106	0.35
Scramble-Capsid	P22314	0.4905	0	0.2869	0.34797
Scramble-Capsid	Q9H307	0.6028	0.0001	0.2351	0.34717
Scramble-Capsid	P08559	0.468	0.0001	0.2951	0.34668
Scramble-Capsid	Q14839	0.4981	0	0.2812	0.34647
Scramble-Capsid	Q07065	0.4948	0	0.2823	0.34616
Scramble-Capsid	Q6UN15	0	0	0.5044	0.34578
Scramble-Capsid	Q13573	0	0	0.5034	0.3451
Scramble-Capsid	P35579	0.1932	0.0001	0.4159	0.34471
Scramble-Capsid	Q5JTZ9	0.5137	0	0.2712	0.34443
RNF-Capsid	Q9BQ75	0	0	0.5022	0.34425
Scramble-Capsid	Q02790	0.6307	0	0.2183	0.34422
Scramble-Capsid	Q99615	0.3796	0	0.3309	0.34396
Scramble-Capsid	Q08J23	0.5055	0	0.274	0.3438
Scramble-Capsid	Q12849	0.398	0	0.3214	0.34311
RNF-Capsid	Q8NAV1	0	0	0.5002	0.34291
Scramble-Capsid	P51571	0.4869	0.0001	0.281	0.34286
Scramble-Capsid	O94905	0.5214	0.0001	0.2654	0.34283
RNF-Capsid	P27694	0.4338	0.0001	0.3027	0.34133
Scramble-Capsid	Q9BQ75	0	0	0.4978	0.34126
RNF-Capsid	Q13573	0	0	0.4966	0.34041
Scramble-Capsid	Q9BZE1	0.496	0	0.2731	0.34026
Scramble-Capsid	Q9NPJ3	0.6163	0	0.2188	0.34015
RNF-Capsid	Q6UN15	0	0	0.4956	0.33973
Scramble-Capsid	P57088	0.4191	0.0001	0.3069	0.33967
Scramble-Capsid	Q5VTL8	0.4845	0.0001	0.2764	0.33896
Scramble-Capsid	Q9NWH9	0	0	0.4933	0.33817
Scramble-Capsid	P51532	0.61	0	0.2187	0.33812
Scramble-Capsid	Q9UKN8	0.5808	0	0.2316	0.33797
Scramble-Capsid	P51812	0.5894	0	0.2272	0.33757
Scramble-Capsid	P50502	0.521	0	0.2567	0.33673
Scramble-Capsid	Q9NSE4	0.3501	0	0.3335	0.33661
RNF-Capsid	Q9BZI7	0	0	0.4889	0.33512
Scramble-Capsid	P08621	0.4464	0.0001	0.2874	0.33474
Scramble-Capsid	P42765	0.6221	0	0.2083	0.33472
Scramble-Capsid	Q9P289	0	0	0.4869	0.33376
Scramble-Capsid	Q9NP64	0.6309	0	0.2015	0.33277
Scramble-Capsid	Q16540	0.6281	0	0.2023	0.33246
Scramble-Capsid	Q14011	0.5563	0	0.2341	0.33211
Scramble-Capsid	Q15758	0.6028	0	0.2119	0.33125
Scramble-Capsid	P08237	0.342	0	0.3285	0.3307
Scramble-Capsid	Q92734	0	0.0001	0.4814	0.32998
Scramble-Capsid	Q9NRN7	0.6235	0	0.1997	0.32924
RNF-Capsid	Q14677	0	0	0.48	0.32903
Scramble-Capsid	Q9Y520	0.5774	0	0.2199	0.32889
Scramble-Capsid	P48735	0.5847	0	0.2163	0.32869
Scramble-Capsid	Q13045	0	0	0.4794	0.32867
Scramble-Capsid	Q9UQE7	0.4569	0	0.2729	0.32805
Scramble-Capsid	P55036	0.6307	0	0.1943	0.32781
Scramble-Capsid	O00567	0.3925	0	0.3013	0.32764
Scramble-Capsid	Q14697	0.3573	0	0.313	0.32482
Scramble-Capsid	P17858	0.4977	0	0.2496	0.32466
RNF-Capsid	P20719	0	0	0.4727	0.32403
Scramble-Capsid	Q9UNX4	0.6036	0	0.2007	0.3238
Scramble-Capsid	Q96SB4	0.5705	0	0.2129	0.32193
Scramble-Capsid	Q02750	0.5798	0	0.2085	0.32179
Scramble-Capsid	P46459	0.5034	0	0.2428	0.32178
Scramble-Capsid	Q9Y2T2	0	0	0.4678	0.32068
Scramble-Capsid	O75821	0.532	0	0.2281	0.32048
Scramble-Capsid	P14406	0.2891	0.0002	0.3371	0.32028
Scramble-Capsid	P63010	0.3177	0	0.3233	0.31966
Scramble-Capsid	P03135	0	0.0002	0.4663	0.31966
Scramble-Capsid	P24539	0.5014	0	0.2405	0.31956
Scramble-Capsid	Q13148	0.4995	0	0.2413	0.31955
RNF-Capsid	Q7Z7H8	0	0	0.4654	0.31902
Scramble-Capsid	Q3ZCQ8	0.5644	0	0.2102	0.31826
Scramble-Capsid	P42167	0.5795	0.0001	0.2033	0.31813
Scramble-Capsid	P19404	0.6153	0	0.1863	0.31759
RNF-Capsid	Q9Y2A7	0	0	0.463	0.3174
Scramble-Capsid	Q9BUJ2	0.199	0	0.3731	0.31716
Scramble-Capsid	P35580	0	0.0001	0.4617	0.31651
Scramble-Capsid	Q8TEQ6	0	0	0.4615	0.31636
Scramble-Capsid	P30048	0.5695	0	0.2051	0.31631
Scramble-Capsid	Q99729	0.3383	0	0.3091	0.31625
Scramble-Capsid	P62847	0.5895	0.0002	0.1959	0.31618
Scramble-Capsid	Q14966	0.5868	0	0.1963	0.31563
Scramble-Capsid	Q15393	0.627	0	0.1776	0.3152
Scramble-Capsid	O95793	0.6288	0	0.1757	0.31445
Scramble-Capsid	P51153	0.5862	0.0003	0.1933	0.31338
Scramble-Capsid	Q9UQ88	0	0	0.457	0.3133
Scramble-Capsid	P27144	0.486	0	0.236	0.31175
Scramble-Capsid	Q04637	0.4708	0	0.2418	0.31101
RNF-Capsid	Q6DN03	0	0.0001	0.4535	0.31086
Scramble-Capsid	O95819	0	0	0.4534	0.31082
Scramble-Capsid	Q92665	0.6297	0	0.1695	0.31047
Scramble-Capsid	P55072	0.3308	0	0.3035	0.31013
Scramble-Capsid	O60678	0.5493	0	0.2048	0.30988
Scramble-Capsid	Q9UBS4	0	0	0.4519	0.30978
Scramble-Capsid	Q15904	0.3893	0	0.2763	0.30954
Scramble-Capsid	Q00325	0.3604	0.0002	0.2888	0.30916
Scramble-Capsid	Q96P70	0.5804	0	0.1894	0.3089
RNF-Capsid	Q9BYD1	0	0	0.45	0.30846
RNF-Capsid	P52926	0	0	0.4493	0.30802
Scramble-Capsid	Q93050	0.6144	0	0.172	0.30748
Scramble-Capsid	Q99986	0.3817	0	0.2755	0.30666
Scramble-Capsid	Q96C36	0.5242	0	0.2112	0.3065
Scramble-Capsid	O00429	0.6212	0	0.1671	0.30621
Scramble-Capsid	P26038	0.4145	0	0.2592	0.30556
Scramble-Capsid	O43324	0.2988	0.0001	0.3111	0.30543
RNF-Capsid	Q9H1K4	0.63	0	0.1612	0.30485
Scramble-Capsid	O95299	0	0	0.4445	0.3047
Scramble-Capsid	O15173	0	0	0.4432	0.30385
Scramble-Capsid	Q9Y277	0.579	0.0001	0.1827	0.30384
Scramble-Capsid	Q9UBU9	0	0	0.4425	0.30337
Scramble-Capsid	P62191	0.5589	0	0.1905	0.30305
RNF-Capsid	Q15417	0	0	0.4416	0.30273
Scramble-Capsid	Q9P0J0	0.4436	0.0001	0.2411	0.30212
RNF-Capsid	Q969G3	0	0	0.4405	0.30193
Scramble-Capsid	P38606	0.4441	0	0.2403	0.30176
Scramble-Capsid	P62333	0.5546	0	0.1898	0.3012
Scramble-Capsid	Q8WUM0	0	0	0.4392	0.30108
Scramble-Capsid	O14579	0.4642	0	0.2297	0.3007
Scramble-Capsid	Q8TBC4	0	0	0.4357	0.29865
Scramble-Capsid	Q14008	0.6388	0	0.1476	0.29823
Scramble-Capsid	P16989	0.589	0.0001	0.1692	0.29773
RNF-Capsid	O75494	0	0	0.4332	0.29697
Scramble-Capsid	Q05655	0	0	0.4328	0.29669
Scramble-Capsid	P15927	0	0.0001	0.4327	0.29663
Scramble-Capsid	O14981	0.4731	0	0.2197	0.29659
RNF-Capsid	P35251	0	0	0.4326	0.29654
Scramble-Capsid	P61421	0.6114	0	0.1569	0.29621
Scramble-Capsid	Q9UKV3	0.6157	0	0.1549	0.29614
Scramble-Capsid	Q9UQ80	0.471	0	0.2199	0.29606
Scramble-Capsid	Q13428	0.5857	0	0.1677	0.29564
Scramble-Capsid	Q53GQ0	0.4176	0	0.2429	0.29538
Scramble-Capsid	P24752	0.6165	0	0.1502	0.2932
Scramble-Capsid	P0DP23	0.5986	0	0.1581	0.29309
Scramble-Capsid	A6NHR9	0.5178	0	0.1945	0.29308
Scramble-Capsid	O75964	0.4471	0.0002	0.2262	0.29302
Scramble-Capsid	Q13435	0.5016	0	0.1971	0.28984
Scramble-Capsid	Q13907	0.3091	0	0.2808	0.28783
Scramble-Capsid	Q07666	0.4386	0.0001	0.22	0.28616
Scramble-Capsid	P26639	0.5571	0	0.1651	0.28507
Scramble-Capsid	O43447	0	0	0.4151	0.28459
Scramble-Capsid	P62304	0.3753	0.0001	0.2453	0.28392
Scramble-Capsid	P51610	0.4857	0	0.1944	0.28313
Scramble-Capsid	Q16531	0.8447	0	0.0314	0.28211
Scramble-Capsid	Q9NZB2	0	0	0.4113	0.28195
Scramble-Capsid	P0DN79	0.6021	0	0.1378	0.28023
RNF-Capsid	O76003	0	0	0.4084	0.27996
Scramble-Capsid	E9PAV3	0.62	0	0.1279	0.27897
RNF-Capsid	Q9HCD5	0	0	0.4067	0.27879
Scramble-Capsid	P62491	0.2536	0.0001	0.2915	0.27808
RNF-Capsid	O43776	0	0	0.4042	0.27712
Scramble-Capsid	Q15437	0	0	0.4025	0.27593
Scramble-Capsid	Q5JPH6	0	0	0.4024	0.27585
Scramble-Capsid	O14979	0.4715	0.0001	0.1882	0.27451
Scramble-Capsid	Q9HAV7	0.5014	0	0.1736	0.27368
Scramble-Capsid	P22234	0	0	0.3983	0.27303
Scramble-Capsid	Q9HAV4	0.4591	0	0.1908	0.27241
Scramble-Capsid	P07737	0.3373	0.0001	0.2453	0.27225
RNF-Capsid	P38117	0	0	0.3962	0.27158
RNF-Capsid	O00422	0	0	0.3944	0.27036
RNF-Capsid	P00568	0	0	0.3942	0.27022
Scramble-Capsid	P26640	0.6028	0	0.1224	0.26989
RNF-Capsid	P41240	0	0	0.3928	0.2693
Scramble-Capsid	P04818	0	0	0.3924	0.26896
Scramble-Capsid	P04075	0.3251	0.0001	0.2458	0.2688
Scramble-Capsid	O75152	0	0	0.39	0.26737
Scramble-Capsid	Q8IXT5	0	0.0001	0.3894	0.26694
Scramble-Capsid	P78344	0.2604	0	0.2715	0.26642
Scramble-Capsid	Q9P2R7	0.35	0	0.2304	0.26592
Scramble-Capsid	O95394	0.6248	0	0.106	0.26541
Scramble-Capsid	P62314	0.6076	0	0.1135	0.26527
Scramble-Capsid	Q99460	0.5905	0	0.1209	0.26506
Scramble-Capsid	Q2UVX4	0	0	0.3858	0.26449
RNF-Capsid	Q9Y4C2	0	0	0.3849	0.26389
RNF-Capsid	Q06210	0	0	0.3836	0.26295
Scramble-Capsid	Q9Y570	0	0	0.3815	0.26153
Scramble-Capsid	O75340	0.6146	0	0.1045	0.26129
Scramble-Capsid	Q53H96	0.5856	0	0.1166	0.26056
Scramble-Capsid	P54578	0	0	0.3786	0.25954
Scramble-Capsid	P30260	0	0	0.3781	0.25921
Scramble-Capsid	Q9UBE0	0.2546	0.0001	0.2613	0.25769
Scramble-Capsid	P49674	0	0	0.3758	0.25759
Scramble-Capsid	Q13330	0	0	0.3753	0.25725
RNF-Capsid	Q9H6S0	0	0	0.3744	0.25663
Scramble-Capsid	Q13823	0.5421	0	0.1297	0.2562
RNF-Capsid	Q16543	0	0	0.3712	0.25445
Scramble-Capsid	Q1KMD3	0	0	0.3692	0.25311
Scramble-Capsid	Q13363	0.5507	0	0.1202	0.25233
Scramble-Capsid	Q9NZ01	0	0.0001	0.3677	0.25204
Scramble-Capsid	Q02978	0.3546	0.0001	0.2068	0.2512
Scramble-Capsid	O00139	0.3217	0	0.2213	0.25096
Scramble-Capsid	P31153	0	0.0001	0.365	0.25019
RNF-Capsid	Q13637	0	0	0.3641	0.24961
RNF-Capsid	P35749	0	0	0.3628	0.24872
Scramble-Capsid	Q9ULV3	0	0	0.3614	0.24772
Scramble-Capsid	Q9Y4L1	0.6165	0	0.0822	0.24654
Scramble-Capsid	O75477	0	0	0.3591	0.24619
Scramble-Capsid	P07203	0	0	0.3584	0.24567
RNF-Capsid	P21281	0.6157	0	0.0802	0.24494
Scramble-Capsid	P56545	0.5507	0	0.1094	0.24489
Scramble-Capsid	P18583	0.3422	0	0.2022	0.24423
Scramble-Capsid	Q04837	0.5894	0	0.0909	0.2442
Scramble-Capsid	Q13595	0	0	0.3547	0.24318
Scramble-Capsid	O60716	0.2549	0	0.2368	0.24098
Scramble-Capsid	Q9NVP1	0.5209	0	0.1166	0.24064
RNF-Capsid	P01966	0	0	0.351	0.24061
Scramble-Capsid	P30876	0	0	0.3495	0.23959
Scramble-Capsid	P50914	0.5138	0.0001	0.1174	0.23896
RNF-Capsid	Q9ULW0	0	0	0.3457	0.23698
Scramble-Capsid	Q3SZ57	0	0	0.3454	0.23677
Scramble-Capsid	O15397	0.4287	0	0.1505	0.2354
Scramble-Capsid	Q16181	0	0	0.3413	0.23398
Scramble-Capsid	O75694	0	0	0.3377	0.23152
Scramble-Capsid	Q8N1G4	0	0	0.3372	0.23112
Scramble-Capsid	P61962	0	0	0.3362	0.2305
Scramble-Capsid	Q92900	0.3297	0	0.1868	0.22978
Scramble-Capsid	Q13200	0.3439	0	0.1801	0.22955
Scramble-Capsid	P54619	0	0	0.3345	0.22932
Scramble-Capsid	Q7L0Y3	0.2609	0	0.2167	0.22905
Scramble-Capsid	Q9BV38	0	0	0.3335	0.22861
RNF-Capsid	P53992	0	0	0.3327	0.22808
Scramble-Capsid	O94979	0	0	0.3326	0.22798
RNF-Capsid	Q13243	0	0.0001	0.3308	0.22676
[truncated: 361 more rows]
