# Supplementary material for: Ring finger protein 121 is a potent regulator of adeno-associated viral genome transcription
Source: PLoS Pathog. 2019 Aug 6;15(8):e1007988. doi: 10.1371/journal.ppat.1007988 (PMC6697353; doi:10.1371/journal.ppat.1007988)
Supplement: S3 Data — (XLSX) [file ppat.1007988.s006.xlsx]

## Sheet: ingenuityoutputedit7.txt
Categories	Diseases or Functions Annotation	p-Value	Molecules	NumMolecules
RNA Post-Transcriptional Modification	Processing of RNA	3.12e-65	AARS,C1QBP,CCAR2,CDC5L,CDK11A,CPSF6,CRNKL1,DDX17,DDX20,DDX23,DDX39B,DDX47,DDX5,DDX54,DHX15,DHX9,DIS3,DKC1,EFTUD2,EXOSC10,FMR1,FUS,GRSF1,HCFC1,HNRNPA0,HNRNPA1,HNRNPA2B1,HNRNPC,HNRNPD,HNRNPF,HNRNPH1,HNRNPH3,HNRNPK,HNRNPL,HNRNPM,HNRNPU,HNRNPUL1,KHSRP,LYAR,NOLC1,NONO,NOP58,NPM1,PABPC1,PABPC4,PES1,PNN,PRKACA,PRPF19,PRPF3,PRPF4,PRPF6,PRPF8,PTBP1,RBM17,RBM25,RBM39,RBM4,RBMX,RNPS1,RP9,RPL11,RPL14,RPL26,R…	111
Protein Synthesis	Translation	5.12e-45	ABCF1,CNOT1,CSNK1E,DARS,DDX3X,DDX6,EEF1A1,EIF2AK2,EIF2B3,EIF2B4,EIF2S1,EIF2S3,EIF3B,EIF3C,EIF3D,EIF3E,EIF3F,EIF3G,EIF3I,EIF3L,EIF4A3,EIF4G1,EIF4G2,EIF4G3,EIF5,EIF5B,EPRS,ETF1,FARSB,GAPDH,GIGYF2,GRSF1,HNRNPK,HSPA1A/HSPA1B,IGF2BP1,IGF2BP2,IGF2BP3,LARP1,MARS,MRM3,MRPL23,MRPL41,NOLC1,PABPC4,PTBP1,RBM4,RPL10,RPL13A,RPL19,RPL23,RPL30,RPS14,RPS15A,RPS20,RPS23,RPS3,RPS3A,RPS4X,RPS5,RPS6,RPS7,RPS9,SSB,SYN…	69
RNA Post-Transcriptional Modification	Splicing of RNA	1.11e-44	C1QBP,CCAR2,CDC5L,CRNKL1,DDX17,DDX23,DDX39B,DDX47,DDX5,DHX9,EFTUD2,FMR1,FUS,HCFC1,HNRNPA1,HNRNPA2B1,HNRNPC,HNRNPF,HNRNPH1,HNRNPH3,HNRNPL,HNRNPM,HNRNPU,KHSRP,NONO,PNN,PRPF19,PRPF3,PRPF4,PRPF6,PRPF8,PTBP1,RBM17,RBM25,RBM4,RBMX,RNPS1,RP9,RSRC1,SART1,SF3A3,SF3B1,SF3B2,SF3B3,SFPQ,SNRNP200,SNRNP40,SNRNP70,SNRPA1,SNRPB2,SNRPD1,SNRPD2,SON,SRPK1,SRRM1,SRRM2,SRSF1,SRSF11,SRSF2,SRSF4,SRSF6,SRSF7,SRSF9,SYNCR…	71
RNA Post-Transcriptional Modification	Processing of mRNA	9.06e-40	C1QBP,CDC5L,CDK11A,CPSF6,CRNKL1,DDX17,DDX39B,DDX5,DHX15,DHX9,EFTUD2,FMR1,GRSF1,HCFC1,HNRNPA0,HNRNPA1,HNRNPA2B1,HNRNPC,HNRNPH3,HNRNPL,HNRNPM,HNRNPU,NONO,PABPC1,PNN,PRKACA,PRPF19,PRPF3,PRPF4,PRPF6,PRPF8,PTBP1,RBM17,RBM25,RBM4,RBMX,RNPS1,RSRC1,SART1,SF3A3,SF3B1,SF3B2,SF3B3,SFPQ,SNRNP200,SNRNP70,SNRPA,SNRPA1,SNRPB2,SNRPD1,SNRPD2,SON,SRPK1,SRRM2,SRSF1,SRSF11,SRSF2,SRSF4,SRSF6,SRSF7,SRSF9,TCERG1,THRAP3…	66
Protein Synthesis	Synthesis of protein	4.11e-39	ABCF1,CIRBP,CNOT1,CSNK1E,DARS,DDX3X,DDX6,EEF1A1,EEF2,EIF2AK2,EIF2B3,EIF2B4,EIF2S1,EIF2S3,EIF3B,EIF3C,EIF3D,EIF3E,EIF3F,EIF3G,EIF3I,EIF3L,EIF4A3,EIF4G1,EIF4G2,EIF4G3,EIF5,EIF5B,ELAVL1,EPRS,ETF1,FARSB,FMR1,GAPDH,GIGYF2,GRSF1,HNRNPD,HNRNPK,HSPA1A/HSPA1B,IGF2BP1,IGF2BP2,IGF2BP3,LARP1,MARS,MRM3,MRPL23,MRPL41,NOLC1,NPM1,PABPC4,POLDIP3,PTBP1,RBM4,RPL10,RPL13A,RPL19,RPL23,RPL30,RPS10,RPS14,RPS15A,RPS20,R…	78
Infectious Diseases	Viral Infection	5.92e-39	ABCE1,ACADSB,ADAR,AFG3L2,AHCTF1,AIMP1,AP1M1,AP2A1,AP2B1,AP2M1,AP3D1,AP3M1,APOA1,ARCN1,ARF6,ATP5F1B,ATP6AP1,ATP6AP2,ATP6V0A1,ATP6V0D1,ATP6V1A,ATP6V1B2,BCLAF1,BSG,C3,CAD,CCT2,CLIC4,CLTA,CLTC,COPA,COPB1,COPG1,CPSF6,CSE1L,CTBP1,CTBP2,CYCS,DCTN1,DDOST,DDX23,DDX3X,DDX5,DDX50,DDX56,DDX6,DEK,DHX15,DHX9,DNM1L,DNM2,DPM1,EEF1A1,EIF2AK2,EIF3A,EIF3C,EIF3G,EIF3I,EIF3L,EIF4A3,ELOA,ETF1,EXOSC10,FBL,FDPS,FLII,FLN…	243
Protein Synthesis	Translation of protein	6.4e-39	ABCF1,CNOT1,CSNK1E,DARS,DDX3X,DDX6,EIF2AK2,EIF2B3,EIF2B4,EIF2S1,EIF2S3,EIF3B,EIF3C,EIF3D,EIF3E,EIF3F,EIF3G,EIF3I,EIF3L,EIF4A3,EIF4G1,EIF4G2,EIF4G3,EIF5,EIF5B,EPRS,ETF1,FARSB,GAPDH,GIGYF2,HNRNPK,HSPA1A/HSPA1B,IGF2BP1,IGF2BP2,IGF2BP3,LARP1,MARS,MRM3,MRPL23,MRPL41,NOLC1,PABPC4,PTBP1,RBM4,RPL10,RPL13A,RPL19,RPL23,RPL30,RPS14,RPS23,RPS3,RPS3A,RPS4X,RPS5,RPS7,RPS9,SSB,SYNCRIP,TCOF1,TPR,UPF1	62
Gene Expression, Protein Synthesis	Translation of RNA	3.07e-35	ABCF1,CNOT1,DARS,DDX3X,EIF2AK2,EIF2B3,EIF2B4,EIF2S3,EIF3B,EIF3C,EIF3D,EIF3E,EIF3F,EIF3G,EIF3I,EIF3L,EIF4A3,EIF4G1,EIF4G2,EIF4G3,EIF5,EIF5B,EPRS,ETF1,FARSB,GAPDH,GIGYF2,IGF2BP1,IGF2BP2,IGF2BP3,LARP1,MRPL23,MRPL41,NOLC1,PABPC4,RBM4,RPL10,RPL13A,RPL19,RPL30,RPS14,RPS23,RPS3,RPS3A,RPS4X,RPS5,RPS9,SYNCRIP,TCOF1,TPR,UPF1	51
RNA Post-Transcriptional Modification	Splicing of mRNA	7.7e-34	C1QBP,CDC5L,CRNKL1,DDX17,DDX39B,DDX5,DHX9,FMR1,HCFC1,HNRNPA1,HNRNPA2B1,HNRNPC,HNRNPH3,HNRNPL,HNRNPM,HNRNPU,PNN,PRPF19,PRPF3,PRPF4,PRPF6,PRPF8,PTBP1,RBM17,RBM25,RBM4,RBMX,RNPS1,RSRC1,SART1,SF3B1,SF3B3,SFPQ,SNRNP200,SNRNP70,SNRPA1,SNRPB2,SNRPD1,SNRPD2,SRRM2,SRSF1,SRSF2,SRSF4,SRSF6,SRSF7,SRSF9,TCERG1,THRAP3,TRA2B,U2AF2	50
Gene Expression, Protein Synthesis	Translation of mRNA	9.07e-34	ABCF1,CNOT1,DARS,DDX3X,EIF2AK2,EIF2B3,EIF2B4,EIF2S3,EIF3B,EIF3C,EIF3D,EIF3E,EIF3F,EIF3G,EIF3I,EIF3L,EIF4A3,EIF4G1,EIF4G2,EIF4G3,EIF5,EIF5B,EPRS,FARSB,GAPDH,GIGYF2,IGF2BP1,IGF2BP2,IGF2BP3,LARP1,MRPL23,MRPL41,NOLC1,PABPC4,RBM4,RPL10,RPL13A,RPL19,RPL30,RPS14,RPS23,RPS3,RPS3A,RPS4X,RPS5,RPS9,SYNCRIP,TCOF1,TPR	49
Infectious Diseases	Infection of cells	9.23e-33	ACADSB,ADAR,AFG3L2,AHCTF1,AP2A1,AP2B1,AP2M1,ARCN1,ARF6,ATP5F1B,ATP6AP2,ATP6V0A1,ATP6V0D1,BCLAF1,BSG,C1QBP,C3,CAD,CCT2,CLTA,CLTC,COPA,COPB1,COPG1,CPSF6,CTBP1,CYCS,DCTN1,DDOST,DDX23,DDX3X,DDX50,DHX15,DHX9,DNM2,DPM1,EIF2AK2,EIF3A,EIF3G,EIF3I,ELOA,ETF1,EXOSC10,FBL,FLII,FXR1,G3BP1,GANAB,GATAD2A,HNRNPDL,HNRNPF,HNRNPH1,HNRNPK,HNRNPU,HSP90B1,HSPA5,HSPA9,HUWE1,ILF3,KARS,KHDRBS1,KPNB1,LARS,MAP4,MAT2A,MDN1,…	149
Protein Synthesis	Metabolism of protein	1.96e-32	ABCF1,AFG3L2,APOA1,BAG2,CAPN1,CCAR2,CCT2,CCT3,CCT4,CCT5,CCT6A,CCT7,CCT8,CIRBP,CNOT1,COPG1,CSNK1E,DARS,DDB1,DDX3X,DDX6,EEF1A1,EEF2,EIF2AK2,EIF2B3,EIF2B4,EIF2S1,EIF2S3,EIF3B,EIF3C,EIF3D,EIF3E,EIF3F,EIF3G,EIF3I,EIF3L,EIF4A3,EIF4G1,EIF4G2,EIF4G3,EIF5,EIF5B,ELAVL1,EPRS,ETF1,FARSB,FLNA,FLOT1,FMR1,GAPDH,GIGYF2,GRSF1,GTPBP4,HCFC1,HDAC2,HNRNPD,HNRNPK,HSP90AA1,HSPA1A/HSPA1B,HSPA8,HSPD1,IGF2BP1,IGF2BP2,IGF2…	129
Gene Expression	Expression of mRNA	3.74e-30	ABCF1,CNOT1,DARS,DDX3X,DDX5,DHX9,EIF2AK2,EIF2B3,EIF2B4,EIF2S3,EIF3B,EIF3C,EIF3D,EIF3E,EIF3F,EIF3G,EIF3I,EIF3L,EIF4A3,EIF4G1,EIF4G2,EIF4G3,EIF5,EIF5B,EPRS,FARSB,GAPDH,GIGYF2,IGF2BP1,IGF2BP2,IGF2BP3,LARP1,MRPL23,MRPL41,NOLC1,PABPC4,RBM4,RPL10,RPL13A,RPL19,RPL30,RPS14,RPS23,RPS3,RPS3A,RPS4X,RPS5,RPS9,SYNCRIP,TCOF1,TPR	51
Infectious Diseases, Organismal Injury and Abnormalities	Infection of embryonic cell lines	5.96e-27	ADAR,AFG3L2,AHCTF1,BSG,CAD,CLTA,CPSF6,CTBP1,DDX23,DHX15,DNM2,EIF2AK2,EXOSC10,FXR1,GANAB,GATAD2A,HNRNPDL,HNRNPH1,HSPA5,ILF3,KARS,KHDRBS1,KPNB1,MAP4,MAT2A,MRE11,MYEF2,NUP153,NUP50,NUP98,NXF1,PCBP2,PFKL,PFKM,PRPF6,PRPF8,PSMA1,PSMA3,PSMA5,PSMA7,PSMB6,PSMC3,PSMC4,PSMC5,PSMD12,PSMD6,PYCR3,RANBP2,RBM17,RBM25,REPIN1,RNH1,RNPS1,RPL10A,RPL12,RPL18,RPL3,RPL5,RPS6,SF3B1,SF3B2,SNRPA,SNRPA1,SRRT,SRSF6,SUB1,SUM…	72
Infectious Diseases	Infection of epithelial cell lines	7.27e-27	ADAR,AFG3L2,AHCTF1,BSG,CAD,CLTA,CPSF6,CTBP1,DDX23,DHX15,DNM2,EIF2AK2,EXOSC10,FXR1,GANAB,GATAD2A,HNRNPDL,HNRNPH1,HSPA5,ILF3,KARS,KHDRBS1,KPNB1,MAP4,MAT2A,MRE11,MYEF2,NUP153,NUP50,NUP98,NXF1,PCBP2,PFKL,PFKM,PRPF6,PRPF8,PSMA1,PSMA3,PSMA5,PSMA7,PSMB6,PSMC3,PSMC4,PSMC5,PSMD12,PSMD6,PYCR3,RANBP2,RBM17,RBM25,REPIN1,RNH1,RNPS1,RPL10A,RPL12,RPL18,RPL3,RPL5,RPS6,SF3B1,SF3B2,SNRPA,SNRPA1,SRRT,SRSF6,SUB1,SUM…	72
Infectious Diseases	Infection by RNA virus	8.08e-27	ACADSB,AFG3L2,AHCTF1,AP2A1,AP2B1,AP2M1,APOA1,ARCN1,ARF6,ATP5F1B,ATP6AP2,ATP6V0A1,ATP6V0D1,BCLAF1,BSG,C3,CAD,CCT2,CLTA,CLTC,COPA,COPB1,COPG1,CPSF6,CTBP1,CYCS,DDOST,DDX23,DDX3X,DDX5,DDX50,DHX15,DHX9,DNM2,DPM1,EIF2AK2,EIF3A,EIF3G,EIF3I,ELOA,ETF1,EXOSC10,FBL,FDPS,FLII,FXR1,G3BP1,GANAB,GATAD2A,HDAC2,HNRNPDL,HNRNPF,HNRNPH1,HNRNPK,HNRNPU,HSP90B1,HSPA4,HSPA5,HSPA9,HUWE1,IMPDH2,KARS,KHDRBS1,KPNB1,LARS,MAP…	153
Infectious Diseases	Infection of kidney cell lines	2.36e-26	ADAR,AFG3L2,AHCTF1,BSG,CAD,CLTA,CPSF6,CTBP1,DDX23,DHX15,DNM2,EIF2AK2,EXOSC10,FXR1,GANAB,GATAD2A,HNRNPDL,HNRNPH1,HSPA5,ILF3,KARS,KHDRBS1,KPNB1,MAP4,MAT2A,MRE11,MYEF2,NUP153,NUP50,NUP98,NXF1,PCBP2,PFKL,PFKM,PRPF6,PRPF8,PSMA1,PSMA3,PSMA5,PSMA7,PSMB6,PSMC3,PSMC4,PSMC5,PSMD12,PSMD6,PYCR3,RANBP2,RBM17,RBM25,REPIN1,RNH1,RNPS1,RPL10A,RPL12,RPL18,RPL3,RPL5,RPS6,SF3B1,SF3B2,SNRPA,SNRPA1,SRRT,SRSF6,SUB1,SUM…	72
Infectious Diseases	Infection by HIV-1	5.14e-23	ACADSB,AFG3L2,AHCTF1,AP2M1,ARF6,ATP5F1B,ATP6V0A1,BCLAF1,CAD,CCT2,CLTA,CPSF6,CYCS,DDOST,DDX23,DDX3X,DDX50,DHX15,DHX9,DNM2,DPM1,ELOA,ETF1,EXOSC10,FLII,FXR1,GANAB,GATAD2A,HDAC2,HNRNPDL,HNRNPF,HNRNPH1,HNRNPU,HUWE1,KARS,KHDRBS1,KPNB1,LARS,MAP4,MAT2A,MDN1,MRE11,MRPL23,MYEF2,NDUFA10,NUP107,NUP133,NUP153,NUP155,NUP160,NUP50,NUP98,NXF1,PDIA3,PDIA6,PFKL,PFKM,PGRMC2,PPIB,PPP2R2A,PRPF6,PRPF8,PSIP1,PSMA1,PSMA…	114
Infectious Diseases	Replication of Influenza A virus	3.07e-21	ADAR,AP2M1,ARCN1,ATP6AP1,ATP6AP2,ATP6V0D1,ATP6V1A,ATP6V1B2,CAD,CLIC4,COPA,COPB1,COPG1,CSE1L,EEF1A1,EIF2AK2,EIF3A,EIF3C,EIF3G,EIF3L,EIF4A3,FDPS,GSK3B,HSP90AA1,HSPD1,ILF3,KIF11,KPNB1,LARP1,LONP1,NAA10,NUP153,NUP205,NUP98,NXF1,OXSR1,PAK2,PRKACA,PRPF8,PRPS1,PSMA1,PSMD14,PSMD2,RPL13A,RPL35,RPS10,RPS14,RPS16,RPS5,RPSA,RTRAF,RUVBL2,SAE1,SAFB,SF3B1,SF3B6,SFPQ,SNRNP70,SON,SRRM2,SUMO2,TRIM21,TUBB,XPO1	64
Infectious Diseases	Replication of virus	5.65e-21	ADAR,AP1M1,AP2M1,ARCN1,ATP6AP1,ATP6AP2,ATP6V0D1,ATP6V1A,ATP6V1B2,CAD,CLIC4,COPA,COPB1,COPG1,CSE1L,CTBP1,CTBP2,DDX6,DEK,DHX9,EEF1A1,EIF2AK2,EIF3A,EIF3C,EIF3G,EIF3L,EIF4A3,FDPS,G3BP1,GSK3B,HDAC2,HSP90AA1,HSPD1,ILF3,KIF11,KPNB1,LARP1,LONP1,MSH2,NAA10,NCL,NUP153,NUP205,NUP98,NXF1,OXSR1,PAK2,PCBP2,PDCD6IP,PPIA,PRKACA,PRMT3,PRPF8,PRPS1,PSIP1,PSMA1,PSMD14,PSMD2,PTPN1,RAB11A,RAB9A,RPL13A,RPL35,RPS10,RPS1…	89
RNA Post-Transcriptional Modification	Processing of rRNA	7.43e-21	DDX47,DDX5,DIS3,DKC1,EXOSC10,LYAR,NOLC1,NOP58,NPM1,PES1,RPL11,RPL14,RPL26,RPL27,RPL35A,RPL5,RPL7,RPS16,RPS19,RPS24,RPS27,RPS28,RPS6,RPS7	24
Infectious Diseases	HIV infection	2.08e-20	ACADSB,AFG3L2,AHCTF1,AP2M1,APOA1,ARF6,ATP5F1B,ATP6V0A1,BCLAF1,C3,CAD,CCT2,CLTA,CPSF6,CYCS,DDOST,DDX23,DDX3X,DDX50,DHX15,DHX9,DNM2,DPM1,ELOA,ETF1,EXOSC10,FDPS,FLII,FXR1,GANAB,GATAD2A,HDAC2,HNRNPDL,HNRNPF,HNRNPH1,HNRNPU,HSPA4,HUWE1,IMPDH2,KARS,KHDRBS1,KPNB1,LARS,MAP4,MAT2A,MDN1,MRE11,MRPL23,MYEF2,NDUFA10,NUP107,NUP133,NUP153,NUP155,NUP160,NUP50,NUP98,NXF1,PDIA3,PDIA6,PFKL,PFKM,PGRMC2,POLD1,PPIB,PPP…	122
Cell Cycle, DNA Replication, Recombination, and Repair	Recombination of cells	7.85e-20	CHCHD3,CHD4,DDB1,HNRNPC,IPO5,LRRC40,MRE11,PABPC1,PRPF19,PRPF6,PRPF8,RAD50,RBMX,RFC2,RFC3,RPA2,RPS9,RUVBL1,RUVBL2,SART1,SF3A3,SF3B1,SF3B2,SF3B3,SNRNP200,SNRNP27,SNRPA1,SNRPD2,TIMM13	29
Cell Cycle, DNA Replication, Recombination, and Repair	Homologous recombination of cells	8.34e-19	CHCHD3,CHD4,DDB1,HNRNPC,IPO5,LRRC40,PABPC1,PRPF19,PRPF6,PRPF8,RBMX,RFC2,RFC3,RPA2,RPS9,RUVBL1,RUVBL2,SART1,SF3A3,SF3B1,SF3B2,SF3B3,SNRNP200,SNRNP27,SNRPA1,SNRPD2,TIMM13	27
Cell Cycle, DNA Replication, Recombination, and Repair	DNA recombination	8.36e-19	ALYREF,CHCHD3,CHD4,DDB1,HNRNPC,IPO5,KPNA1,KPNA2,LRRC40,MRE11,MSH2,MSH6,PABPC1,PARP1,PRKDC,PRPF19,PRPF6,PRPF8,RAD50,RBMX,RFC2,RFC3,RPA1,RPA2,RPS9,RUVBL1,RUVBL2,SART1,SF3A3,SF3B1,SF3B2,SF3B3,SNRNP200,SNRNP27,SNRPA1,SNRPD2,TIMM13	37
DNA Replication, Recombination, and Repair	Recombination	1.39e-18	ALYREF,CHCHD3,CHD4,DDB1,HNRNPC,IPO5,KPNA1,KPNA2,LRRC40,MRE11,MSH2,MSH6,PABPC1,PARP1,PRKDC,PRPF19,PRPF6,PRPF8,RAD50,RBMX,RFC2,RFC3,RPA1,RPA2,RPS9,RUVBL1,RUVBL2,SART1,SF3A3,SF3B1,SF3B2,SF3B3,SNRNP200,SNRNP27,SNRPA1,SNRPD2,TIMM13,WAPL	38
Infectious Diseases	Replication of RNA virus	1.77e-18	ADAR,AP1M1,AP2M1,ARCN1,ATP6AP1,ATP6AP2,ATP6V0D1,ATP6V1A,ATP6V1B2,CAD,CLIC4,COPA,COPB1,COPG1,CSE1L,CTBP1,DDX6,EEF1A1,EIF2AK2,EIF3A,EIF3C,EIF3G,EIF3L,EIF4A3,FDPS,G3BP1,GSK3B,HSP90AA1,HSPD1,ILF3,KIF11,KPNB1,LARP1,LONP1,NAA10,NCL,NUP153,NUP205,NUP98,NXF1,OXSR1,PAK2,PCBP2,PDCD6IP,PPIA,PRKACA,PRMT3,PRPF8,PRPS1,PSIP1,PSMA1,PSMD14,PSMD2,PTPN1,RAB11A,RAB9A,RPL13A,RPL35,RPS10,RPS14,RPS16,RPS5,RPS6,RPSA,RTR…	81
Cell Death and Survival	Cell death	1.41e-17	ABCE1,ACACA,ACIN1,AFP,AHSA1,AIFM1,AIMP1,ALDOA,AP2A2,AP2M1,API5,APOA1,ARF4,ARL8B,ASNS,ATAD3A,ATP1A1,ATP2A2,ATP2B1,ATP5F1A,AURKB,BCLAF1,BLVRA,BSG,BUB3,C1QBP,C3,CALM1 (includes others),CANX,CAPN2,CBS/CBSL,CBX3,CCAR2,CCT2,CCT4,CDK1,CFL1,CHTOP,CKAP5,CLTC,CNNM4,CPOX,CSE1L,CSNK1E,CTBP1,CTBP2,CTNND1,CTTN,CUL1,CUL2,CUL4B,CYCS,DDX17,DDX20,DDX3X,DDX47,DEK,DHCR7,DHX9,DNAJA1,DNM1L,DNM2,DNMT1,DSP,DTYMK,DYNC1H1…	263
Protein Synthesis	Initiation of translation of protein	1.51e-17	ABCF1,DDX3X,EIF2B3,EIF2B4,EIF2S3,EIF3B,EIF3C,EIF3D,EIF3E,EIF3F,EIF3G,EIF3I,EIF3L,EIF4G1,EIF4G2,EIF4G3,EIF5,EIF5B,LARP1,RBM4,RPS3A,TPR	22
Cell Cycle, DNA Replication, Recombination, and Repair	Homologous recombination	1.78e-17	CHCHD3,CHD4,DDB1,HNRNPC,IPO5,LRRC40,PABPC1,PARP1,PRPF19,PRPF6,PRPF8,RAD50,RBMX,RFC2,RFC3,RPA2,RPS9,RUVBL1,RUVBL2,SART1,SF3A3,SF3B1,SF3B2,SF3B3,SNRNP200,SNRNP27,SNRPA1,SNRPD2,TIMM13,WAPL	30
Cell Death and Survival	Cell death of tumor cell lines	3.48e-17	ABCE1,ACACA,AFP,AHSA1,AIFM1,AIMP1,AP2A2,AP2M1,API5,ASNS,ATP1A1,ATP2A2,ATP2B1,ATP5F1A,AURKB,BCLAF1,BSG,BUB3,CAPN2,CBX3,CCAR2,CCT2,CCT4,CDK1,CHTOP,CKAP5,CLTC,CSE1L,CTBP1,CTBP2,CTNND1,CTTN,CUL1,CUL2,CYCS,DDX3X,DEK,DHCR7,DHX9,DNM1L,DNM2,DNMT1,DSP,DTYMK,DYNC1H1,EEF1A1,EEF2,EIF1AX,EIF2AK2,EIF2B4,EIF2S1,EIF2S2,EIF3G,EIF4G2,EIF5A,ELAVL1,ENO1,EWSR1,FASN,FEN1,GAPDH,GLS,GNAS,GRN,GSK3B,HAX1,HDAC2,HK1,HMGA1,H…	197
Gene Expression, Protein Synthesis	Initiation of translation of mRNA	8.28e-17	DDX3X,EIF2B3,EIF2B4,EIF2S3,EIF3B,EIF3C,EIF3D,EIF3E,EIF3F,EIF3G,EIF3I,EIF3L,EIF4G1,EIF4G2,EIF4G3,EIF5,EIF5B,LARP1,RBM4,RPS3A,TPR	21
RNA Post-Transcriptional Modification	Alternative splicing of mRNA	1.3e-15	DDX17,DDX5,DHX9,FMR1,HNRNPA1,HNRNPL,HNRNPM,HNRNPU,PTBP1,RBM17,RBM25,RBM4,RBMX,RNPS1,SFPQ,SRSF1,SRSF6,THRAP3,TRA2B	19
Cell Death and Survival	Cell viability of myeloma cell lines	2.1e-15	AURKB,CDK11A,CKAP5,EIF3C,EIF4A1,EIF4A3,EIF4G1,GLS,GSK3B,HK1,HSP90B1,KIF11,LDHA,NAMPT,PRPF8,PSMA1,PSMA3,PSMA4,PSMA6,PSMC3,PSMC4,PSMC5,RAB11A,RPL27,RPL38,RPS6KA3,RRM1,SLC1A5,SNRPA1,TRIM21,XPO1	31
Cellular Assembly and Organization	Formation of nucleus	7.05e-15	AHCTF1,CDK1,FLNA,FUS,LBR,LMNB1,NOLC1,NONO,NUP107,NUP153,NUP205,NUP93,NUP98,PPP2CA,PPP2R1A,PPP2R2A,RBM14,RPS19,RSL1D1,TMPO,TOP1	21
Cell Death and Survival	Necrosis	8.05e-15	ABCE1,ACACA,AFP,AHSA1,AIFM1,AIMP1,AP2A2,AP2M1,API5,APOA1,ASNS,ATP1A1,ATP2A2,ATP2B1,ATP5F1A,AURKB,BCLAF1,BSG,BUB3,C3,CAPN2,CBX3,CCAR2,CCT2,CCT4,CDK1,CHTOP,CKAP5,CLTC,CNNM4,CSE1L,CTBP1,CTBP2,CTNND1,CTTN,CUL1,CUL2,CUL4B,CYCS,DDX17,DDX3X,DEK,DHCR7,DHX9,DNM1L,DNM2,DNMT1,DSP,DTYMK,DYNC1H1,EEF1A1,EEF2,EIF1AX,EIF2AK2,EIF2B4,EIF2S1,EIF2S2,EIF3G,EIF4G2,EIF5A,ELAVL1,ENO1,EWSR1,FASN,FDPS,FEN1,FLNA,GAPDH,GLS,…	221
DNA Replication, Recombination, and Repair	Repair of DNA	2.78e-14	ASCC3,BCLAF1,CDK1,CSNK1E,DDB1,DDX1,DEK,DHX9,EIF3A,EIF4G1,FEN1,FUS,HMGA1,HNRNPU,HUWE1,KPNA2,LIG3,MCM7,MDC1,MRE11,MSH2,MSH6,MTA1,NAE1,NOP53,NPM1,OTUB1,PARK7,PARP1,PCNA,POLD1,PRKDC,PRPF19,PSMD14,RAD50,RCC1,RECQL,RIF1,RPA1,RPA2,RPS3,RRM1,SMARCA4,SMC1A,TOP1,TRIM28,UBE2N,UPF1,USP10,VCP,XRCC5,XRCC6	52
Gene Expression	Initiation of expression of RNA	8.67e-14	DDX3X,EIF2B3,EIF2B4,EIF2S3,EIF3B,EIF3C,EIF3D,EIF3E,EIF3F,EIF3G,EIF3I,EIF3L,EIF4G1,EIF4G2,EIF4G3,EIF5,EIF5B,GTF3C4,LARP1,RBM4,RPS3A,SSRP1,SUPT16H,THRAP3,TPR	25
Infectious Diseases	Infection of tumor cell lines	9e-14	ACADSB,AP2A1,AP2B1,AP2M1,ARCN1,ARF6,ATP5F1B,ATP6AP2,ATP6V0A1,ATP6V0D1,BCLAF1,CCT2,CLTC,COPA,COPB1,COPG1,CTBP1,CYCS,DDOST,DDX3X,DDX50,DNM2,DPM1,EIF3A,EIF3G,EIF3I,ELOA,ETF1,FBL,FLII,G3BP1,HNRNPF,HNRNPK,HNRNPU,HSP90B1,HSPA9,HUWE1,LARS,MAP4,MAT2A,MDN1,MRPL23,NDUFA10,NOP56,NUP107,NUP133,NUP153,NUP155,NUP160,NUP98,PDIA3,PDIA6,PGRMC2,PPIB,PPP2R2A,PSMD4,PURA,RAB2A,RAB5A,RAB5C,RAB6A,RACK1,RANBP1,RANBP2,RP…	81
Gene Expression	Expression of RNA	4.04e-13	ABCF1,ALYREF,ARF4,ARHGEF2,AURKB,BASP1,BCLAF1,BTAF1,C1QBP,CAMK2D,CBX3,CCAR2,CDC5L,CGGBP1,CHCHD3,CHD4,CNOT1,CSE1L,CSNK1E,CTBP1,CTBP2,DARS,DDB1,DDX17,DDX20,DDX21,DDX3X,DDX5,DDX54,DEK,DHX9,DNMT1,DRG1,EEF1D,EIF2AK2,EIF2B3,EIF2B4,EIF2S3,EIF3B,EIF3C,EIF3D,EIF3E,EIF3F,EIF3G,EIF3I,EIF3L,EIF4A3,EIF4G1,EIF4G2,EIF4G3,EIF5,EIF5B,ELOA,ENO1,EPRS,ETF1,EWSR1,FAM98A,FAM98B,FARSB,FLII,FLNA,GAPDH,GATAD2A,GIGYF2,GSK3…	184
Metabolic Disease	Mitochondrial disorder	6.36e-13	AARS2,ACAD9,AGK,AIFM1,ATP5F1A,C1QBP,DLAT,DLD,DNM1L,EARS2,ECHS1,ETFA,IARS2,LRPPRC,MRPS22,MRPS34,MT-CO2,NDUFA10,NDUFA13,NDUFA2,NDUFA9,NDUFS1,NDUFS3,NDUFV1,NDUFV2,OPA1,PC,PCK2,PDHA1,PDHB,RANBP2,SDHA,SLC25A10,TRMT10C,TSFM,TUFM,UQCRC2,YARS2	38
Cell Death and Survival	Cell survival	6.8e-13	ACACA,AGPS,AIFM1,AIMP1,ASCC3,ASNS,ATP5PD,AURKB,BCLAF1,C3,CAMK2D,CAPN1,CDK1,CDK11A,CHD4,CKAP5,CRKL,CSE1L,CTBP1,CTTN,DCUN1D5,DDX3X,DIS3,DNM1L,DNM2,EBNA1BP2,EFTUD2,EIF3A,EIF3C,EIF3E,EIF4A1,EIF4A3,EIF4G1,ELAVL1,ENO1,EWSR1,FASN,FBL,FLNA,GLS,GSK3B,GTPBP4,HDAC2,HK1,HMGA1,HNRNPK,HNRNPU,HNRNPUL1,HNRNPUL2,HSP90B1,HSPA4,HSPA5,HSPA9,HYOU1,IGF2BP3,KIF11,KIF1A,KPNB1,LDHA,LIG3,LMNB1,MAP2K1,MCM2,MCM7,MDC1,MRE11,…	143
Cell Death and Survival	Cell viability of tumor cell lines	1.05e-12	ACACA,AGPS,AIFM1,AIMP1,ASCC3,ASNS,ATP5PD,AURKB,BCLAF1,CAMK2D,CAPN1,CDK11A,CKAP5,CRKL,CSE1L,CTBP1,CTTN,DCUN1D5,DIS3,DNM2,EBNA1BP2,EIF3A,EIF3C,EIF3E,EIF4A1,EIF4A3,EIF4G1,ELAVL1,ENO1,EWSR1,FASN,FBL,FLNA,GLS,GSK3B,GTPBP4,HDAC2,HK1,HMGA1,HNRNPUL1,HNRNPUL2,HSP90B1,HSPA5,HSPA9,IGF2BP3,KIF11,KIF1A,KPNB1,LDHA,LIG3,LMNB1,MAP2K1,MCM2,MCM7,MRE11,MSH2,MTDH,NAMPT,NDUFA13,NOP2,P4HB,PARK7,PARP1,PCNA,PDHA1,PES1,P…	122
Infectious Diseases	Infection of cervical cancer cell lines	1.13e-12	ACADSB,AP2M1,ARCN1,ATP5F1B,ATP6AP2,ATP6V0A1,ATP6V0D1,BCLAF1,CCT2,COPA,COPB1,COPG1,CTBP1,CYCS,DDOST,DDX3X,DDX50,DPM1,EIF3A,EIF3G,EIF3I,ELOA,ETF1,FBL,FLII,HNRNPF,HNRNPK,HNRNPU,HSPA9,HUWE1,LARS,MAP4,MAT2A,MDN1,MRPL23,NDUFA10,NOP56,NUP107,NUP133,NUP153,NUP155,NUP160,PDIA3,PDIA6,PGRMC2,PPIB,PPP2R2A,PSMD4,PURA,RAB2A,RAB5A,RAB5C,RAB6A,RANBP1,RANBP2,RPS6KA3,RSL1D1,SCFD1,SRSF2,SSB,STIP1,STT3A,SUCLG2,SUMO2…	70
Nucleic Acid Metabolism, Small Molecule Biochemistry	Metabolism of nucleoside triphosphate	2.45e-12	AK4,ALDOA,ATP5F1A,ATP5F1B,CDK1,CLPX,CMPK1,CTPS1,DCTPP1,DNM1L,HSPA1A/HSPA1B,HSPA8,HSPD1,LETM1,LONP1,NDUFS1,OPA1,PDHA1,PKM,SLC25A13,VCP,VDAC1	22
Cell Death and Survival	Apoptosis	3.72e-12	ABCE1,ACACA,ACIN1,AFP,AHSA1,AIFM1,AIMP1,AP2A2,AP2M1,API5,ARF4,ASNS,ATAD3A,AURKB,BCLAF1,BLVRA,BSG,BUB3,C1QBP,CANX,CBX3,CCAR2,CCT2,CCT4,CDK1,CFL1,CKAP5,CLTC,CSE1L,CSNK1E,CTBP1,CTBP2,CTNND1,CTTN,CUL1,CUL2,CUL4B,CYCS,DDX17,DDX20,DDX3X,DDX47,DEK,DHX9,DNAJA1,DNM1L,DNM2,DNMT1,DSP,DTYMK,DYNC1H1,EEF1A1,EIF2AK2,EIF4G1,EIF4G2,EIF5A,ELAVL1,ENO1,EWSR1,FASN,FLNA,FXR1,GAPDH,GLS,GNAS,GRN,GSK3B,HAX1,HDAC2,HIST1H1…	197
Cell Death and Survival	Cell viability	3.73e-12	ACACA,AGPS,AIFM1,AIMP1,ASCC3,ASNS,ATP5PD,AURKB,BCLAF1,C3,CAMK2D,CAPN1,CDK1,CDK11A,CHD4,CKAP5,CRKL,CSE1L,CTBP1,CTTN,DCUN1D5,DIS3,DNM1L,DNM2,EBNA1BP2,EFTUD2,EIF3A,EIF3C,EIF3E,EIF4A1,EIF4A3,EIF4G1,ELAVL1,ENO1,EWSR1,FASN,FBL,FLNA,GLS,GSK3B,GTPBP4,HDAC2,HK1,HMGA1,HNRNPK,HNRNPU,HNRNPUL1,HNRNPUL2,HSP90B1,HSPA5,HSPA9,HYOU1,IGF2BP3,KIF11,KIF1A,KPNB1,LDHA,LIG3,LMNB1,MAP2K1,MCM2,MCM7,MDC1,MRE11,MSH2,MTDH,NA…	137
DNA Replication, Recombination, and Repair	DNA replication	4.42e-12	CDK1,CUL1,CUL4B,DDB1,DHX9,FEN1,GRSF1,GRWD1,GTPBP4,HMGA1,HUWE1,MCM2,MCM3,MRE11,NAE1,NAP1L1,NUP98,PCNA,PDS5A,POLD1,PURA,RFC3,RPA1,RPA2,SMC3,SSBP1,SSRP1,SUPT16H,TMPO,TOP1,UPF1,USP9X,WAPL	33
DNA Replication, Recombination, and Repair	Metabolism of DNA	5.19e-12	ACIN1,AIFM1,BSG,CDK1,CUL1,CUL4B,DDB1,DHX9,EIF2AK2,FEN1,GRN,GRSF1,GRWD1,GTPBP4,HMGA1,HUWE1,KPNA2,LIG3,MCM2,MCM3,MRE11,NAE1,NAP1L1,NUP98,PARP1,PCNA,PDS5A,POLD1,PPIA,PURA,RAN,RFC3,RPA1,RPA2,SMC3,SSBP1,SSRP1,SUPT16H,TMPO,TOP1,UPF1,USP9X,WAPL,XRCC6,XRN2	45
Cell Morphology, Cellular Assembly and Organization	Morphology of nucleus	7.91e-12	AIFM1,AURKB,CHD4,CLTC,DNMT1,EEF2,GAPDH,H2AFV,LMNA,LMNB1,LMNB2,MAP4,MRE11,NCAPD2,NOLC1,RAD50,RAN,RCC1,RSL1D1,SMC2,TMPO,TOP1,VIM	23
Cellular Development, Cellular Growth and Proliferation	Cell proliferation of tumor cell lines	9.66e-12	AASDHPPT,ACACA,ACAT1,ACIN1,ACLY,ACTB,ADSL,AFP,AGK,AHCY,AHSA1,AMOT,ARCN1,ARHGEF2,ASCC3,ASNS,ASS1,ATAD3A,ATP2A2,ATP6AP1,ATP6V0A1,AURKB,BAZ1B,BSG,BUB3,C1QBP,CAMK2D,CDK1,CHD4,CIRBP,COPS3,CRKL,CSE1L,CSNK1E,CTBP1,CTBP2,CTNND1,CTTN,DDB1,DDX17,DDX21,DDX3X,DDX5,DEK,DYNC1H1,EEF1A1,EEF1B2,EIF3A,EIF3C,EIF3E,EIF5,EIF5A,ELAVL1,EWSR1,FASN,FEN1,FKBP4,FLNA,FLOT1,FUS,GAPDH,GLS,GNAS,GNL3,GRN,GSK3B,GTPBP4,HDAC2,HK1,…	190
Cardiovascular Disease, Developmental Disorder, Hematological Disease, Hereditary Disorder, Organismal Injury and Abnormalities	Diamond-Blackfan anemia	1.22e-11	RPL11,RPL15,RPL26,RPL27,RPL35A,RPL5,RPS10,RPS19,RPS24,RPS26,RPS27,RPS28,RPS7,RRM1	14
Cell Death and Survival	Cell death of cervical cancer cell lines	2.86e-11	AIFM1,AP2M1,API5,ATP1A1,ATP2A2,ATP2B1,AURKB,BUB3,CCAR2,CCT4,CDK1,CHTOP,CKAP5,CLTC,DHX9,DNM1L,DNM2,DYNC1H1,EEF1A1,EIF2AK2,EIF4G2,ELAVL1,GSK3B,HNRNPH1,HNRNPK,HSPA1A/HSPA1B,IMMT,KHDRBS1,KIF11,KPNB1,LETM1,LMNA,MAP2K1,NASP,NME1,OPA1,PAK2,PARP1,PCBP2,PDCD6IP,PGAM5,PKM,PPIA,PPP2R1A,PPP2R2A,PRDX2,PRKDC,PRPF19,PSIP1,PUF60,RBM17,RPA1,RPS24,RPS6KA3,SRSF1,TCERG1,TCP1,TRAP1,UCHL1,VCP,VDAC1,WAPL	62
Molecular Transport, RNA Trafficking	Transport of RNA	2.96e-11	ALYREF,CHTOP,CKAP5,DDX39B,EIF5A,FUS,HNRNPA2B1,NUP107,NUP133,NUP160,NUP98,NXF1,RTRAF,TPR,UPF1,XPO1,XPO5,XPOT	18
DNA Replication, Recombination, and Repair	Double-stranded DNA break repair	1.69e-10	CDK1,DDX1,DEK,FEN1,FUS,KPNA2,LIG3,MDC1,MRE11,MTA1,NAE1,NPM1,OTUB1,PARP1,PCNA,PRKDC,PRPF19,PSMD14,RAD50,RIF1,RPA1,SMARCA4,TRIM28,UBE2N,VCP,XRCC5,XRCC6	27
Cell Cycle, Cellular Assembly and Organization, DNA Replication, Recombination, and Repair	Segregation of chromosomes	2.24e-10	ARL8B,AURKB,CDK1,CUL1,DDX3X,EIF3E,KIF11,KIF5B,LMNA,MAP2K1,MKI67,NCAPD2,NCAPH,NUMA1,PPP2R1A,PUM1,RAN,RCC1,RPS3,SMC1A,SMC2,SMC4,SRPK1,WAPL,ZNF207	25
Cancer, Hematological Disease, Immunological Disease, Organismal Injury and Abnormalities	Chemoresistant acute myeloid leukemia	2.52e-10	EEF1A1,MT-CO2,PSIP1,RPL11,RPL3,RPL34,RPL6,RPS12,RPS24,RPS25,RPS4X	11
Protein Degradation, Protein Synthesis	Stabilization of protein	2.74e-10	APOA1,BAG2,CCAR2,CCT2,CCT3,CCT4,CCT5,CCT6A,CCT7,CCT8,FLNA,FLOT1,GTPBP4,HCFC1,HSP90AA1,HSPA1A/HSPA1B,HSPA8,HSPD1,NAA15,NOP53,PARK7,PFN1,PHB,PHB2,PPIB,RPL11,RPL23,RPL5,RPS7,TCP1,ZNF207	31
Nucleic Acid Metabolism, Small Molecule Biochemistry	Biosynthesis of nucleoside triphosphate	2.96e-10	AK4,ALDOA,ATP5F1A,ATP5F1B,CDK1,CMPK1,CTPS1,DNM1L,HSPD1,LETM1,LONP1,OPA1,PDHA1,PKM,SLC25A13,VCP,VDAC1	17
Neurological Disease, Skeletal and Muscular Disorders	Neuromuscular disease	3.23e-10	ACAT1,ACTB,AHCY,ATP2A2,ATP5F1C,ATP5MG,ATP5PO,ATP6AP2,ATP6V1A,ATP6V1B2,BSG,C3,CANX,CAPZB,CNP,COPE,COX5B,CSE1L,CSRP2,CYCS,DAD1,DARS,DHCR7,EEF1A1,EIF2B3,EIF4G1,FARSB,FDPS,FLOT1,GAPDH,GIGYF2,GNAS,GSK3B,HADH,HADHB,HNRNPA1,HNRNPDL,HNRNPU,HSP90AA1,HSP90B1,HSPA1A/HSPA1B,HSPA5,IMPDH2,KHDRBS1,LDHA,LDHB,MAP1B,MLF2,MTDH,MYL12A,NDUFA13,NDUFA2,NDUFS3,NDUFV2,NME1,NPM1,PARK7,PARP1,PCMT1,PCNA,PDIA3,PFKM,PFN1,PGK1…	106
Metabolic Disease	Enzymopathy	4.07e-10	ACAD9,ACADSB,AIMP1,ASS1,ATP5F1A,CLPB,DLAT,DLD,ETFA,GALK1,GRN,HADH,HK1,HPRT1,HSD17B10,IMPDH2,LRPPRC,MCCC1,MCCC2,MSH6,MT-CO2,NDUFA10,NDUFA13,NDUFA2,NDUFA9,NDUFS1,NDUFS3,NDUFV1,NDUFV2,PC,PCCA,PCCB,PDHA1,PDHB,PGK1,PHGDH,SDHA,SERPINA1,SHPK,SLC25A10,SLC25A13,TALDO1,TIMM50,TPI1,UMPS,UQCRC2	46
Neurological Disease, Organismal Injury and Abnormalities, Psychological Disorders	Disorder of basal ganglia	4.39e-10	ACAT1,ACTB,ADAR,AHCY,ATP2A2,ATP5F1C,ATP5MG,ATP5PO,ATP6AP2,ATP6V1A,ATP6V1B2,C3,CAPZB,CNP,COPE,COX5B,CSE1L,CSRP2,CYCS,DAD1,DCTN1,DHCR7,EEF1A1,EIF2B3,EIF4G1,FARSB,FLOT1,GAPDH,GIGYF2,GNAS,GSK3B,HADH,HADHB,HNRNPDL,HNRNPU,HSP90AA1,HSPA1A/HSPA1B,HSPA5,KHDRBS1,LDHA,LDHB,MAP1B,MLF2,MTDH,MYL12A,NDUFA13,NDUFA2,NDUFS3,NDUFV2,NME1,NPM1,PARK7,PARP1,PCMT1,PCNA,PFKM,PFN1,PGK1,PKM,PRDX2,PRDX6,PSMC1,RAB11A,RAB5A,R…	92
Cellular Function and Maintenance	Clathrin mediated endocytosis	4.39e-10	AP2A1,AP2A2,AP2B1,AP2M1,ATP6AP1,ATP6V0D1,ATP6V1B2,CDC5L,CLTC,DNM2,HAX1,NKAP,RPS21,RUVBL2,SART1,SF3B3,SFPQ,SRSF3	18
Cell Death and Survival	Apoptosis of tumor cell lines	6.42e-10	ABCE1,ACACA,AFP,AHSA1,AIFM1,AIMP1,AP2A2,AP2M1,API5,ASNS,BCLAF1,BSG,BUB3,CBX3,CCAR2,CCT2,CCT4,CDK1,CKAP5,CLTC,CSE1L,CTBP1,CTBP2,CTNND1,CTTN,CYCS,DHX9,DNM1L,DNM2,DNMT1,DSP,DTYMK,DYNC1H1,EEF1A1,EIF2AK2,EIF4G2,ELAVL1,ENO1,EWSR1,FASN,GAPDH,GLS,GNAS,GRN,GSK3B,HAX1,HDAC2,HMGA1,HNRNPA1,HNRNPC,HNRNPH1,HNRNPK,HSPA1A/HSPA1B,HSPA4,HSPA5,HSPA8,HSPA9,HSPD1,HUWE1,IGF2BP1,IGF2BP2,IMMT,KHDRBS1,KIF11,KPNA2,LMNB1,M…	142
Molecular Transport, RNA Trafficking	Nuclear export of RNA	8.02e-10	ALYREF,CHTOP,DDX39B,EIF5A,HNRNPA2B1,NUP107,NUP133,NUP160,NUP98,NXF1,TPR,UPF1,XPO1,XPO5,XPOT	15
Dermatological Diseases and Conditions, Organismal Injury and Abnormalities	Chronic psoriasis	8.57e-10	ATP2A2,C1QBP,CCT5,EIF2S1,EIF2S2,EIF4A3,EIF5,EIF5A,ETF1,GARS,HSPA8,HSPE1,HSPH1,KPNA2,KPNB1,MARCKS,PCMT1,PGAM1,PGD,PHB,PKM,PPP2CA,RANBP1,SEC23B,SLC25A5,SRM,TOP1,TUBG1,UBE2N	29
Molecular Transport	Nuclear export	1.41e-09	ALYREF,CHTOP,DDX39B,EIF5A,HNRNPA1,HNRNPA2B1,NUP107,NUP133,NUP160,NUP98,NXF1,RAN,TPR,UPF1,XPO1,XPO5,XPO7,XPOT	18
Molecular Transport	Nuclear export of molecule	2e-09	ALYREF,CHTOP,DDX39B,EIF5A,HNRNPA2B1,NUP107,NUP133,NUP160,NUP98,NXF1,RAN,TPR,UPF1,XPO1,XPO5,XPO7,XPOT	17
Hereditary Disorder, Neurological Disease, Organismal Injury and Abnormalities	Autosomal dominant neuropathy	2.16e-09	AARS,ALDH18A1,DCTN1,DNM2,DYNC1H1,EIF4G1,FUS,GARS,GIGYF2,HNRNPA1,HSPD1,MARS,MATR3,OPA1,RAB7A,TARDBP,UCHL1,VAPB,VCP,YARS	20
Nucleic Acid Metabolism, Small Molecule Biochemistry	Biosynthesis of purine ribonucleotide	2.43e-09	ADSL,ALDOA,ATP5F1A,ATP5F1B,CDK1,DNM1L,HSPD1,LETM1,LONP1,OPA1,PDHA1,PKM,SLC25A13,VCP,VDAC1	15
Neurological Disease, Organismal Injury and Abnormalities	Leukoencephalopathy	2.63e-09	AARS2,AIFM1,AIMP1,DARS,DLD,ECHS1,EIF2B3,EIF2B4,HSPD1,IARS2,LMNB1,LRPPRC,MRPS34,NDUFA10,NDUFA2,NDUFA9,NDUFS1,NDUFS3,NDUFV1,PYCR2,RANBP2,RARS,SDHA,TARDBP	24
Hereditary Disorder, Organismal Injury and Abnormalities, Skeletal and Muscular Disorders	Hereditary myopathy	4.41e-09	AARS,AARS2,ACLY,AGK,AIFM1,ALDH18A1,APOA1,CANX,CAPN1,CCT5,CFL1,CSRP2,DCTN1,DDX5,DLD,DNM2,DSP,DYNC1H1,ECHS1,EMD,ERLIN1,ERLIN2,FHL1,FXR1,GARS,HADHB,HK1,HNRNPA1,HNRNPA2B1,HNRNPDL,HSP90B1,HSPA5,HSPD1,IARS2,KARS,KIF1A,LMNA,LRPPRC,MARS,MATR3,MRPS34,NDUFA10,NDUFA2,NDUFA9,NDUFS1,NDUFS3,NDUFV1,NUP155,OPA1,PLEC,PLS3,PRPS1,PSMA4,RAB7A,RANBP2,RRM1,SDHA,SERPINH1,SLC16A1,SMCHD1,SUCLA2,SUCLG1,TMPO,TOR1AIP1,TPM3,…	72
Cellular Function and Maintenance	Endocytosis by cervical cancer cell lines	5.01e-09	AP2M1,ATP6AP1,ATP6V0D1,ATP6V1A,ATP6V1B2,CDC5L,CLTC,DNM2,HAX1,NKAP,RPS21,RUVBL2,SART1,SF3B3,SFPQ,SRSF3	16
Cardiovascular Disease, Developmental Disorder, Hematological Disease, Organismal Injury and Abnormalities	Congenital anemia	5.35e-09	ALDOA,CPOX,HK1,IMPDH2,PRDX3,RPL11,RPL15,RPL26,RPL27,RPL35A,RPL5,RPS10,RPS19,RPS24,RPS26,RPS27,RPS28,RPS7,RRM1,SEC23B	20
Energy Production, Nucleic Acid Metabolism, Small Molecule Biochemistry	Synthesis of ATP	5.81e-09	ALDOA,ATP5F1A,ATP5F1B,CDK1,DNM1L,HSPD1,LETM1,LONP1,OPA1,PDHA1,PKM,SLC25A13,VCP,VDAC1	14
Cell Morphology, Cellular Function and Maintenance, DNA Replication, Recombination, and Repair	Double-stranded DNA break repair of cells	6.19e-09	DEK,KPNA2,NAE1,NPM1,OTUB1,PARP1,PCNA,PRKDC,PRPF19,RAD50,RIF1,RPA1,SMARCA4,UBE2N,VCP,XRCC5,XRCC6	17
Cellular Function and Maintenance	Receptor-mediated endocytosis by cervical cancer cell lines	6.69e-09	AP2M1,ATP6AP1,ATP6V0D1,ATP6V1B2,CDC5L,CLTC,DNM2,HAX1,NKAP,RPS21,RUVBL2,SART1,SF3B3,SFPQ,SRSF3	15
Cellular Function and Maintenance	Endocytosis by tumor cell lines	6.84e-09	AP2M1,ATP6AP1,ATP6V0D1,ATP6V1A,ATP6V1B2,CDC5L,CLTC,DNM2,HAX1,HSP90AA1,NKAP,RACK1,RPS21,RUVBL2,SART1,SF3B3,SFPQ,SRSF3	18
Cell Morphology, Cellular Function and Maintenance, DNA Replication, Recombination, and Repair	Double-stranded DNA break repair of tumor cell lines	1.18e-08	DEK,KPNA2,NAE1,NPM1,OTUB1,PARP1,PRPF19,RAD50,RIF1,RPA1,SMARCA4,UBE2N,XRCC5,XRCC6	14
Nucleic Acid Metabolism, Small Molecule Biochemistry	Synthesis of purine nucleotide	1.25e-08	ACAT1,ACOT7,ADSL,ALDOA,ATP5F1A,ATP5F1B,CDK1,DNM1L,FASN,HPRT1,HSPD1,LETM1,LONP1,OPA1,PDHA1,PKM,PRPS1,SLC25A13,VCP,VDAC1	20
Cell Death and Survival	Cell viability of colorectal cancer cell lines	1.25e-08	AIFM1,ATP5PD,CSE1L,DIS3,EBNA1BP2,EIF4A3,ELAVL1,FBL,GTPBP4,HDAC2,KPNB1,MRE11,NOP2,PES1,PKM,PRPF19,RBM39,RNPS1,RPL24,RPL35A,RRS1,SF3B3,SNRNP200,SNRPD1,SRSF3,STRAP,TOP1,U2AF2,USP39,XPO1	30
Cellular Function and Maintenance	Clathrin mediated endocytosis by tumor cell lines	1.25e-08	AP2M1,ATP6AP1,ATP6V0D1,ATP6V1B2,CDC5L,CLTC,DNM2,HAX1,NKAP,RPS21,RUVBL2,SART1,SF3B3,SFPQ,SRSF3	15
Neurological Disease	Movement Disorders	1.33e-08	ACAT1,ACTB,AFG3L2,AHCY,ATP2A2,ATP5F1C,ATP5MG,ATP5PO,ATP6AP2,ATP6V1A,ATP6V1B2,ATXN10,C3,CAPZB,CNP,COPE,COX5B,CSE1L,CSRP2,CYCS,DAD1,DHCR7,DHX30,DNMT1,DYNC1H1,EEF1A1,EEF2,EIF2B3,EIF4G1,ERLIN2,FARSB,FDPS,FLOT1,FUS,GAPDH,GIGYF2,GNAS,GSK3B,HADH,HADHB,HNRNPDL,HNRNPU,HSP90AA1,HSPA1A/HSPA1B,HSPA5,KHDRBS1,LDHA,LDHB,LMNB2,MAP1B,MLF2,MTDH,MYL12A,NDUFA13,NDUFA2,NDUFS3,NDUFV2,NME1,NOP56,NPM1,OPA1,PARK7,PARP1,P…	103
Cellular Assembly and Organization, DNA Replication, Recombination, and Repair	Formation of nuclear envelope	1.58e-08	CDK1,LBR,PPP2CA,PPP2R1A,PPP2R2A,TMPO	6
Dermatological Diseases and Conditions, Organismal Injury and Abnormalities	Chronic skin disorder	2.07e-08	ATP2A2,C1QBP,C3,CCT5,EIF2S1,EIF2S2,EIF4A3,EIF5,EIF5A,ETF1,GARS,HSPA8,HSPE1,HSPH1,KPNA2,KPNB1,MARCKS,PCMT1,PGAM1,PGD,PHB,PKM,PPP2CA,RANBP1,SEC23B,SLC25A5,SRM,TOP1,TUBG1,UBE2N	30
Hematological Disease, Hereditary Disorder, Organismal Injury and Abnormalities	Constitutional bone marrow failure syndrome	2.23e-08	IMPDH2,PRDX3,RPL11,RPL15,RPL26,RPL27,RPL35A,RPL5,RPS10,RPS19,RPS24,RPS26,RPS27,RPS28,RPS7,RRM1,SRP72	17
Hereditary Disorder, Metabolic Disease, Neurological Disease, Organismal Injury and Abnormalities, Skeletal and Muscular Disorders	Leigh syndrome	2.85e-08	DLD,ECHS1,IARS2,LRPPRC,MRPS34,NDUFA10,NDUFA2,NDUFA9,NDUFS1,NDUFS3,NDUFV1,RANBP2,SDHA	13
Hereditary Disorder, Neurological Disease, Organismal Injury and Abnormalities	Autosomal dominant motor neuron disease	3.13e-08	DCTN1,DYNC1H1,EIF4G1,FUS,GARS,GIGYF2,HNRNPA1,HNRNPA2B1,MATR3,NOP56,TARDBP,UCHL1,VAPB,VCP	14
Cancer, Organismal Injury and Abnormalities	Tumorigenesis of epithelial neoplasm	3.16e-08	AARS2,AASDHPPT,ABCD3,ABCE1,ABCF1,ABCF2,ACAD9,ACADSB,ACAT1,ACIN1,ACLY,ACOT7,ACSL3,ADAR,ADSL,AFG3L2,AGAP3,AGK,AGPS,AHCTF1,AHSG,AIFM1,ALDOA,AMOT,AP2A1,AP2A2,AP2M1,AP3B1,AP3D1,API5,APOA1,ARCN1,ARF6,ARHGEF2,ARL2,ARL6IP4,ASCC3,ASNS,ASS1,ATAD3A,ATP1A1,ATP2B1,ATP5MG,ATP6AP1,ATP6AP2,ATP6V1B2,ATP6V1H,ATXN2L,AURKB,BASP1,BAZ1B,BCLAF1,BSG,BTAF1,BYSL,BZW1,C1orf35,C3,CAD,CALM1 (includes others),CAND1,CANX,CAPN1…	620
Neurological Disease	Sensory neuropathy	3.31e-08	AARS,AFG3L2,AIFM1,ALDH18A1,CAPN1,CCT5,DCTN1,DNM2,DNMT1,DYNC1H1,ERLIN1,ERLIN2,GARS,HK1,HSPD1,IARS2,KARS,KIF1A,LMNA,MARS,OPA1,PRPS1,RAB7A,UCHL1,VCP,YARS	26
Cell Cycle	Cell cycle progression	3.83e-08	ASNS,AURKB,CCT4,CDK1,CHD4,CKAP5,CLTC,CSE1L,CTBP1,CUL1,CUL2,DDX17,DNMT1,DYNC1H1,DYNC1LI1,EIF3E,EIF4G2,EWSR1,FASN,GRN,GSK3B,GTPBP4,HCFC1,HNRNPU,HSPA9,IQGAP1,KHDRBS1,KIF11,KIF2A,KPNB1,LETM1,MAP2K1,MKI67,MSI1,MTA1,MYBBP1A,NAE1,NASP,NME1,NOLC1,NOP53,NPM1,NUMA1,PA2G4,PCNA,PDXP,PES1,PHB,PHB2,PHF6,PNN,POLD1,PPP2CA,PPP2R1A,PPP2R2A,PRKACA,PRKDC,PRPF4,PUM1,RACK1,RAN,RCC1,RPA1,RPL11,RPS15A,RPS24,RPS3,RPS6KA3…	88
Cellular Function and Maintenance	Engulfment of tumor cell lines	3.86e-08	AP2M1,ARF6,ATP6AP1,ATP6V0D1,ATP6V1A,ATP6V1B2,CDC5L,CLTC,DNM2,HAX1,HSP90AA1,NCL,NKAP,PSMD4,RACK1,RPS21,RUVBL2,SART1,SF3B3,SFPQ,SRSF3,VIM	22
Cancer, Organismal Injury and Abnormalities	Frequency of tumor	3.88e-08	AARS2,AASDHPPT,ABCD3,ABCE1,ABCF1,ABCF2,ACAD9,ACADSB,ACAT1,ACIN1,ACLY,ACOT7,ACSL3,ADAR,ADSL,AFG3L2,AGAP3,AGK,AGPS,AHCTF1,AHSG,AIFM1,ALDOA,AMOT,AP2A1,AP2A2,AP2M1,AP3B1,AP3D1,API5,APOA1,ARCN1,ARF6,ARHGEF2,ARL2,ARL6IP4,ASCC3,ASNS,ASS1,ATAD3A,ATP1A1,ATP2B1,ATP5MG,ATP6AP1,ATP6AP2,ATP6V1B2,ATP6V1H,ATXN2L,AURKB,BASP1,BAZ1B,BCLAF1,BSG,BTAF1,BYSL,BZW1,C1orf35,C3,CAD,CALM1 (includes others),CAND1,CANX,CAPN1…	624
Cancer, Organismal Injury and Abnormalities	Incidence of tumor	4.4e-08	AARS2,AASDHPPT,ABCD3,ABCE1,ABCF1,ABCF2,ACAD9,ACADSB,ACAT1,ACIN1,ACLY,ACOT7,ACSL3,ADAR,ADSL,AFG3L2,AGAP3,AGK,AGPS,AHCTF1,AHSG,AIFM1,ALDOA,AMOT,AP2A1,AP2A2,AP2M1,AP3B1,AP3D1,API5,APOA1,ARCN1,ARF6,ARHGEF2,ARL2,ARL6IP4,ASCC3,ASNS,ASS1,ATAD3A,ATP1A1,ATP2B1,ATP5MG,ATP6AP1,ATP6AP2,ATP6V1B2,ATP6V1H,ATXN2L,AURKB,BASP1,BAZ1B,BCLAF1,BSG,BTAF1,BYSL,BZW1,C1orf35,C3,CAD,CALM1 (includes others),CAND1,CANX,CAPN1…	624
Gene Expression, RNA Damage and Repair, RNA Post-Transcriptional Modification	Stabilization of RNA	4.71e-08	ADAR,CIRBP,ELAVL1,HNRNPU,KHSRP,LARP1,PABPC1,PUM1,THRAP3,VIM,YTHDF2	11
Hereditary Disorder, Neurological Disease, Organismal Injury and Abnormalities	Hereditary sensory neuropathy	5.12e-08	AARS,AFG3L2,AIFM1,ALDH18A1,CAPN1,CCT5,DCTN1,DNM2,DYNC1H1,ERLIN1,ERLIN2,GARS,HK1,HSPD1,IARS2,KARS,KIF1A,LMNA,MARS,OPA1,PRPS1,RAB7A,UCHL1,VCP,YARS	25
Cardiovascular Disease, Developmental Disorder, Hematological Disease, Organismal Injury and Abnormalities	Congenital aplastic anemia	5.69e-08	IMPDH2,PRDX3,RPL11,RPL15,RPL26,RPL27,RPL35A,RPL5,RPS10,RPS19,RPS24,RPS26,RPS27,RPS28,RPS7,RRM1	16
Molecular Transport, RNA Trafficking	Accumulation of RNA	6.29e-08	DDX6,DIS3,EXOSC10,NUP98,PABPC1,PNN,SRRM1,TPR,XRN2	9
Cell Morphology, Cellular Assembly and Organization	Size of nucleus	8.26e-08	EEF2,LMNA,LMNB1,LMNB2,RSL1D1,TMPO,TOP1	7
Hereditary Disorder, Neurological Disease, Organismal Injury and Abnormalities	Hereditary neuropathy	9.6e-08	AARS,AFG3L2,AIFM1,ALDH18A1,APOA1,CAPN1,CCT5,DCTN1,DNM2,DNMT1,DYNC1H1,EIF4G1,ERLIN1,ERLIN2,FUS,GARS,GIGYF2,GRN,HADHB,HK1,HNRNPA1,HSPD1,IARS2,KARS,KIF1A,LMNA,MARS,MATR3,OPA1,PARK7,PFN1,PRPS1,RAB7A,TARDBP,UBA1,UCHL1,VAPB,VCP,YARS	39
Molecular Transport, RNA Trafficking	Transport of mRNA	1.06e-07	ALYREF,CHTOP,DDX39B,EIF5A,FUS,HNRNPA2B1,NUP107,NUP133,NUP160,NUP98,NXF1,UPF1,XPO1	13
Cancer, Gastrointestinal Disease, Organismal Injury and Abnormalities	Large intestine carcinoma	1.17e-07	AARS,AARS2,ABCD3,ABCE1,ABCF1,ABCF2,ACAA2,ACAD9,ACADSB,ACAT1,ACIN1,ACLY,ACOT13,ACOT7,ACTB,ACTR1A,ADAR,ADSL,AFG3L2,AFP,AGAP3,AGK,AGPS,AHCTF1,AHCY,AHSA1,AHSG,AIFM1,ALDH18A1,ALDOA,AMOT,AP1M1,AP2A1,AP2A2,AP2M1,AP3B1,AP3D1,AP3M1,API5,ARCN1,ARF6,ARHGEF2,ARL2,ARL6IP4,ASCC3,ASNS,ASS1,ATP1A1,ATP2A2,ATP2B1,ATP5MG,ATP5PB,ATP6AP1,ATP6AP2,ATP6V0A1,ATP6V0D1,ATP6V1B2,ATP6V1H,ATXN10,ATXN2L,AURKB,BASP1,BAZ1B,BCLAF…	706
Hereditary Disorder, Neurological Disease, Organismal Injury and Abnormalities	Familial motor neuron disease	1.19e-07	DCTN1,DYNC1H1,EIF4G1,FUS,GARS,GIGYF2,GRN,HNRNPA1,HNRNPA2B1,MATR3,NOP56,PARK7,PFN1,RRM1,TARDBP,UBA1,UCHL1,VAPB,VCP,VRK1	20
Cancer, Organismal Injury and Abnormalities	Development of carcinoma	1.32e-07	AARS2,AASDHPPT,ABCD3,ABCE1,ABCF1,ABCF2,ACAD9,ACADSB,ACAT1,ACIN1,ACLY,ACOT7,ACSL3,ADAR,ADSL,AFG3L2,AGAP3,AGK,AGPS,AHCTF1,AHSG,AIFM1,ALDOA,AMOT,AP2A1,AP2A2,AP2M1,AP3B1,AP3D1,API5,ARCN1,ARF6,ARHGEF2,ARL2,ARL6IP4,ASCC3,ASNS,ASS1,ATAD3A,ATP2B1,ATP5MG,ATP6AP1,ATP6AP2,ATP6V1B2,ATP6V1H,ATXN2L,AURKB,BASP1,BAZ1B,BCLAF1,BSG,BTAF1,BZW1,C1orf35,C3,CAD,CALM1 (includes others),CAND1,CANX,CAPN1,CAPN2,CAPRIN1,CBS…	611
Cancer, Organismal Injury and Abnormalities	Development of malignant tumor	1.41e-07	AARS2,AASDHPPT,ABCD3,ABCE1,ABCF1,ABCF2,ACAD9,ACADSB,ACAT1,ACIN1,ACLY,ACOT7,ACSL3,ADAR,ADSL,AFG3L2,AGAP3,AGK,AGPS,AHCTF1,AHSG,AIFM1,ALDOA,AMOT,AP2A1,AP2A2,AP2M1,AP3B1,AP3D1,API5,ARCN1,ARF6,ARHGEF2,ARL2,ARL6IP4,ASCC3,ASNS,ASS1,ATAD3A,ATP2B1,ATP5MG,ATP6AP1,ATP6AP2,ATP6V1B2,ATP6V1H,ATXN2L,AURKB,BASP1,BAZ1B,BCLAF1,BSG,BTAF1,BZW1,C1orf35,C3,CAD,CALM1 (includes others),CAND1,CANX,CAPN1,CAPN2,CAPRIN1,CBS…	615
Developmental Disorder, Hereditary Disorder, Neurological Disease, Organismal Injury and Abnormalities	Familial mental retardation	1.42e-07	AHSG,ALDH18A1,ASCC3,ATP6AP2,ATP6V1B2,CHD4,CLTC,CUL4B,DDX3X,DYNC1H1,EEF1B2,EFTUD2,EIF2S3,ERLIN2,FASN,FLNA,FMR1,GATAD2B,HCFC1,HNRNPK,HNRNPU,HPRT1,HSD17B10,HUWE1,IARS,KIF1A,KIF1BP,KIF2A,NAA15,NONO,NSUN2,OPA1,PDHA1,PDHB,PHF6,PPP2R1A,PURA,PYCR1,RBMX,RPL10,RPS6KA3,SERPINA1,SMARCA4,SON,TECR,TUBB,TUBG1,USP9X,VRK1	49
Hereditary Disorder, Neurological Disease, Organismal Injury and Abnormalities	Hereditary motor neuropathy	1.52e-07	AARS,AFG3L2,AIFM1,ALDH18A1,CAPN1,CCT5,DCTN1,DNM2,DYNC1H1,ERLIN1,ERLIN2,GARS,HK1,HSPD1,KARS,KIF1A,LMNA,MARS,OPA1,PRPS1,RAB7A,UBA1,UCHL1,VCP,YARS	25
Neurological Disease	Peripheral motor neuropathy	1.62e-07	AARS,AFG3L2,AIFM1,ALDH18A1,C3,CAPN1,CCT5,DCTN1,DNM2,DYNC1H1,ERLIN1,ERLIN2,GARS,HK1,HSPD1,KARS,KIF1A,LMNA,MARS,OPA1,PRPS1,RAB7A,UBA1,UCHL1,VCP,YARS	26
Cellular Compromise, Cellular Function and Maintenance	Endoplasmic reticulum stress response	1.66e-07	ATP2A2,COPA,DNAJA1,EIF2S1,FLOT1,GSK3B,HSP90B1,HSPA1A/HSPA1B,HSPA5,HSPD1,HSPE1,HSPH1,HYOU1,P4HB,PTPN1,SERPINH1,TMEM33,UFL1,VAPB,VCP	20
Hereditary Disorder, Neurological Disease, Organismal Injury and Abnormalities	Hereditary motor and sensory neuropathy	1.82e-07	AARS,AFG3L2,AIFM1,ALDH18A1,CAPN1,CCT5,DCTN1,DNM2,DYNC1H1,ERLIN1,ERLIN2,GARS,HK1,HSPD1,KARS,KIF1A,LMNA,MARS,OPA1,PRPS1,RAB7A,UCHL1,VCP,YARS	24
Molecular Transport, RNA Trafficking	Nuclear export of mRNA	1.93e-07	ALYREF,CHTOP,DDX39B,EIF5A,HNRNPA2B1,NUP107,NUP133,NUP160,NUP98,NXF1,UPF1,XPO1	12
Nucleic Acid Metabolism, Small Molecule Biochemistry	Metabolism of nucleotide	2.65e-07	ACAT1,ACLY,ACOT7,ADSL,AK4,ALDOA,APOA1,ATP5F1A,ATP5F1B,CDK1,CLPX,CMPK1,CTPS1,CTPS2,DCTPP1,DNM1L,FASN,FDPS,GNAS,HPRT1,HSPA1A/HSPA1B,HSPA8,HSPD1,LETM1,LONP1,NDUFS1,OPA1,PDHA1,PKM,PRPS1,SLC25A13,UMPS,VCP,VDAC1	34
Endocrine System Disorders, Organismal Injury and Abnormalities	Benign thyroid nodule	2.66e-07	AHSG,APOA1,CAPN2,EEF1D,HSPA5,HSPA8,PARK7,PDIA4,PRDX2,PRDX5,PRDX6,PSMA3	12
Cellular Function and Maintenance	Internalization by tumor cell lines	2.72e-07	AP2M1,ATP6AP1,ATP6V0D1,ATP6V1A,ATP6V1B2,CDC5L,CLTC,DNM2,HAX1,HSP90AA1,NKAP,PSMD4,RACK1,RPS21,RUVBL2,SART1,SF3B3,SFPQ,SRSF3,VIM	20
Hereditary Disorder, Neurological Disease, Organismal Injury and Abnormalities	Hereditary polyneuropathy	2.89e-07	AARS,AFG3L2,AIFM1,ALDH18A1,APOA1,CAPN1,CCT5,DCTN1,DNM2,DYNC1H1,ERLIN1,ERLIN2,GARS,HK1,HSPD1,KARS,KIF1A,LMNA,MARS,OPA1,PRPS1,RAB7A,UCHL1,VCP,YARS	25
Cell Morphology, Cellular Function and Maintenance	Repair of cells	3.03e-07	CHD4,DEK,KPNA2,NAE1,NPM1,OTUB1,PARP1,PCNA,PRKDC,PRPF19,RAD50,RIF1,RPA1,SMARCA4,UBE2N,VCP,XRCC5,XRCC6	18
Cellular Assembly and Organization, Cellular Function and Maintenance	Organization of mitochondria	3.62e-07	CHCHD3,DNM1L,EIF4G1,HSD17B10,LONP1,OPA1,PARP1,PHB,PHB2,PRDX3,STOML2,TIMM50	12
Gene Expression, RNA Damage and Repair, RNA Post-Transcriptional Modification	Stabilization of mRNA	3.74e-07	CIRBP,ELAVL1,HNRNPU,KHSRP,LARP1,PABPC1,PUM1,THRAP3,VIM,YTHDF2	10
Cancer, Organismal Injury and Abnormalities	Abdominal neoplasm	4.46e-07	AARS,AARS2,AASDHPPT,ABCD3,ABCE1,ABCF1,ABCF2,ACAA2,ACAD9,ACADSB,ACAT1,ACIN1,ACLY,ACOT13,ACOT7,ACSL3,ACTB,ACTR1A,ADAR,ADSL,AFG3L2,AFP,AGAP3,AGK,AGPS,AHCTF1,AHCY,AHSA1,AHSG,AIFM1,AIMP1,ALDH18A1,ALDOA,ALYREF,AMOT,AP1M1,AP2A1,AP2A2,AP2M1,AP3B1,AP3D1,AP3M1,API5,APOA1,ARCN1,ARF6,ARHGEF2,ARL2,ARL6IP4,ASCC3,ASNS,ASS1,ATAD3A,ATP1A1,ATP2A2,ATP2B1,ATP5F1A,ATP5F1B,ATP5MG,ATP5PB,ATP5PD,ATP5PO,ATP6AP1,ATP6AP2,A…	895
Post-Translational Modification, Protein Folding	Folding of protein	4.73e-07	BAG2,DNAJA1,DNAJC7,FKBP4,HSP90AA1,HSPA1A/HSPA1B,HSPA8,HSPD1,HSPE1,PDIA3,PDIA6,PPIA,RUVBL2,SNRNP70	14
Organismal Survival	Organismal death	4.93e-07	ACTB,ALDOA,ARF4,ATAD3A,ATP1A1,ATP6AP1,AURKB,BSG,CAPZB,CFL1,CKB,CPOX,CTNND1,CTTN,CYCS,DCUN1D5,DDX1,DDX5,EIF2AK2,EIF3D,EIF4A1,FEN1,FKBP4,FLNA,H1F0,HDAC2,HNRNPA1,HNRNPAB,HNRNPD,HNRNPK,HSP90AA1,IDH2,IGF2BP3,ILF2,MAP2K1,MAP4,MCM2,MKI67,MLF2,MTDH,MYL6,NOP2,NSF,PCNA,PHB,PHF6,PKM,PLS3,PRPF8,PSMC2,RAB6A,RPL4,RPL6,SERPINA1,SF3B1,SHMT2,SMARCA4,SRSF2,SSBP1,U2AF2,VDAC1,VIM	62
Developmental Disorder, Neurological Disease	Mental retardation	4.95e-07	AHSG,ALDH18A1,AMOT,ASCC3,ATP6AP2,ATP6V1A,ATP6V1B2,CHD4,CLTC,CUL4B,DDX3X,DLAT,DLD,DYNC1H1,EEF1B2,EFTUD2,EIF2S3,ERLIN2,FASN,FLNA,FMR1,GATAD2B,HCFC1,HNRNPK,HNRNPU,HPRT1,HSD17B10,HUWE1,IARS,KIF1A,KIF1BP,KIF2A,NAA15,NONO,NSUN2,OPA1,PDHA1,PDHB,PHF6,PPP2R1A,PURA,PYCR1,RBMX,RPL10,RPS6KA3,SERPINA1,SMARCA4,SON,TECR,TUBB,TUBG1,USP9X,VRK1	53
Cellular Function and Maintenance	Receptor-mediated endocytosis	5.95e-07	AP2A1,AP2A2,AP2B1,AP2M1,ARF6,ATP6AP1,ATP6V0D1,ATP6V1B2,CDC5L,CLTC,DNM2,HAX1,HNRNPK,NKAP,RAB21,RPS21,RUVBL2,SART1,SF3B3,SFPQ,SRSF3	21
Cell Cycle	Mitosis of tumor cell lines	6.74e-07	CCT4,CDK1,CKAP5,CLTC,CSE1L,DYNC1H1,EIF3E,EWSR1,GRN,KIF11,KPNB1,MAP2K1,NAE1,NUMA1,PPP2CA,PPP2R1A,PPP2R2A,PRKACA,PRPF4,RPS24,RPS6KA3,TCERG1,TCP1,UBE2S,YWHAE	25
Cancer, Hematological Disease, Organismal Injury and Abnormalities	Hematologic cancer	6.77e-07	AARS,ACTB,ADAR,ADSL,AMOT,AP2A2,ARHGEF2,ASCC3,ATP6AP1,ATP6V1A,ATP6V1B2,AURKB,BASP1,BCLAF1,C3,CAD,CAPN2,CCT3,CDK1,CFL1,CHD4,CNOT1,CPSF7,CSDE1,CSE1L,CSNK1E,CTBP1,CTBP2,CTTN,CUL1,CUL4B,CYCS,DAD1,DCAF5,DDB1,DDX1,DDX3X,DDX46,DEK,DHX9,DIS3,DLAT,DNAJA1,DNM1L,DNM2,DNMT1,DSP,DYNC1H1,EDC4,EEF1A1,EEF1D,EIF2AK2,EIF3C,EIF3D,EIF3I,EIF4A1,EIF4G1,ELAVL1,ETFA,EWSR1,FAR1,FASN,FDPS,FEN1,FERMT2,FLII,FLNA,FUS,G3BP1,GA…	250
Metabolic Disease, Neurological Disease, Organismal Injury and Abnormalities, Skeletal and Muscular Disorders	Mitochondrial encephalomyopathy	7.03e-07	AARS2,AIFM1,DLD,ECHS1,IARS2,LRPPRC,MRPS34,NDUFA10,NDUFA2,NDUFA9,NDUFS1,NDUFS3,NDUFV1,RANBP2,SDHA	15
Cell Death and Survival	Apoptosis of cervical cancer cell lines	8.67e-07	AIFM1,AP2M1,API5,CCAR2,CCT4,CDK1,CKAP5,CLTC,DNM1L,DNM2,DYNC1H1,EEF1A1,EIF2AK2,EIF4G2,ELAVL1,GSK3B,HNRNPH1,HNRNPK,IMMT,KHDRBS1,KIF11,MAP2K1,NASP,NME1,OPA1,PAK2,PARP1,PCBP2,PDCD6IP,PPIA,PPP2R2A,PRKDC,PRPF19,PUF60,RPA1,RPS24,RPS6KA3,SRSF1,TCERG1,TCP1,TRAP1,UCHL1,VDAC1	43
Cancer, Organismal Injury and Abnormalities	Tumorigenesis of tissue	8.76e-07	AARS,AARS2,AASDHPPT,ABCD3,ABCE1,ABCF1,ABCF2,ACAA2,ACAD9,ACADSB,ACAT1,ACIN1,ACLY,ACOT13,ACOT7,ACSL3,ACTB,ACTR1A,ADAR,ADSL,AFG3L2,AFP,AGAP3,AGK,AGPS,AHCTF1,AHCY,AHSA1,AHSG,AIFM1,ALDH18A1,ALDOA,AMOT,AP1M1,AP2A1,AP2A2,AP2M1,AP3B1,AP3D1,AP3M1,API5,APOA1,ARCN1,ARF4,ARF6,ARHGEF2,ARL2,ARL6IP4,ARL8B,ASCC3,ASNS,ASS1,ATAD3A,ATP1A1,ATP2A2,ATP2B1,ATP5F1B,ATP5F1C,ATP5MG,ATP5PB,ATP6AP1,ATP6AP2,ATP6V0A1,ATP6V0D1…	880
Cell Cycle	Mitosis of cervical cancer cell lines	1.06e-06	CCT4,CDK1,CKAP5,CLTC,CSE1L,DYNC1H1,EIF3E,EWSR1,KIF11,KPNB1,MAP2K1,PPP2CA,PPP2R1A,PPP2R2A,PRPF4,RPS24,RPS6KA3,TCERG1,TCP1,UBE2S	20
Cancer, Organismal Injury and Abnormalities	Adenocarcinoma	1.09e-06	AARS,AARS2,AASDHPPT,ABCD3,ABCE1,ABCF1,ABCF2,ACAA2,ACAD9,ACADSB,ACAT1,ACIN1,ACLY,ACOT13,ACOT7,ACSL3,ACTB,ACTR1A,ADAR,ADSL,AFG3L2,AFP,AGAP3,AGK,AGPS,AHCTF1,AHCY,AHSA1,AHSG,AIFM1,ALDH18A1,ALDOA,AMOT,AP1M1,AP2A1,AP2A2,AP2M1,AP3B1,AP3D1,AP3M1,API5,ARCN1,ARF6,ARHGEF2,ARL2,ARL6IP4,ASCC3,ASNS,ASS1,ATAD3A,ATP1A1,ATP2A2,ATP2B1,ATP5F1B,ATP5MG,ATP5PB,ATP6AP1,ATP6AP2,ATP6V0A1,ATP6V0D1,ATP6V1B2,ATP6V1H,ATXN10,…	811
Cellular Assembly and Organization, DNA Replication, Recombination, and Repair	Formation of nuclear pores	1.16e-06	AHCTF1,NUP107,NUP153,NUP205,NUP93,NUP98	6
Cancer, Gastrointestinal Disease, Organismal Injury and Abnormalities	Large intestine adenocarcinoma	1.18e-06	AARS,AARS2,ABCD3,ABCE1,ABCF1,ABCF2,ACAA2,ACAD9,ACADSB,ACAT1,ACIN1,ACLY,ACOT13,ACOT7,ACTB,ACTR1A,ADAR,ADSL,AFG3L2,AFP,AGAP3,AGK,AGPS,AHCTF1,AHCY,AHSA1,AHSG,AIFM1,ALDH18A1,ALDOA,AMOT,AP1M1,AP2A1,AP2A2,AP2M1,AP3B1,AP3D1,AP3M1,API5,ARCN1,ARF6,ARHGEF2,ARL2,ARL6IP4,ASCC3,ASNS,ASS1,ATP1A1,ATP2A2,ATP2B1,ATP5MG,ATP5PB,ATP6AP1,ATP6AP2,ATP6V0A1,ATP6V0D1,ATP6V1B2,ATP6V1H,ATXN10,ATXN2L,AURKB,BASP1,BAZ1B,BCLAF…	696
Cancer, Organismal Injury and Abnormalities	Non-hematological solid tumor	1.19e-06	AARS,AARS2,AASDHPPT,ABCD3,ABCE1,ABCF1,ABCF2,ACAA2,ACAD9,ACADSB,ACAT1,ACIN1,ACLY,ACOT13,ACOT7,ACSL3,ACTB,ACTR1A,ADAR,ADSL,AFG3L2,AFP,AGAP3,AGK,AGPS,AHCTF1,AHCY,AHSA1,AHSG,AIFM1,AIMP1,ALDH18A1,ALDOA,AMOT,AP1M1,AP2A1,AP2A2,AP2M1,AP3B1,AP3D1,AP3M1,API5,APOA1,ARCN1,ARF4,ARF6,ARHGEF2,ARL2,ARL6IP4,ARL8B,ASCC3,ASNS,ASS1,ATAD3A,ATP1A1,ATP2A2,ATP2B1,ATP5F1B,ATP5F1C,ATP5MG,ATP5PB,ATP5PD,ATP6AP1,ATP6AP2,ATP6…	906
Cancer, Gastrointestinal Disease, Organismal Injury and Abnormalities	Gastrointestinal tumor	1.26e-06	AARS,AARS2,ABCD3,ABCE1,ABCF1,ABCF2,ACAA2,ACAD9,ACADSB,ACAT1,ACIN1,ACLY,ACOT13,ACOT7,ACTB,ACTR1A,ADAR,ADSL,AFG3L2,AFP,AGAP3,AGK,AGPS,AHCTF1,AHCY,AHSA1,AHSG,AIFM1,AIMP1,ALDH18A1,ALDOA,ALYREF,AMOT,AP1M1,AP2A1,AP2A2,AP2M1,AP3B1,AP3D1,AP3M1,API5,ARCN1,ARF6,ARHGEF2,ARL2,ARL6IP4,ASCC3,ASNS,ASS1,ATP1A1,ATP2A2,ATP2B1,ATP5F1A,ATP5F1B,ATP5F1C,ATP5MG,ATP5PB,ATP6AP1,ATP6AP2,ATP6V0A1,ATP6V0D1,ATP6V1B2,ATP6V1H,…	760
Developmental Disorder	Autism or intellectual disability	1.34e-06	AHSG,ALDH18A1,AMOT,ASCC3,ATP6AP2,ATP6V1A,ATP6V1B2,C3,CHD4,CLTC,CUL4B,DDX3X,DLAT,DLD,DYNC1H1,EEF1B2,EFTUD2,EIF2S3,ERLIN2,FASN,FLNA,FMR1,GATAD2B,HCFC1,HNRNPK,HNRNPU,HPRT1,HSD17B10,HUWE1,IARS,KIF1A,KIF1BP,KIF2A,MYBBP1A,NAA15,NONO,NSUN2,OPA1,PDHA1,PDHB,PHF6,PPP2R1A,PURA,PYCR1,RBMX,RPL10,RPS6KA3,SERPINA1,SMARCA4,SON,TECR,TUBB,TUBG1,USP9X,VRK1	55
Cancer, Gastrointestinal Disease, Organismal Injury and Abnormalities	Large intestine neoplasm	1.36e-06	AARS,AARS2,ABCD3,ABCE1,ABCF1,ABCF2,ACAA2,ACAD9,ACADSB,ACAT1,ACIN1,ACLY,ACOT13,ACOT7,ACTB,ACTR1A,ADAR,ADSL,AFG3L2,AFP,AGAP3,AGK,AGPS,AHCTF1,AHCY,AHSA1,AHSG,AIFM1,AIMP1,ALDH18A1,ALDOA,ALYREF,AMOT,AP1M1,AP2A1,AP2A2,AP2M1,AP3B1,AP3D1,AP3M1,API5,ARCN1,ARF6,ARHGEF2,ARL2,ARL6IP4,ASCC3,ASNS,ASS1,ATP1A1,ATP2A2,ATP2B1,ATP5F1A,ATP5MG,ATP5PB,ATP6AP1,ATP6AP2,ATP6V0A1,ATP6V0D1,ATP6V1B2,ATP6V1H,ATXN10,ATXN2L,AU…	730
Cardiovascular Disease, Hematological Disease, Organismal Injury and Abnormalities	Chronic anemia	1.53e-06	HSPA9,MTHFD1,RPL11,RPL26,RPL35A,RPL5,RPS10,RPS19,RPS24,RPS26,RPS7,SEC23B,YARS2	13
Cell Morphology, Cellular Function and Maintenance	Repair of tumor cell lines	1.57e-06	CHD4,DEK,KPNA2,NAE1,NPM1,OTUB1,PARP1,PRPF19,RAD50,RIF1,RPA1,SMARCA4,UBE2N,XRCC5,XRCC6	15
Cancer, Gastrointestinal Disease, Organismal Injury and Abnormalities	Gastrointestinal adenocarcinoma	1.6e-06	AARS,AARS2,ABCD3,ABCE1,ABCF1,ABCF2,ACAA2,ACAD9,ACADSB,ACAT1,ACIN1,ACLY,ACOT13,ACOT7,ACTB,ACTR1A,ADAR,ADSL,AFG3L2,AFP,AGAP3,AGK,AGPS,AHCTF1,AHCY,AHSA1,AHSG,AIFM1,ALDH18A1,ALDOA,AMOT,AP1M1,AP2A1,AP2A2,AP2M1,AP3B1,AP3D1,AP3M1,API5,ARCN1,ARF6,ARHGEF2,ARL2,ARL6IP4,ASCC3,ASNS,ASS1,ATP1A1,ATP2A2,ATP2B1,ATP5F1B,ATP5MG,ATP5PB,ATP6AP1,ATP6AP2,ATP6V0A1,ATP6V0D1,ATP6V1B2,ATP6V1H,ATXN10,ATXN2L,AURKB,BASP1,BAZ…	709
Cancer, Gastrointestinal Disease, Organismal Injury and Abnormalities	Gastrointestinal carcinoma	1.75e-06	AARS,AARS2,ABCD3,ABCE1,ABCF1,ABCF2,ACAA2,ACAD9,ACADSB,ACAT1,ACIN1,ACLY,ACOT13,ACOT7,ACTB,ACTR1A,ADAR,ADSL,AFG3L2,AFP,AGAP3,AGK,AGPS,AHCTF1,AHCY,AHSA1,AHSG,AIFM1,ALDH18A1,ALDOA,AMOT,AP1M1,AP2A1,AP2A2,AP2M1,AP3B1,AP3D1,AP3M1,API5,ARCN1,ARF6,ARHGEF2,ARL2,ARL6IP4,ASCC3,ASNS,ASS1,ATP1A1,ATP2A2,ATP2B1,ATP5F1B,ATP5F1C,ATP5MG,ATP5PB,ATP6AP1,ATP6AP2,ATP6V0A1,ATP6V0D1,ATP6V1B2,ATP6V1H,ATXN10,ATXN2L,AURKB,B…	722
Hereditary Disorder, Neurological Disease, Organismal Injury and Abnormalities, Psychological Disorders, Skeletal and Muscular Disorders	Huntington's Disease	1.8e-06	ACAT1,ACTB,AHCY,ATP2A2,ATP5F1C,ATP5MG,ATP5PO,ATP6AP2,ATP6V1A,ATP6V1B2,C3,COX5B,CSRP2,CYCS,DAD1,DHCR7,GAPDH,HADH,HADHB,HNRNPDL,HNRNPU,HSP90AA1,HSPA1A/HSPA1B,HSPA5,KHDRBS1,LDHA,LDHB,MLF2,MTDH,MYL12A,NDUFA13,NDUFA2,NDUFS3,NME1,NPM1,PARP1,PCMT1,PCNA,PFKM,PFN1,PGK1,PKM,PRDX6,RAB11A,RAB5A,RAB6A,RRS1,SDHA,SEC11A,SERPINA1,SRM,SUB1,SUCLA2,TCERG1,TPI1,TPM3,UCHL1,UQCRC1,XRCC6,YWHAZ	60
Cell Cycle	Delay in initiation of mitotic exit of cervical cancer cell lines	1.81e-06	CDK1,KPNB1,PPP2CA,PPP2R1A,PPP2R2A	5
Cancer, Gastrointestinal Disease, Organismal Injury and Abnormalities	Malignant neoplasm of large intestine	1.88e-06	AARS,AARS2,ABCD3,ABCE1,ABCF1,ABCF2,ACAA2,ACAD9,ACADSB,ACAT1,ACIN1,ACLY,ACOT13,ACOT7,ACTB,ACTR1A,ADAR,ADSL,AFG3L2,AFP,AGAP3,AGK,AGPS,AHCTF1,AHCY,AHSA1,AHSG,AIFM1,AIMP1,ALDH18A1,ALDOA,AMOT,AP1M1,AP2A1,AP2A2,AP2M1,AP3B1,AP3D1,AP3M1,API5,ARCN1,ARF6,ARHGEF2,ARL2,ARL6IP4,ASCC3,ASNS,ASS1,ATP1A1,ATP2A2,ATP2B1,ATP5F1A,ATP5MG,ATP5PB,ATP6AP1,ATP6AP2,ATP6V0A1,ATP6V0D1,ATP6V1B2,ATP6V1H,ATXN10,ATXN2L,AURKB,BAS…	727
Cancer, Gastrointestinal Disease, Organismal Injury and Abnormalities	Digestive organ tumor	1.94e-06	AARS,AARS2,ABCD3,ABCE1,ABCF1,ABCF2,ACAA2,ACAD9,ACADSB,ACAT1,ACIN1,ACLY,ACOT13,ACOT7,ACSL3,ACTB,ACTR1A,ADAR,ADSL,AFG3L2,AFP,AGAP3,AGK,AGPS,AHCTF1,AHCY,AHSA1,AHSG,AIFM1,AIMP1,ALDH18A1,ALDOA,ALYREF,AMOT,AP1M1,AP2A1,AP2A2,AP2M1,AP3B1,AP3D1,AP3M1,API5,ARCN1,ARF6,ARHGEF2,ARL2,ARL6IP4,ASCC3,ASNS,ASS1,ATAD3A,ATP1A1,ATP2A2,ATP2B1,ATP5F1A,ATP5F1B,ATP5F1C,ATP5MG,ATP5PB,ATP5PD,ATP5PO,ATP6AP1,ATP6AP2,ATP6V0A1…	863
Neurological Disease	Progressive neurological disorder	1.96e-06	AARS2,ACTB,BSG,C3,CALM1 (includes others),CAPN2,CAPZB,CCT2,CNP,COPE,CSE1L,DCTN1,EEF1A1,EIF2B3,EIF4A1,EIF4G1,FARSB,FDPS,FLOT1,FUS,GART,GIGYF2,GNAS,GRN,GSK3B,HNRNPA1,HNRNPDL,HPRT1,HSP90AA1,HSP90B1,HSPA5,IMPDH2,KIF1A,LDHA,LDHB,LMNB2,MAGED2,MAP1B,MATR3,NDUFV2,PARK7,PCNA,PDIA3,PFKP,PFN1,PGK1,POLD1,PRDX2,PRRC2A,PSMC1,RAN,RPL13,RPL13A,RPL15,RPL17,RPL3,RPL31,RPL5,RPS3A,RPS4X,RPS6,RRM1,SRRM2,TARDBP,TFRC,T…	74
Neurological Disease	Polyneuropathy	1.98e-06	AARS,AFG3L2,AIFM1,ALDH18A1,APOA1,C3,CAPN1,CCT5,DCTN1,DNM2,DYNC1H1,ERLIN1,ERLIN2,GARS,HK1,HSPD1,KARS,KIF1A,LMNA,MARS,OPA1,PRPS1,RAB7A,UCHL1,VCP,YARS	26
Developmental Disorder, Hereditary Disorder, Neurological Disease, Organismal Injury and Abnormalities	Dominant mental retardation	2e-06	ATP6V1B2,CHD4,CLTC,DYNC1H1,EFTUD2,FMR1,GATAD2B,HCFC1,HNRNPK,KIF1A,KIF2A,NAA15,PDHA1,PPP2R1A,PURA,RPS6KA3,SMARCA4,SON,TUBB,TUBG1,USP9X	21
Developmental Disorder, Hereditary Disorder, Neurological Disease, Organismal Injury and Abnormalities	Familial syndromic intellectual disability	2.23e-06	AHSG,ALDH18A1,ASCC3,ATP6AP2,CHD4,CUL4B,DDX3X,DYNC1H1,EFTUD2,EIF2S3,ERLIN2,FASN,FLNA,FMR1,GATAD2B,HCFC1,HNRNPK,HNRNPU,HPRT1,HSD17B10,HUWE1,IARS,KIF1A,KIF1BP,NONO,NSUN2,PDHA1,PDHB,PHF6,PPP2R1A,RBMX,RPL10,RPS6KA3,SERPINA1,SMARCA4,SON,USP9X	37
Cancer, Organismal Injury and Abnormalities	Lymphoreticular neoplasm	2.25e-06	AARS,ACTB,ADAR,ADSL,AP2A2,ARHGEF2,ASCC3,ATP6AP1,ATP6V1A,ATP6V1B2,AURKB,BASP1,BCLAF1,C3,CAD,CAPN2,CCT3,CDK1,CHD4,CNOT1,CPSF7,CSDE1,CSE1L,CTBP1,CTBP2,CUL1,CYCS,DCAF5,DDB1,DDX1,DDX3X,DDX46,DEK,DHX9,DIS3,DLAT,DNAJA1,DNM2,DNMT1,DSP,DYNC1H1,EDC4,EEF1A1,EEF1D,EIF2AK2,EIF3C,EIF3D,EIF3I,EIF4A1,EIF4G1,ELAVL1,ETFA,EWSR1,FAR1,FASN,FDPS,FEN1,FERMT2,FLII,FLNA,FUS,G3BP1,GART,GNAS,GRN,GSK3B,HDAC2,HIST1H1C,HNRNPM…	217
Cellular Function and Maintenance	Endocytosis	2.4e-06	AP2A1,AP2A2,AP2B1,AP2M1,ARF6,ATP6AP1,ATP6V0D1,ATP6V1A,ATP6V1B2,ATP6V1H,C3,CDC5L,CLTC,DNM2,EIF2AK2,FLOT1,HAX1,HNRNPK,HSP90AA1,HSPA9,NCL,NKAP,NPM1,PSMD4,PTPN1,RAB21,RAB5A,RAB7A,RACK1,RPS21,RUVBL2,SART1,SF3B3,SFPQ,SRSF3,VCP,VIM	37
Cardiovascular Disease, Hematological Disease, Organismal Injury and Abnormalities	Aplastic anemia	2.44e-06	C3,IMPDH2,PRDX3,RPL11,RPL15,RPL26,RPL27,RPL35A,RPL5,RPS10,RPS19,RPS24,RPS26,RPS27,RPS28,RPS7,RRM1	17
Cancer, Organismal Injury and Abnormalities	Non-melanoma solid tumor	2.59e-06	AARS,AARS2,AASDHPPT,ABCD3,ABCE1,ABCF1,ABCF2,ACAA2,ACAD9,ACADSB,ACAT1,ACIN1,ACLY,ACOT13,ACOT7,ACSL3,ACTB,ACTR1A,ADAR,ADSL,AFG3L2,AFP,AGAP3,AGK,AGPS,AHCTF1,AHCY,AHSA1,AHSG,AIFM1,ALDH18A1,ALDOA,AMOT,AP1M1,AP2A1,AP2A2,AP2M1,AP3B1,AP3D1,AP3M1,API5,APOA1,ARCN1,ARF4,ARF6,ARHGEF2,ARL2,ARL6IP4,ARL8B,ASCC3,ASNS,ASS1,ATAD3A,ATP1A1,ATP2A2,ATP2B1,ATP5F1B,ATP5F1C,ATP5MG,ATP5PB,ATP6AP1,ATP6AP2,ATP6V0A1,ATP6V0D1…	883
Developmental Disorder, Neurological Disease	Syndromic mental retardation	2.59e-06	AHSG,ALDH18A1,ASCC3,ATP6AP2,ATP6V1B2,CHD4,CUL4B,DDX3X,DYNC1H1,EFTUD2,EIF2S3,ERLIN2,FASN,FLNA,FMR1,GATAD2B,HCFC1,HNRNPK,HNRNPU,HPRT1,HSD17B10,HUWE1,IARS,KIF1A,KIF1BP,NONO,NSUN2,PDHA1,PDHB,PHF6,PPP2R1A,RBMX,RPL10,RPS6KA3,SERPINA1,SMARCA4,SON,USP9X	38
Protein Synthesis	Polymerization of protein	2.66e-06	ACACA,ACOT13,ADSL,CAMK2D,CPSF6,CPSF7,DNM1L,DSTN,EHD4,FARSA,FARSB,FLOT1,GLS,HIST4H4,HPRT1,HSP90AA1,KHDRBS1,LONP1,MAT2A,NPM1,OPA1,PDCD6IP,PFKL,PFKM,PFN1,RBMX,RCC1,RPS19,SHMT2,SNX2,STOML2,TRA2B,TRIM28,XRCC6	34
Cancer, Organismal Injury and Abnormalities	Abdominal adenocarcinoma	2.76e-06	AARS,AARS2,AASDHPPT,ABCD3,ABCE1,ABCF1,ABCF2,ACAA2,ACAD9,ACADSB,ACAT1,ACIN1,ACLY,ACOT13,ACOT7,ACSL3,ACTB,ACTR1A,ADAR,ADSL,AFG3L2,AFP,AGAP3,AGK,AGPS,AHCTF1,AHCY,AHSA1,AHSG,AIFM1,ALDH18A1,ALDOA,AMOT,AP1M1,AP2A1,AP2A2,AP2M1,AP3B1,AP3D1,AP3M1,API5,ARCN1,ARF6,ARHGEF2,ARL2,ARL6IP4,ASCC3,ASNS,ASS1,ATAD3A,ATP1A1,ATP2A2,ATP2B1,ATP5MG,ATP5PB,ATP6AP1,ATP6AP2,ATP6V0A1,ATP6V0D1,ATP6V1B2,ATP6V1H,ATXN10,ATXN2L,A…	796
Amino Acid Metabolism, Small Molecule Biochemistry	Synthesis of alpha-amino acid	2.87e-06	ALDH18A1,ASNS,CBS/CBSL,GLS,MTHFD1,PKM,PYCR1,PYCR2	8
Cell Death and Survival	Cell death of melanoma cell lines	2.94e-06	API5,CDK1,CUL1,CUL2,DDX3X,DEK,EIF2B4,EIF3G,FASN,FEN1,HSPA5,ILF2,MAP2K1,MCM7,MDC1,NME1,NUP205,NUP93,P4HB,PCNA,PHGDH,PKM,PRDX1,PSMD14,PSMD2,PSMD7,RAD50,REPIN1,RPA1,RPL27A,SSB,TOP1,TUFM,UBA3,YBX1	35
DNA Replication, Recombination, and Repair, Nucleic Acid Metabolism, Small Molecule Biochemistry	Hydrolysis of nucleotide	3.12e-06	ABCD3,ATP1A1,CCT4,CCT5,CDK1,IPO5,RAB7A,RAN,RANGAP1,SMARCA4,SMARCA5,SNRNP200	12
Metabolic Disease	Combined oxidative phosphorylation deficiency	3.12e-06	AARS2,AIFM1,ATP5F1A,C1QBP,EARS2,MRPS22,MRPS34,TRMT10C,TSFM,TUFM	10
Amino Acid Metabolism, Small Molecule Biochemistry	Synthesis of amino acids	3.12e-06	ALDH18A1,ASNS,ASS1,CBS/CBSL,GLS,MTHFD1,PARK7,PKM,PYCR1,PYCR2	10
Metabolic Disease, Neurological Disease, Skeletal and Muscular Disorders	Mitochondrial myopathy	3.12e-06	AARS2,AIFM1,DLD,ECHS1,IARS2,LRPPRC,MRPS34,NDUFA10,NDUFA2,NDUFA9,NDUFS1,NDUFS3,NDUFV1,RANBP2,SDHA,YARS2	16
Metabolic Disease, Organismal Injury and Abnormalities, Renal and Urological Disease	Organic aciduria	3.8e-06	DLD,ETFA,HCFC1,IDH2,MCCC1,MCCC2,PCCA,PCCB,SUCLA2,SUCLG1,UMPS	11
Hereditary Disorder, Neurological Disease, Organismal Injury and Abnormalities, Skeletal and Muscular Disorders	Charcot-Marie-Tooth disease	3.95e-06	AARS,AIFM1,DCTN1,DNM2,DYNC1H1,GARS,HK1,KARS,LMNA,MARS,PRPS1,RAB7A,VCP,YARS	14
Developmental Disorder, Hereditary Disorder, Metabolic Disease, Organismal Injury and Abnormalities	Mitochondrial respiratory chain deficiency	4.32e-06	ACAD9,ATP5F1A,ETFA,LRPPRC,MT-CO2,NDUFA10,NDUFA13,NDUFA2,NDUFA9,NDUFS1,NDUFS3,NDUFV1,NDUFV2,SDHA,SLC25A10,UQCRC2	16
Cancer, Hematological Disease, Immunological Disease, Organismal Injury and Abnormalities	Refractory acute myeloid leukemia	4.32e-06	DNMT1,EEF1A1,IDH2,IMPDH2,MT-CO2,POLD1,PSIP1,RPL11,RPL3,RPL34,RPL6,RPS12,RPS24,RPS25,RPS4X,RRM1	16
Nucleic Acid Metabolism	Metabolism of nucleic acid component or derivative	4.92e-06	ACAT1,ACLY,ACOT7,ADSL,AK4,ALDOA,APOA1,ATP5F1A,ATP5F1B,CDK1,CLPX,CMPK1,CTPS1,CTPS2,DCTPP1,DNM1L,FASN,FDPS,GNAS,HPRT1,HSPA1A/HSPA1B,HSPA8,HSPD1,LETM1,LONP1,NDUFS1,OPA1,PDHA1,PGK1,PKM,PRPS1,PRPSAP2,SLC25A13,SUCLA2,UMPS,VCP,VDAC1	37
Cancer, Organismal Injury and Abnormalities	Extracranial solid tumor	5.06e-06	AARS,AARS2,AASDHPPT,ABCD3,ABCE1,ABCF1,ABCF2,ACAA2,ACAD9,ACADSB,ACAT1,ACIN1,ACLY,ACOT13,ACOT7,ACSL3,ACTB,ACTR1A,ADAR,ADSL,AFG3L2,AFP,AGAP3,AGK,AGPS,AHCTF1,AHCY,AHSA1,AHSG,AIFM1,AIMP1,ALDH18A1,ALDOA,ALYREF,AMOT,AP1M1,AP2A1,AP2A2,AP2M1,AP3B1,AP3D1,AP3M1,API5,APOA1,ARCN1,ARF4,ARF6,ARHGEF2,ARL2,ARL6IP4,ARL8B,ASCC3,ASNS,ASS1,ATAD3A,ATP1A1,ATP2A2,ATP2B1,ATP5F1A,ATP5F1B,ATP5F1C,ATP5MG,ATP5PB,ATP5PD,ATP5P…	925
Infectious Diseases	Productive infection of cervical cancer cell lines	5.34e-06	ACADSB,ATP5F1B,ATP6V0A1,BCLAF1,CCT2,CYCS,DDOST,DDX3X,DDX50,DPM1,ELOA,HNRNPU,HUWE1,MDN1,MRPL23,NDUFA10,PDIA3,PDIA6,PGRMC2,PPP2R2A,PSMD4,RPS6KA3,SRSF2,STIP1,STT3A,SUCLG2,TECR,TUBAL3,UQCRC1,USP39,XPO1	31
Cancer, Organismal Injury and Abnormalities	Solid tumor	5.44e-06	AARS,AARS2,AASDHPPT,ABCD3,ABCE1,ABCF1,ABCF2,ACAA2,ACAD9,ACADSB,ACAT1,ACIN1,ACLY,ACOT13,ACOT7,ACSL3,ACTB,ACTR1A,ADAR,ADSL,AFG3L2,AFP,AGAP3,AGK,AGPS,AHCTF1,AHCY,AHSA1,AHSG,AIFM1,AIMP1,ALDH18A1,ALDOA,ALYREF,AMOT,AP1M1,AP2A1,AP2A2,AP2M1,AP3B1,AP3D1,AP3M1,API5,APOA1,ARCN1,ARF4,ARF6,ARHGEF2,ARL2,ARL6IP4,ARL8B,ASCC3,ASNS,ASS1,ATAD3A,ATP1A1,ATP2A2,ATP2B1,ATP5F1A,ATP5F1B,ATP5F1C,ATP5MG,ATP5PB,ATP5PD,ATP5P…	933
Cellular Assembly and Organization, Cellular Function and Maintenance	Organization of mitotic spindle	5.58e-06	AURKB,CKAP5,CLTC,DCTN1,DYNC1H1,KIF11,KIF2A,MAP2K1,MAP4,NUMA1,RAN,RCC1,SSRP1	13
Amino Acid Metabolism, Small Molecule Biochemistry	Synthesis of L-amino acid	6.03e-06	ALDH18A1,CBS/CBSL,GLS,MTHFD1,PKM,PYCR1,PYCR2	7
Cancer, Gastrointestinal Disease, Organismal Injury and Abnormalities	Gastrointestinal tract cancer	6.39e-06	AARS,AARS2,ABCD3,ABCE1,ABCF1,ABCF2,ACAA2,ACAD9,ACADSB,ACAT1,ACIN1,ACLY,ACOT13,ACOT7,ACTB,ACTR1A,ADAR,ADSL,AFG3L2,AFP,AGAP3,AGK,AGPS,AHCTF1,AHCY,AHSA1,AHSG,AIFM1,AIMP1,ALDH18A1,ALDOA,AMOT,AP1M1,AP2A1,AP2A2,AP2M1,AP3B1,AP3D1,AP3M1,API5,ARCN1,ARF6,ARHGEF2,ARL2,ARL6IP4,ASCC3,ASNS,ASS1,ATP1A1,ATP2A2,ATP2B1,ATP5F1A,ATP5F1B,ATP5F1C,ATP5MG,ATP5PB,ATP6AP1,ATP6AP2,ATP6V0A1,ATP6V0D1,ATP6V1B2,ATP6V1H,ATXN10,…	744
Neurological Disease	Peripheral neuropathy	6.54e-06	AARS,AFG3L2,AIFM1,ALDH18A1,C3,CAPN1,CCT5,DCTN1,DNM2,DNMT1,DYNC1H1,ERLIN1,ERLIN2,FDPS,GARS,HK1,HSPD1,IARS2,KARS,KIF1A,KIF1BP,LMNA,MARS,OPA1,PRPS1,RAB7A,UBA1,UCHL1,VCP,YARS	30
DNA Replication, Recombination, and Repair, Energy Production, Nucleic Acid Metabolism, Small Molecule Biochemistry	Hydrolysis of ATP	6.67e-06	ABCD3,ATP1A1,CCT4,CCT5,CDK1,SMARCA4,SMARCA5,SNRNP200	8
Protein Trafficking	Targeting of protein	6.96e-06	AP3M1,ARL1,EIF5A,LARS,RAB6A,RAB7A,RAN,RPL11,SEC61A1,SEC63,TIMM13,TIMM44,TOMM22,TOMM40,XPO1,XPO5,XPO7	17
Protein Degradation, Protein Synthesis	Catabolism of protein	7.18e-06	AFG3L2,APOA1,BAG2,CAPN1,CCAR2,CCT2,CCT3,CCT4,CCT5,CCT6A,CCT7,CCT8,COPG1,DDB1,FLNA,FLOT1,GTPBP4,HCFC1,HDAC2,HSP90AA1,HSPA1A/HSPA1B,HSPA8,HSPD1,NAA15,NDUFA13,NOP53,NPEPPS,NSF,PARK7,PFN1,PHB,PHB2,PPIB,PSMC2,PSMC4,PSMD11,PSMD14,RAB7A,RBMX,RPL11,RPL23,RPL5,RPS7,SEC22B,SF3B3,TARDBP,TCP1,UBA3,UBE2N,UBR4,USP14,VCP,ZNF207	53
Cancer, Hematological Disease, Organismal Injury and Abnormalities	Myelodysplastic bone marrow neoplasm	7.76e-06	CDK1,DNMT1,EIF2AK2,GNAS,HPRT1,HSPA1A/HSPA1B,IDH2,IMPDH2,LARS2,NPM1,PARP1,PDIA3,PHF6,POLD1,PRPF8,RPL13,RPL13A,RPL15,RPL28,RPL3,RPL35,RPL4,RPL5,RPL6,RPL7,RPLP0,RPS14,RPS15A,RPS16,RPS19,RPS20,RPS4X,RPS6,RRM1,SF3B1,SF3B2,SLC25A5,SMC1A,SMC3,SRRM2,SRSF2,TOP1,XPO1	43
Nucleic Acid Metabolism, Small Molecule Biochemistry	Synthesis of nucleotide	8.39e-06	ACAT1,ACOT7,ADSL,AK4,ALDOA,APOA1,ATP5F1A,ATP5F1B,CDK1,CMPK1,CTPS1,DNM1L,FASN,FDPS,GNAS,HPRT1,HSPD1,LETM1,LONP1,OPA1,PDHA1,PKM,PRPS1,SLC25A13,UMPS,VCP,VDAC1	27
Neurological Disease	Cognitive impairment	8.9e-06	AHSG,ALDH18A1,AMOT,APOA1,ASCC3,ATP1A1,ATP6AP2,ATP6V1A,ATP6V1B2,CHD4,CLTC,CUL4B,DDX3X,DLAT,DLD,DYNC1H1,EEF1B2,EFTUD2,EIF2S3,ERLIN2,FASN,FLNA,FMR1,GATAD2B,HCFC1,HNRNPK,HNRNPU,HPRT1,HSD17B10,HUWE1,IARS,KIF1A,KIF1BP,KIF2A,NAA15,NONO,NSUN2,OPA1,PCNA,PDHA1,PDHB,PHF6,PPP2R1A,PURA,PYCR1,RBMX,RPL10,RPS6KA3,SERPINA1,SMARCA4,SON,TECR,TUBB,TUBG1,USP9X,VRK1	56
Neurological Disease, Organismal Injury and Abnormalities, Psychological Disorders	Parkinsonism	9.71e-06	ATP6AP2,CAPZB,CNP,COPE,CSE1L,DCTN1,EEF1A1,EIF2B3,EIF4G1,FARSB,FLOT1,GIGYF2,GNAS,GSK3B,HNRNPDL,LDHA,LDHB,MAP1B,NDUFV2,PARK7,PCNA,PGK1,PRDX2,PSMC1,RAN,RPL13,RPL13A,RPL15,RPL17,RPL3,RPL31,RPS3A,RPS4X,SRRM2,TMED10,UCHL1,VIM	37
Cancer, Hematological Disease, Organismal Injury and Abnormalities	Malignant myeloid neoplasm	1.02e-05	AARS,ACTB,AP2A2,ARHGEF2,ATP6AP1,ATP6V1A,AURKB,BCLAF1,CAPN2,CDK1,CHD4,CTBP2,CUL1,CYCS,DCAF5,DDX1,DDX3X,DDX46,DHX9,DIS3,DNAJA1,DNM2,DNMT1,DYNC1H1,EEF1A1,EEF1D,EIF2AK2,EIF3C,EIF3D,EIF3I,EIF4A1,EIF4G1,ELAVL1,ETFA,FAR1,FLII,FLNA,GNAS,GRN,HDAC2,HPRT1,HSPA1A/HSPA1B,HSPA5,HSPD1,IARS,IDH2,IDH3B,IGF2BP3,IGLL1/IGLL5,IMPDH2,IPO7,IRS4,KIF1A,LARS2,LDHB,LUC7L2,MCM6,MCM7,MFAP1,MKI67,MRPL37,MRPS5,MT-CO2,NASP,NPEP…	137
Cellular Compromise	Stress response of cells	1.15e-05	ATP2A2,COPA,DNAJA1,HNRNPA1,HSP90B1,HSPA5,HSPA9,NAMPT,PRDX1,PRDX6,SLC1A5,TARDBP,USP9X,VCP	14
Cancer, Hematological Disease, Organismal Injury and Abnormalities	Bone marrow cancer	1.17e-05	AARS,ACTB,AP2A2,ARHGEF2,ATP6AP1,ATP6V1A,AURKB,BCLAF1,CAPN2,CDK1,CHD4,CTBP2,CUL1,CYCS,DCAF5,DDX1,DDX3X,DDX46,DEK,DHX9,DIS3,DNAJA1,DNM2,DNMT1,DYNC1H1,EEF1A1,EEF1D,EIF2AK2,EIF3C,EIF3D,EIF3I,EIF4A1,EIF4G1,ELAVL1,ETFA,FAR1,FLII,FLNA,GNAS,GRN,HDAC2,HPRT1,HSPA1A/HSPA1B,HSPA5,HSPD1,IARS,IDH2,IDH3B,IGF2BP3,IGLL1/IGLL5,IMPDH2,IPO7,IRS4,KIF1A,LARS2,LDHB,LUC7L2,MCM6,MCM7,MFAP1,MKI67,MRPL37,MRPS5,MT-CO2,NASP,…	139
Neurological Disease	Demyelinating peripheral neuropathy	1.23e-05	AARS,AIFM1,C3,DCTN1,DNM2,DYNC1H1,GARS,HK1,KARS,LMNA,MARS,PRPS1,RAB7A,VCP,YARS	15
Cellular Growth and Proliferation, Organismal Development	Growth of yeast	1.36e-05	AARS,DLD,EIF2AK2,EIF3E,HSP90AA1,MAP2K1,PARP1,PLS3,PPP1CA,RACK1,RANBP1,SLC25A5,TARDBP,YARS	14
Neurological Disease	Progressive motor neuropathy	1.37e-05	ACTB,BSG,C3,CALM1 (includes others),CAPN2,CAPZB,CCT2,CNP,COPE,CSE1L,DCTN1,EEF1A1,EIF2B3,EIF4A1,EIF4G1,FARSB,FDPS,FLOT1,FUS,GIGYF2,GNAS,GRN,GSK3B,HNRNPA1,HNRNPDL,HPRT1,HSPA5,IMPDH2,LDHA,LDHB,MAGED2,MAP1B,MATR3,NDUFV2,PARK7,PCNA,PDIA3,PFKP,PFN1,PGK1,PRDX2,PRRC2A,PSMC1,RAN,RPL13,RPL13A,RPL15,RPL17,RPL3,RPL31,RPL5,RPS3A,RPS4X,RPS6,RRM1,SRRM2,TARDBP,TFRC,TMED10,UCHL1,UQCRC2,VAPB,VCP,VIM	64
Organismal Injury and Abnormalities, Skeletal and Muscular Disorders	Atrophy of muscle	1.38e-05	AARS,AIFM1,DCTN1,DNM2,DYNC1H1,GARS,HK1,KARS,LMNA,MARS,PRPS1,RAB7A,RRM1,UBA1,VAPB,VCP,YARS	17
Cancer, Hematological Disease, Immunological Disease, Organismal Injury and Abnormalities	Mature B-cell lymphoma	1.39e-05	ADSL,BCLAF1,CAD,CCT3,CDK1,CHD4,CTBP1,CTBP2,DDB1,DNMT1,DSP,EDC4,FASN,FEN1,FUS,G3BP1,GSK3B,HDAC2,HIST1H1C,HNRNPM,HSP90AA1,HSP90B1,HUWE1,IGLL1/IGLL5,IMPDH2,IQGAP1,KPNA2,LONP1,MCM5,MKI67,MTA1,MTHFD1L,NDUFS1,NME1,NONO,PARP1,PC,PCNA,POLD1,PPP2CA,PRPS1,PSIP1,PSMD1,PSMD2,PTPN1,QARS,RAD50,RCC1,RRM1,SERPINA1,SHMT2,SLC16A1,SMARCA4,SSB,STIP1,TUBG1,UQCRC1,XPO1,XRCC6,YWHAE,YWHAZ,ZNF512	62
Cancer, Organismal Injury and Abnormalities, Respiratory Disease	Stage I non-small cell lung carcinoma	1.43e-05	EEF1A1,EIF4A1,GART,HSP90AA1,HSP90B1,MYL12A,PPIA,RPL27,RPL7,RPS11,RPS6,RRM1,SERBP1,TUBG1,XPO5	15
Molecular Transport	Nucleocytoplasmic shuttling of molecule	1.56e-05	EIF5A,NPM1,NUP205,NUP98,XPO1	5
Cancer, Organismal Injury and Abnormalities	Epithelial neoplasm	1.84e-05	AARS,AARS2,AASDHPPT,ABCD3,ABCE1,ABCF1,ABCF2,ACAA2,ACAD9,ACADSB,ACAT1,ACIN1,ACLY,ACOT13,ACOT7,ACSL3,ACTB,ACTR1A,ADAR,ADSL,AFG3L2,AFP,AGAP3,AGK,AGPS,AHCTF1,AHCY,AHSA1,AHSG,AIFM1,ALDH18A1,ALDOA,AMOT,AP1M1,AP2A1,AP2A2,AP2M1,AP3B1,AP3D1,AP3M1,API5,APOA1,ARCN1,ARF4,ARF6,ARHGEF2,ARL2,ARL6IP4,ARL8B,ASCC3,ASNS,ASS1,ATAD3A,ATP1A1,ATP2A2,ATP2B1,ATP5F1B,ATP5F1C,ATP5MG,ATP5PB,ATP6AP1,ATP6AP2,ATP6V0A1,ATP6V0D1…	869
Cellular Assembly and Organization	Organization of organelle	1.85e-05	ABCD3,ALDOA,AP2M1,ARF6,ARHGEF2,CHCHD3,DNM1L,DSP,EIF4G1,EMD,EPPK1,HSD17B10,KRT9,LONP1,MYO1B,NPM1,NUMA1,NUP133,NUP155,NUP93,OPA1,PARP1,PHB,PHB2,PLS3,PRDX3,RAB2A,RAB6A,RPS19,SAFB,SEC61A1,STOML2,TIMM50,TOP1,TPR,VAPB,VIM	37
Cell Cycle	M phase	1.9e-05	AHCTF1,ARF6,AURKB,CALM1 (includes others),CDK1,DCTN1,EIF3E,LMNA,MAP1S,MAP2K1,MCM7,MOB1A,NCAPD2,NME1,NPM1,NUMA1,PDXP,PFN1,PRPF40A,RAB11A,SSRP1,TRIP13,UBAP2L,XRCC5,YBX1	25
Molecular Transport, Protein Trafficking	Nuclear transport of protein	1.92e-05	EIF5A,KPNB1,PHB2,RAN,SEC61B,TNPO1,XPO1,XPO5,XPO7	9
Cellular Development, Cellular Growth and Proliferation	Cell proliferation of cervical cancer cell lines	1.96e-05	ACIN1,ACTB,AURKB,BSG,CIRBP,CTBP1,DDX21,DEK,EIF5,ELAVL1,EWSR1,GTPBP4,HUWE1,IGF2BP3,ILF2,ILF3,IMMT,KRT10,LARP1,NASP,NAT10,NCL,NDUFA13,NONO,PHF6,RPRD1B,SMARCA4,SSB,TCP1,TUBB,UCHL1	31
Developmental Disorder, Hereditary Disorder, Metabolic Disease, Organismal Injury and Abnormalities	Mitochondrial complex I deficiency	2.07e-05	ACAD9,NDUFA10,NDUFA13,NDUFA2,NDUFA9,NDUFS1,NDUFS3,NDUFV1,NDUFV2,SLC25A10	10
Developmental Disorder, Hereditary Disorder, Neurological Disease, Organismal Injury and Abnormalities	Syndromic X-linked mental retardation	2.07e-05	ATP6AP2,CUL4B,EIF2S3,HPRT1,HSD17B10,HUWE1,NONO,RBMX,RPL10,USP9X	10
Cellular Function and Maintenance	Endocytosis by eukaryotic cells	2.1e-05	AP2M1,ARF6,ATP6AP1,ATP6V0D1,ATP6V1A,ATP6V1B2,C3,CDC5L,CLTC,DNM2,HAX1,HSP90AA1,NKAP,NPM1,PSMD4,RACK1,RPS21,RUVBL2,SART1,SF3B3,SFPQ,SRSF3,VIM	23
Dermatological Diseases and Conditions, Organismal Injury and Abnormalities	Psoriasis	2.23e-05	ADAR,ATP2A2,ATP6V0D1,C1QBP,C3,CBX3,CCT5,CFL1,CYB5R3,CYCS,EEF1A1,EIF2S1,EIF2S2,EIF4A3,EIF5,EIF5A,ETF1,FASN,FEN1,GAPDH,GARS,HAX1,HSPA5,HSPA8,HSPE1,HSPH1,IDH3A,KPNA2,KPNB1,KRT1,KRT10,MARCKS,MKI67,NAMPT,OTUB1,P4HB,PCBP2,PCMT1,PCNA,PGAM1,PGD,PHB,PKM,PPP2CA,PSMA3,PSMA6,PSMB6,RAB5A,RAN,RANBP1,SEC23B,SEC61B,SERBP1,SLC16A1,SLC25A5,SRM,SRSF9,SUB1,SYNCRIP,TOP1,TUBB,TUBG1,UBE2N,VDAC1,YWHAE	65
Cancer, Organismal Injury and Abnormalities	Nonhematologic malignant neoplasm	2.5e-05	AARS,AARS2,AASDHPPT,ABCD3,ABCE1,ABCF1,ABCF2,ACAA2,ACAD9,ACADSB,ACAT1,ACIN1,ACLY,ACOT13,ACOT7,ACSL3,ACTB,ACTR1A,ADAR,ADSL,AFG3L2,AFP,AGAP3,AGK,AGPS,AHCTF1,AHCY,AHSA1,AHSG,AIFM1,AIMP1,ALDH18A1,ALDOA,AMOT,AP1M1,AP2A1,AP2A2,AP2M1,AP3B1,AP3D1,AP3M1,API5,ARCN1,ARF4,ARF6,ARHGEF2,ARL2,ARL6IP4,ARL8B,ASCC3,ASNS,ASS1,ATAD3A,ATP1A1,ATP2A2,ATP2B1,ATP5F1B,ATP5F1C,ATP5MG,ATP5PB,ATP5PD,ATP6AP1,ATP6AP2,ATP6V0A1,A…	896
Cardiovascular Disease, Hematological Disease, Organismal Injury and Abnormalities	Anemia	2.52e-05	ALDOA,C3,CPOX,DAD1,DNMT1,GNAS,HK1,HPRT1,HSPA9,IDH2,IMPDH2,KHDRBS1,LARS2,MTHFD1,NPM1,POLD1,PRDX3,RPL11,RPL15,RPL26,RPL27,RPL35A,RPL5,RPS10,RPS19,RPS24,RPS26,RPS27,RPS28,RPS7,RRM1,SEC11A,SEC23B,SF3B1,SRSF2,TUBG1,YARS2	37
Energy Production	Consumption of oxygen	2.52e-05	GLS,GRSF1,LETM1,LONP1,NAMPT,PKM,PTBP1,SSBP1,VCP	9
Neurological Disease, Organismal Injury and Abnormalities, Psychological Disorders, Skeletal and Muscular Disorders	Parkinson's disease	2.55e-05	CAPZB,CNP,COPE,CSE1L,EEF1A1,EIF2B3,EIF4G1,FARSB,FLOT1,GIGYF2,GNAS,GSK3B,HNRNPDL,LDHA,LDHB,MAP1B,NDUFV2,PARK7,PCNA,PGK1,PRDX2,PSMC1,RAN,RPL13,RPL13A,RPL15,RPL17,RPL3,RPL31,RPS3A,RPS4X,SRRM2,TMED10,UCHL1,VIM	35
Cell Cycle	Cell cycle progression of cervical cancer cell lines	2.62e-05	CDK1,CSE1L,LETM1,NPM1,PHF6,PRPF4,RPA1,SMARCA4,SMC3,TCP1	10
Gene Expression	Transcription	2.64e-05	ALYREF,ARF4,ARHGEF2,AURKB,BASP1,BCLAF1,BTAF1,C1QBP,CAMK2D,CBX3,CCAR2,CDC5L,CGGBP1,CHCHD3,CHD4,CNOT1,CSE1L,CSNK1E,CTBP1,CTBP2,DDB1,DDX17,DDX20,DDX21,DDX3X,DDX5,DEK,DHX15,DHX9,DNMT1,DRG1,EEF1D,ELOA,ENO1,EWSR1,FAM98A,FAM98B,FLNA,GATAD2A,GSK3B,GTF3C1,GTF3C4,HAX1,HCFC1,HDAC2,HMGA1,HNRNPA1,HNRNPA2B1,HNRNPC,HNRNPK,HNRNPU,HP1BP3,HSPA1A/HSPA1B,HSPA8,ILF2,ILF3,IQGAP1,KARS,LMNA,LYAR,MAP2K1,MARS,MRE11,MTA1,M…	143
Cancer, Organismal Injury and Abnormalities, Renal and Urological Disease	Renal tumor	2.7e-05	ACAT1,ACOT7,ACTB,ALYREF,ASNS,ATAD3A,ATP2B1,ATP6AP1,ATXN2L,AURKB,BASP1,BSG,BTAF1,CCT3,CHD4,DAD1,DDX5,EDC4,EEF1B2,EIF4G2,EPPK1,ERLIN2,ESYT1,EWSR1,FDPS,FH,FLNA,FTSJ3,GLS,GNAS,HADHB,HBD,HIST1H1C,HNRNPH1,HNRNPK,HSD17B4,HSP90AA1,HSP90B1,IGF2BP3,KHDRBS1,KHSRP,KIF11,LETMD1,LRBA,LTA4H,MAP2K1,MCCC2,MCM2,MDN1,MFAP1,MKI67,MRE11,MSH2,NASP,NME1,NONO,NOP2,NPEPPS,NUMA1,NUP153,NUP155,PABPC1,PAK2,PARP1,PCBP1,PCK2,…	122
Cancer, Organismal Injury and Abnormalities, Renal and Urological Disease	Renal cancer	2.83e-05	ACAT1,ACOT7,ACTB,ASNS,ATAD3A,ATP2B1,ATP6AP1,ATXN2L,AURKB,BASP1,BSG,BTAF1,CCT3,CHD4,DAD1,DDX5,EDC4,EEF1B2,EIF4G2,EPPK1,ERLIN2,ESYT1,EWSR1,FDPS,FH,FLNA,FTSJ3,GLS,GNAS,HADHB,HBD,HIST1H1C,HNRNPH1,HNRNPK,HSD17B4,HSP90AA1,HSP90B1,IGF2BP3,KHDRBS1,KHSRP,KIF11,LETMD1,LRBA,LTA4H,MAP2K1,MCCC2,MCM2,MDN1,MFAP1,MKI67,MRE11,MSH2,NASP,NME1,NONO,NOP2,NPEPPS,NUMA1,NUP153,NUP155,PABPC1,PAK2,PARP1,PCBP1,PCK2,PCNA,PD…	120
Developmental Disorder, Hereditary Disorder, Metabolic Disease, Neurological Disease, Organismal Injury and Abnormalities	Pyruvate decarboxylase deficiency	3.03e-05	DLAT,DLD,PDHA1,PDHB	4
Cellular Assembly and Organization, Cellular Function and Maintenance	Reassembly of Golgi apparatus	3.03e-05	PPP2CA,PPP2R1A,PPP2R2A,USO1	4
Cancer, Gastrointestinal Disease, Organismal Injury and Abnormalities	Colon tumor	3.16e-05	AARS2,ABCD3,ABCE1,ABCF2,ACAD9,ACAT1,ACIN1,ACLY,ACOT7,ADAR,ADSL,AFG3L2,AGAP3,AHCY,AHSG,ALDOA,ALYREF,AMOT,AP2A1,AP2A2,AP2M1,AP3B1,AP3D1,API5,ARHGEF2,ARL2,ARL6IP4,ASCC3,ASNS,ASS1,ATP2A2,ATP2B1,ATP5MG,ATP6AP1,ATP6V1H,ATXN2L,BYSL,BZW1,C1orf35,C3,CAD,CANX,CAPRIN1,CBS/CBSL,CBX3,CCT2,CCT4,CCT5,CCT7,CDC5L,CHCHD3,CHD4,CIRBP,CKAP4,CLPB,CLPP,CLPX,CMAS,CNNM4,CNOT1,CNP,COPB1,COPE,CPOX,CPSF6,CPVL,CTBP1,CTBP2,CT…	388
Organismal Injury and Abnormalities, Renal and Urological Disease	Renal lesion	3.25e-05	ACAT1,ACOT7,ACTB,ALYREF,ASNS,ATAD3A,ATP2B1,ATP6AP1,ATXN2L,AURKB,BASP1,BSG,BTAF1,CCT3,CHD4,DAD1,DDX5,EDC4,EEF1B2,EIF4G2,EPPK1,ERLIN2,ESYT1,EWSR1,FDPS,FH,FLNA,FTSJ3,GLS,GNAS,HADHB,HBD,HIST1H1C,HNRNPH1,HNRNPK,HSD17B4,HSP90AA1,HSP90B1,IGF2BP3,IMPDH2,KHDRBS1,KHSRP,KIF11,LETMD1,LRBA,LTA4H,MAP2K1,MCCC2,MCM2,MDN1,MFAP1,MKI67,MRE11,MSH2,NASP,NME1,NONO,NOP2,NPEPPS,NUMA1,NUP153,NUP155,PABPC1,PAK2,PARP1,PCBP…	123
Infectious Diseases	Viral entry of tumor cell lines	3.28e-05	ARCN1,ATP6AP1,ATP6V1A,ATP6V1B2,COPG1,DNM2,GSK3B,RAB5A,RAB6A	9
Hereditary Disorder, Organismal Injury and Abnormalities, Skeletal and Muscular Disorders	X-linked recessive myopathy	3.34e-05	AIFM1,DNM2,EMD,FHL1,PRPS1,UBA1	6
DNA Replication, Recombination, and Repair	Re-replication of DNA	3.34e-05	CUL1,CUL4B,DDB1,HUWE1,MRE11,NAE1	6
Infectious Diseases	Infection by Marburg virus	3.35e-05	HSPA5,RPL18,RPL3,RPL5,RPS6	5
Cancer, Gastrointestinal Disease, Organismal Injury and Abnormalities	Digestive system cancer	3.39e-05	AARS,AARS2,ABCD3,ABCE1,ABCF1,ABCF2,ACAA2,ACAD9,ACADSB,ACAT1,ACIN1,ACLY,ACOT13,ACOT7,ACTB,ACTR1A,ADAR,ADSL,AFG3L2,AFP,AGAP3,AGK,AGPS,AHCTF1,AHCY,AHSA1,AHSG,AIFM1,AIMP1,ALDH18A1,ALDOA,AMOT,AP1M1,AP2A1,AP2A2,AP2M1,AP3B1,AP3D1,AP3M1,API5,ARCN1,ARF6,ARHGEF2,ARL2,ARL6IP4,ASCC3,ASNS,ASS1,ATP1A1,ATP2A2,ATP2B1,ATP5F1A,ATP5F1B,ATP5F1C,ATP5MG,ATP5PB,ATP6AP1,ATP6AP2,ATP6V0A1,ATP6V0D1,ATP6V1B2,ATP6V1H,ATXN10,…	803
Hereditary Disorder, Ophthalmic Disease, Organismal Injury and Abnormalities	Autosomal dominant retinitis pigmentosa	3.42e-05	HK1,PRPF3,PRPF4,PRPF6,PRPF8,RP9,SNRNP200	7
Energy Production, Molecular Transport, Nucleic Acid Metabolism, Small Molecule Biochemistry	Concentration of ATP	3.61e-05	DNM1L,GAPDH,LETM1,NAMPT,NDUFS1,PARP1,PKM,SLC16A1,SLC25A13,STOML2,VDAC1	11
Neurological Disease	Neurological signs	3.68e-05	ACAT1,ACTB,AHCY,ATP2A2,ATP5F1C,ATP5MG,ATP5PO,ATP6AP2,ATP6V1A,ATP6V1B2,C3,COX5B,CSRP2,CYCS,DAD1,DHCR7,GAPDH,HADH,HADHB,HNRNPDL,HNRNPU,HPRT1,HSP90AA1,HSPA1A/HSPA1B,HSPA5,KHDRBS1,LDHA,LDHB,MLF2,MTDH,MYL12A,NDUFA13,NDUFA2,NDUFS3,NME1,NPM1,PARP1,PCMT1,PCNA,PFKM,PFN1,PGK1,PKM,PRDX6,RAB11A,RAB5A,RAB6A,RRS1,SDHA,SEC11A,SERPINA1,SRM,SUB1,SUCLA2,TCERG1,TPI1,TPM3,UCHL1,UQCRC1,XRCC6,YWHAZ	61
Hereditary Disorder, Neurological Disease, Organismal Injury and Abnormalities, Skeletal and Muscular Disorders	Autosomal dominant Charcot-Marie-Tooth disease	3.7e-05	AARS,DNM2,DYNC1H1,GARS,MARS,RAB7A,VCP,YARS	8
DNA Replication, Recombination, and Repair	Mismatch repair	3.7e-05	MCM7,MSH2,MSH6,PCNA,RPA1,RPA2,USP10,XRCC5	8
Hereditary Disorder, Neurological Disease, Organismal Injury and Abnormalities, Psychological Disorders	Familial amyotrophic lateral sclerosis	4.22e-05	DCTN1,FUS,GRN,HNRNPA1,MATR3,PFN1,TARDBP,VAPB,VCP	9
Cancer, Organismal Injury and Abnormalities	Carcinoma	4.26e-05	AARS,AARS2,AASDHPPT,ABCD3,ABCE1,ABCF1,ABCF2,ACAA2,ACAD9,ACADSB,ACAT1,ACIN1,ACLY,ACOT13,ACOT7,ACSL3,ACTB,ACTR1A,ADAR,ADSL,AFG3L2,AFP,AGAP3,AGK,AGPS,AHCTF1,AHCY,AHSA1,AHSG,AIFM1,ALDH18A1,ALDOA,AMOT,AP1M1,AP2A1,AP2A2,AP2M1,AP3B1,AP3D1,AP3M1,API5,ARCN1,ARF4,ARF6,ARHGEF2,ARL2,ARL6IP4,ARL8B,ASCC3,ASNS,ASS1,ATAD3A,ATP1A1,ATP2A2,ATP2B1,ATP5F1B,ATP5F1C,ATP5MG,ATP5PB,ATP6AP1,ATP6AP2,ATP6V0A1,ATP6V0D1,ATP6V…	865
Cancer, Gastrointestinal Disease, Hepatic System Disease, Organismal Injury and Abnormalities	Cholangiocarcinoma	4.68e-05	AFP,GNAS,HSP90AA1,HSP90B1,IDH2,PGK1,PKM,PSMD1,PSMD2,RACK1,RPL13A,RPL4,RPL9,RPLP0,RRM1,VIM	16
Cancer, Hematological Disease, Organismal Injury and Abnormalities	Myeloid neoplasm	4.78e-05	AARS,ACTB,AP2A2,ARHGEF2,ATP6AP1,ATP6V1A,AURKB,BCLAF1,CAPN2,CDK1,CHD4,CTBP2,CUL1,CYCS,DCAF5,DDX1,DDX3X,DDX46,DEK,DHX9,DIS3,DNAJA1,DNM2,DNMT1,DYNC1H1,EEF1A1,EEF1D,EIF2AK2,EIF3C,EIF3D,EIF3I,EIF4A1,EIF4G1,ELAVL1,ETFA,FAR1,FLII,FLNA,GNAS,GRN,HDAC2,HPRT1,HSPA1A/HSPA1B,HSPA5,HSPD1,IARS,IDH2,IDH3B,IGF2BP3,IGLL1/IGLL5,IMPDH2,IPO7,IRS4,KIF1A,LARS2,LDHB,LUC7L2,MCM6,MCM7,MFAP1,MKI67,MRPL37,MRPS5,MT-CO2,NASP,…	139
Cancer, Hematological Disease, Immunological Disease, Organismal Injury and Abnormalities	B-cell non-Hodgkin lymphoma	4.85e-05	ADSL,ASCC3,BCLAF1,CAD,CCT3,CDK1,CHD4,CNOT1,CPSF7,CSDE1,CTBP1,CTBP2,DDB1,DNMT1,DSP,EDC4,EWSR1,FASN,FEN1,FUS,G3BP1,GSK3B,HDAC2,HIST1H1C,HNRNPM,HPRT1,HSP90AA1,HSP90B1,HUWE1,IARS2,IDH3A,IGLL1/IGLL5,IMPDH2,IQGAP1,KPNA1,KPNA2,LONP1,MCM5,MKI67,MTA1,MTHFD1L,MTREX,NDUFS1,NME1,NONO,NUP205,NUP98,NXF1,PARP1,PC,PCNA,POLD1,PPP2CA,PRKDC,PRPS1,PSIP1,PSMB6,PSMD1,PSMD2,PTPN1,QARS,RAD50,RBM14,RBM4,RCC1,RPL19,RPS2,R…	87
Infectious Diseases	Viral entry by Influenza virus	4.91e-05	ARCN1,ATP6AP1,ATP6V1A,ATP6V1B2,COPG1,GSK3B,RAB5A	7
Immunological Disease	Systemic autoimmune syndrome	4.95e-05	ABCF1,ACLY,AHSG,ALDOA,APOA1,ARCN1,ATP1A1,ATP2B1,ATP6V1B2,C3,CAMK2D,COPA,CSNK1E,DAD1,DDB1,DDX39B,DEK,DNM1L,DNMT1,ECHDC1,EEF1E1,EEF1G,EEF2,EHD4,EIF2AK2,EIF3C,EIF3D,EIF3E,EIF3L,ENO1,FBL,FDPS,FLOT1,GANAB,GNAS,GNL1,GRN,GTF3C1,H1F0,HDAC2,HNRNPA1,HNRNPA3,HPRT1,HSP90B1,HSPA1A/HSPA1B,HSPA8,HSPD1,IMPDH2,KHSRP,LDHB,MDC1,MRPS15,MT-CO2,MTA1,MYL12A,NACA,NAMPT,NONO,NUP155,OPA1,PABPC1,PARP1,PDIA3,PGK1,POLD1,PPP1…	114
Post-Translational Modification, Protein Folding	Refolding of protein	5.33e-05	DNAJA1,HSP90AA1,HSPA1A/HSPA1B,HSPA8,HSPD1,SNRNP70	6
Cell Cycle, Cell Morphology	Formation of spindle apparatus	5.34e-05	CHD4,CKAP5,CLTC,DYNC1LI1,EIF3E,KIF11,KIF2A,KPNB1,MYBBP1A,NUMA1,PRKDC,RCC1,RPS3	13
Developmental Disorder, Hereditary Disorder, Neurological Disease, Organismal Injury and Abnormalities	Autosomal dominant mental retardation	5.96e-05	ATP6V1B2,CHD4,CLTC,DYNC1H1,EFTUD2,GATAD2B,HCFC1,HNRNPK,KIF1A,KIF2A,NAA15,PPP2R1A,PURA,SMARCA4,SON,TUBB,TUBG1	17
Cancer, Gastrointestinal Disease, Hepatic System Disease, Organismal Injury and Abnormalities	Biliary tract adenocarcinoma	6.09e-05	AFP,GNAS,HSP90AA1,HSP90B1,IDH2,KPNA2,NASP,NPEPPS,PABPC1,PGK1,PKM,PRKDC,PSMD1,PSMD2,RACK1,RPL13A,RPL4,RPL9,RPLP0,RRM1,SF3B1,SMARCA4,VIM	23
Cancer, Gastrointestinal Disease, Organismal Injury and Abnormalities	Colon cancer	6.19e-05	AARS2,ABCD3,ABCE1,ABCF2,ACAD9,ACAT1,ACIN1,ACLY,ACOT7,ADAR,ADSL,AFG3L2,AGAP3,AHCY,AHSG,ALDOA,AMOT,AP2A1,AP2A2,AP2M1,AP3B1,AP3D1,API5,ARHGEF2,ARL2,ARL6IP4,ASCC3,ASNS,ASS1,ATP2A2,ATP2B1,ATP5MG,ATP6AP1,ATP6V1H,ATXN2L,BYSL,BZW1,C1orf35,C3,CAD,CANX,CAPRIN1,CBS/CBSL,CBX3,CCT2,CCT4,CCT5,CCT7,CDC5L,CHCHD3,CHD4,CIRBP,CKAP4,CLPB,CLPP,CLPX,CMAS,CNNM4,CNOT1,CNP,COPB1,COPE,CPOX,CPSF6,CPVL,CTBP1,CTBP2,CTNND1,CT…	383
Cellular Assembly and Organization, Cellular Function and Maintenance	Organization of cytoplasm	6.27e-05	ABCD3,AFG3L2,ALDOA,AMOT,ARF6,ARHGEF2,ARL2,ATXN10,AURKB,BSG,C1QBP,CAPN2,CAPZB,CDK1,CFL1,CHCHD3,CKAP5,CLTC,CRKL,CTNND1,CTTN,CYFIP1,DCTN1,DNM1L,DSP,DYNC1H1,EIF4G1,EMD,EPPK1,FLNA,GSK3B,HSD17B10,IQGAP1,KIF11,KIF2A,KIF5B,KRT9,KTN1,LONP1,MAP1B,MAP1S,MAP2K1,MAP4,MYO1B,NME1,NUMA1,NUP160,OPA1,PAK2,PARP1,PDXP,PFN1,PHB,PHB2,PKM,PLS3,PRDX3,PRPF40A,PTPN1,RAB11A,RAB13,RAB2A,RAB5A,RAB6A,RAN,RANBP2,RCC1,RPS3,RPS6…	82
Cancer, Organismal Injury and Abnormalities	Refractory tumor	6.69e-05	CUL4B,DNMT1,EEF1A1,FDPS,HDAC2,HSP90AA1,HSP90B1,IDH2,IMPDH2,MAP2K1,MT-CO2,PARP1,POLD1,PSIP1,PSMD1,PSMD2,RPL11,RPL3,RPL34,RPL6,RPS12,RPS24,RPS25,RPS4X,RRM1,TOP1,TUBG1	27
Cancer, Organismal Injury and Abnormalities	Cancer	6.75e-05	AARS,AARS2,AASDHPPT,ABCD3,ABCE1,ABCF1,ABCF2,ACAA2,ACAD9,ACADSB,ACAT1,ACIN1,ACLY,ACOT13,ACOT7,ACSL3,ACTB,ACTR1A,ADAR,ADSL,AFG3L2,AFP,AGAP3,AGK,AGPS,AHCTF1,AHCY,AHSA1,AHSG,AIFM1,AIMP1,ALDH18A1,ALDOA,AMOT,AP1M1,AP2A1,AP2A2,AP2M1,AP3B1,AP3D1,AP3M1,API5,APOA1,ARCN1,ARF4,ARF6,ARHGEF2,ARL2,ARL6IP4,ARL8B,ASCC3,ASNS,ASS1,ATAD3A,ATP1A1,ATP2A2,ATP2B1,ATP5F1A,ATP5F1B,ATP5F1C,ATP5MG,ATP5PB,ATP5PD,ATP6AP1,ATP6…	916
Hereditary Disorder, Neurological Disease, Organismal Injury and Abnormalities, Skeletal and Muscular Disorders	Autosomal dominant Charcot-Marie-Tooth disease type 2	6.89e-05	AARS,DNM2,DYNC1H1,GARS,MARS,RAB7A,VCP	7
Cell Cycle	Mitotic exit	6.89e-05	CDK1,KPNB1,PHB2,PPP2CA,PPP2R1A,PPP2R2A,UBE2S	7
Cancer, Hematological Disease, Immunological Disease, Organismal Injury and Abnormalities	B-cell lymphoma	7.18e-05	ADSL,ASCC3,BCLAF1,CAD,CCT3,CDK1,CHD4,CNOT1,CPSF7,CSDE1,CSE1L,CTBP1,CTBP2,DDB1,DNMT1,DSP,EDC4,EWSR1,FASN,FEN1,FUS,G3BP1,GSK3B,HDAC2,HIST1H1C,HNRNPM,HPRT1,HSP90AA1,HSP90B1,HUWE1,IARS2,IDH3A,IGLL1/IGLL5,IMPDH2,IQGAP1,KPNA1,KPNA2,LONP1,MCM5,MKI67,MTA1,MTHFD1L,MTREX,NDUFS1,NME1,NONO,NUP205,NUP98,NXF1,PARP1,PC,PCNA,POLD1,PPP2CA,PRKDC,PRPS1,PSIP1,PSMB6,PSMD1,PSMD2,PTPN1,QARS,RAD50,RBM14,RBM4,RCC1,RPL19,…	88
Cancer, Hematological Disease, Organismal Injury and Abnormalities	Refractory hematologic cancer	7.2e-05	CUL4B,DNMT1,EEF1A1,HDAC2,HSP90AA1,HSP90B1,IDH2,IMPDH2,MT-CO2,POLD1,PSIP1,PSMD1,PSMD2,RPL11,RPL3,RPL34,RPL6,RPS12,RPS24,RPS25,RPS4X,RRM1,TUBG1	23
Infectious Diseases	Viral entry by virus	7.58e-05	ARCN1,ATP6AP1,ATP6V1A,ATP6V1B2,COPG1,DNM2,GSK3B,RAB5A,RAB6A,TFRC	10
Cell Cycle	Mitosis	8.14e-05	AURKB,CCT4,CDK1,CHD4,CKAP5,CLTC,CSE1L,DYNC1H1,DYNC1LI1,EIF3E,EWSR1,GRN,HNRNPU,IQGAP1,KIF11,KIF2A,KPNB1,MAP2K1,MKI67,MYBBP1A,NAE1,NOLC1,NUMA1,PDXP,PHB2,PPP2CA,PPP2R1A,PPP2R2A,PRKACA,PRPF4,RAN,RCC1,RPS24,RPS3,RPS6KA3,SMC3,TCERG1,TCP1,UBE2S,YWHAE	40
Neurological Disease, Organismal Injury and Abnormalities, Psychological Disorders	Dementia	8.32e-05	ACLY,ACTB,APOA1,ATP1A1,ATP5F1A,ATP5PB,C3,CANX,CAPN1,CBS/CBSL,CDK1,CNP,DDX46,DHCR7,DHX9,DNM1L,DNMT1,EEF1G,EEF2,EIF2AK2,EIF2S1,EPRS,FDPS,FH,G3BP1,GAPDH,GLS,GRN,GSK3B,HMGA1,HNRNPA1,HNRNPA2B1,HNRNPAB,HNRNPDL,HNRNPU,HSPA1A/HSPA1B,HSPA5,HSPA9,HSPD1,KHDRBS1,MT-CO2,NAE1,NDUFS1,OPA1,PARK7,PCNA,PMPCB,PRDX1,PRDX6,PRKACA,PRKDC,PUM1,RAB14,RAB6A,RACK1,RAN,RCC1,SERPINA1,SNRNP70,SNRPA,STIP1,TARDBP,TFRC,TUBB,UCHL…	71
Organismal Injury and Abnormalities	Dysplasia	8.41e-05	AGPS,CDK1,DNMT1,EFTUD2,EIF2AK2,FDPS,FLNA,GNAS,HPRT1,HSPA1A/HSPA1B,IARS2,IDH2,IMPDH2,KIF2A,LARS2,LBR,LMNA,NPM1,PARP1,PDIA3,PHF6,POLD1,PPIB,PRPF8,RPL13,RPL13A,RPL15,RPL28,RPL3,RPL35,RPL4,RPL5,RPL6,RPL7,RPLP0,RPS14,RPS15A,RPS16,RPS19,RPS20,RPS26,RPS28,RPS4X,RPS6,RRM1,SERPINH1,SF3B1,SF3B2,SLC25A5,SMC1A,SMC3,SRRM2,SRSF2,STOML2,TCOF1,TOP1,TUBB,TUBG1,XPO1	59
Metabolic Disease	Lactic acidosis	8.53e-05	DLAT,DLD,LARS2,PDHA1,PDHB,POLD1,TSFM,YARS2	8
Molecular Transport	Export of molecule	8.8e-05	ALYREF,APOA1,CANX,CHTOP,DDX39B,EIF5A,ELAVL1,HNRNPA2B1,LETM1,NUP107,NUP133,NUP160,NUP98,NXF1,RAN,TPR,UPF1,XPO1,XPO5,XPO7,XPOT,YWHAE	22
Post-Translational Modification, Protein Synthesis, Protein Trafficking	Tetramerization of protein	9.47e-05	ACACA,ACOT13,ADSL,CPSF6,CPSF7,DNM1L,FARSA,FARSB,GLS,HIST4H4,HPRT1,RCC1,RPS19,SHMT2,XRCC6	15
Molecular Transport, Protein Trafficking	Transport of protein	0.000104	AP3B1,ARCN1,CTTN,DNAJA1,EIF5A,KPNB1,NPM1,NSF,PDCD6,PHB2,RAB7A,RAN,SCFD1,SEC61B,TMED10,TNPO1,TPR,TRIM28,USO1,XPO1,XPO5,XPO7	22
Nucleic Acid Metabolism, Small Molecule Biochemistry	Metabolism of purine nucleotide	0.000106	ACAT1,ACLY,ACOT7,AK4,CLPX,HSPA1A/HSPA1B,HSPA8,NDUFS1,VCP	9
Hereditary Disorder, Neurological Disease, Organismal Injury and Abnormalities, Skeletal and Muscular Disorders	Charcot-Marie-Tooth disease type 2	0.00011	AARS,DNM2,DYNC1H1,GARS,LMNA,MARS,RAB7A,VCP	8
Cardiovascular Disease, Organismal Injury and Abnormalities, Skeletal and Muscular Disorders	Idiopathic dilated cardiomyopathy	0.00011	PFKM,PGK1,SDHA,SLC25A11,SUCLG1,TPI1,VDAC1,VDAC2	8
Cancer, Organismal Injury and Abnormalities	Abdominal cancer	0.00011	AARS,AARS2,AASDHPPT,ABCD3,ABCE1,ABCF1,ABCF2,ACAA2,ACAD9,ACADSB,ACAT1,ACIN1,ACLY,ACOT13,ACOT7,ACSL3,ACTB,ACTR1A,ADAR,ADSL,AFG3L2,AFP,AGAP3,AGK,AGPS,AHCTF1,AHCY,AHSA1,AHSG,AIFM1,AIMP1,ALDH18A1,ALDOA,AMOT,AP1M1,AP2A1,AP2A2,AP2M1,AP3B1,AP3D1,AP3M1,API5,APOA1,ARCN1,ARF6,ARHGEF2,ARL2,ARL6IP4,ASCC3,ASNS,ASS1,ATAD3A,ATP1A1,ATP2A2,ATP2B1,ATP5F1A,ATP5F1B,ATP5MG,ATP5PB,ATP6AP1,ATP6AP2,ATP6V0A1,ATP6V0D1,ATP6…	850
Cell Cycle, Cell Morphology	Formation of mitotic spindle	0.000111	CHD4,CKAP5,CLTC,DYNC1LI1,EIF3E,KIF11,KIF2A,KPNB1,MYBBP1A,NUMA1,RCC1,RPS3	12
Infectious Diseases	Infection by adenoviridae	0.000113	ADAR,CTBP1,EIF2AK2,ILF3,TRIM21	5
Cancer, Organismal Injury and Abnormalities	Breast or colorectal cancer	0.000116	AARS2,ABCD3,ABCE1,ABCF1,ABCF2,ACAA2,ACAD9,ACAT1,ACIN1,ACLY,ACOT7,ADAR,ADSL,AFG3L2,AGAP3,AHCY,AHSG,AIMP1,ALDH18A1,ALDOA,AMOT,AP2A1,AP2A2,AP2M1,AP3B1,AP3D1,API5,APOA1,ARF4,ARHGEF2,ARL2,ARL6IP4,ASCC3,ASNS,ASS1,ATAD3A,ATP1A1,ATP2A2,ATP2B1,ATP5F1A,ATP5F1C,ATP5MG,ATP6AP1,ATP6AP2,ATP6V1H,ATXN2L,AURKB,BAG2,BLVRA,BSG,BTAF1,BYSL,BZW1,C1orf35,C3,CAD,CALM1 (includes others),CANX,CAPN2,CAPRIN1,CAPZB,CBS/CBSL,…	519
Cancer, Organismal Injury and Abnormalities, Respiratory Disease	Stage I-IV non-small cell lung cancer	0.000118	EEF1A1,EIF4A1,GART,HSP90AA1,HSP90B1,MAP2K1,MYL12A,PARP1,PHB,PPIA,RPL27,RPL7,RPS11,RPS6,RRM1,SERBP1,TUBG1,XPO5	18
Hematological Disease, Infectious Diseases	Infection by Zaire ebolavirus	0.000121	CTBP1,HSPA5,RPL18,RPL3,RPL5,RPS6	6
Cellular Assembly and Organization, DNA Replication, Recombination, and Repair	Reassembly of nuclear envelope	0.000126	PPP2CA,PPP2R1A,PPP2R2A	3
RNA Post-Transcriptional Modification	Aminoacylation of tRNA	0.000126	GARS,KARS,QARS	3
RNA Post-Transcriptional Modification	Conformational modification of RNA	0.000126	ADAR,DDX17,DDX21	3
Cancer, Organismal Injury and Abnormalities	Malignant solid tumor	0.000127	AARS,AARS2,AASDHPPT,ABCD3,ABCE1,ABCF1,ABCF2,ACAA2,ACAD9,ACADSB,ACAT1,ACIN1,ACLY,ACOT13,ACOT7,ACSL3,ACTB,ACTR1A,ADAR,ADSL,AFG3L2,AFP,AGAP3,AGK,AGPS,AHCTF1,AHCY,AHSA1,AHSG,AIFM1,AIMP1,ALDH18A1,ALDOA,AMOT,AP1M1,AP2A1,AP2A2,AP2M1,AP3B1,AP3D1,AP3M1,API5,APOA1,ARCN1,ARF4,ARF6,ARHGEF2,ARL2,ARL6IP4,ARL8B,ASCC3,ASNS,ASS1,ATAD3A,ATP1A1,ATP2A2,ATP2B1,ATP5F1A,ATP5F1B,ATP5F1C,ATP5MG,ATP5PB,ATP5PD,ATP6AP1,ATP6…	911
Cell Cycle	Delay in mitosis of cervical cancer cell lines	0.000128	CDK1,CLTC,KPNB1,MAP2K1,PPP2CA,PPP2R1A,PPP2R2A	7
Neurological Disease	Lower motor neuron disease	0.00013	DCTN1,DYNC1H1,GARS,HNRNPA1,HNRNPA2B1,RRM1,UBA1,VAPB,VCP	9
Cancer, Organismal Injury and Abnormalities, Respiratory Disease	Metastatic lung carcinoma	0.000131	EEF1A1,EIF4A1,FDPS,GART,HSP90AA1,HSP90B1,MAP2K1,MYL12A,PARP1,PPIA,RPL27,RPL7,RPS11,RPS6,RRM1,TOP1,TUBG1,YWHAE	18
Cancer, Hematological Disease, Immunological Disease, Organismal Injury and Abnormalities	WaldenstrÃ¶m macroglobulinemia	0.000134	BCLAF1,CDK1,CTBP1,FASN,FEN1,FUS,G3BP1,HDAC2,IMPDH2,KPNA2,NME1,NONO,PARP1,PCNA,PPP2CA,PSIP1,PSMD1,PSMD2,PTPN1,RAD50,RCC1,RRM1,SSB,STIP1,TUBG1,XRCC6,YWHAE	27
Cancer, Organismal Injury and Abnormalities, Respiratory Disease	Stage I metastatic non-small cell lung carcinoma	0.00014	EEF1A1,EIF4A1,MYL12A,PPIA,RPL27,RPL7,RPS11,RPS6	8
Cell Death and Survival	Cell death of colorectal cancer cell lines	0.000145	AHSA1,AIFM1,AP2A2,CAPN2,CBX3,CDK1,CSE1L,CTBP1,CTBP2,CYCS,DTYMK,EIF1AX,FASN,GSK3B,HDAC2,HSPD1,IGF2BP1,LMNA,LONP1,MAP2K1,MDC1,NOC2L,PARK7,PARP1,PKM,PPIA,PRPS1,RPL34,SFPQ,SMC1A,SRPK1,TRAP1,UCHL1,VCP,VDAC1,XRCC5,YWHAE	37
Cancer, Organismal Injury and Abnormalities	Abdominal carcinoma	0.000146	AARS,AARS2,AASDHPPT,ABCD3,ABCE1,ABCF1,ABCF2,ACAA2,ACAD9,ACADSB,ACAT1,ACIN1,ACLY,ACOT13,ACOT7,ACSL3,ACTB,ACTR1A,ADAR,ADSL,AFG3L2,AFP,AGAP3,AGK,AGPS,AHCTF1,AHCY,AHSA1,AHSG,AIFM1,ALDH18A1,ALDOA,AMOT,AP1M1,AP2A1,AP2A2,AP2M1,AP3B1,AP3D1,AP3M1,API5,ARCN1,ARF6,ARHGEF2,ARL2,ARL6IP4,ASCC3,ASNS,ASS1,ATAD3A,ATP1A1,ATP2A2,ATP2B1,ATP5F1B,ATP5MG,ATP5PB,ATP6AP1,ATP6AP2,ATP6V0A1,ATP6V0D1,ATP6V1A,ATP6V1B2,ATP6V1H…	826
Cancer, Hematological Disease, Immunological Disease, Organismal Injury and Abnormalities	Refractory acute leukemia	0.000155	DNMT1,EEF1A1,IDH2,IMPDH2,MT-CO2,POLD1,PSIP1,RPL11,RPL3,RPL34,RPL6,RPS12,RPS24,RPS25,RPS4X,RRM1,TUBG1	17
Cell Cycle	Arrest in mitosis	0.000164	AURKB,CCT4,CKAP5,CSE1L,DYNC1H1,EIF3E,KIF11,NUMA1,RPS24,RPS6KA3,TCERG1,TCP1,UBE2S	13
Cancer, Organismal Injury and Abnormalities	Liquid tumor	0.000168	AARS,ACTB,AMOT,AP2A2,ARHGEF2,ATP6AP1,ATP6V1A,AURKB,BCLAF1,C3,CAPN2,CDK1,CFL1,CHD4,CSNK1E,CTBP2,CTTN,CUL1,CYCS,DAD1,DCAF5,DDX1,DDX3X,DDX46,DEK,DHX9,DIS3,DNAJA1,DNM1L,DNM2,DNMT1,DYNC1H1,EEF1A1,EEF1D,EIF2AK2,EIF3C,EIF3D,EIF3I,EIF4A1,EIF4G1,ELAVL1,ETFA,FAR1,FLII,FLNA,GNAS,GRN,GSK3B,HDAC2,HNRNPA2B1,HPRT1,HSPA1A/HSPA1B,HSPA5,HSPD1,HUWE1,IARS,IDH2,IDH3B,IGF2BP3,IGLL1/IGLL5,IMPDH2,IPO7,IRS4,KIF1A,KRT1,KR…	171
Infectious Diseases, Organismal Development	Growth of virus	0.00017	ARCN1,CSE1L,GSK3B,PCBP2,SSB,SUMO2,ZC3HAV1	7
Cell Cycle	Arrest in cell cycle progression of cervical cancer cell lines	0.000174	LETM1,NPM1,PHF6,PRPF4,SMARCA4,TCP1	6
Hereditary Disorder, Organismal Injury and Abnormalities, Skeletal and Muscular Disorders	Autosomal recessive myopathy	0.000175	AARS2,AGK,ALDH18A1,CANX,CAPN1,CCT5,DNM2,DSP,ERLIN1,ERLIN2,HK1,HSP90B1,HSPA5,KARS,KIF1A,LMNA,LRPPRC,NUP155,PLEC,PSMA4,SUCLA2,SUCLG1,TOR1AIP1,TSFM,UCHL1,VCP,YARS2	27
Developmental Disorder, Hereditary Disorder, Neurological Disease, Organismal Injury and Abnormalities, Skeletal and Muscular Disorders	Nonaka myopathy	0.000186	CANX,HSP90B1,HSPA5,PSMA4,VCP	5
Amino Acid Metabolism, Small Molecule Biochemistry	Synthesis of glutamine family amino acid	0.000186	ALDH18A1,ASS1,GLS,PYCR1,PYCR2	5
Cellular Compromise	Stress response of tumor cell lines	0.000194	ATP2A2,HNRNPA1,HSP90B1,HSPA5,HSPA9,PRDX6,SLC1A5,USP9X,VCP	9
Cellular Assembly and Organization	Development of nucleoli	0.000195	NOLC1,RPS19,RSL1D1,TOP1	4
Infectious Diseases	Infection by Human parainfluenza virus 3	0.000195	ARCN1,COPA,COPB1,COPG1	4
Organismal Development	Growth of organism	0.000196	AARS,ARCN1,CSE1L,DLD,EIF2AK2,EIF3E,GSK3B,HSP90AA1,KARS,MAP2K1,PARP1,PCBP2,PLS3,PPP1CA,RACK1,RANBP1,SLC25A5,SSB,SUMO2,TARDBP,YARS,ZC3HAV1	22
Cell Cycle	Arrest in mitosis of tumor cell lines	0.000198	CCT4,CKAP5,CSE1L,DYNC1H1,EIF3E,KIF11,NUMA1,RPS24,RPS6KA3,TCERG1,TCP1,UBE2S	12
Cancer, Organismal Injury and Abnormalities	Metastatic BRCA1 mutation positive solid tumor	0.000221	GART,HSP90AA1,HSP90B1,PARP1,RRM1,TOP1,TUBG1,UMPS	8
Developmental Disorder, Hereditary Disorder, Metabolic Disease, Organismal Injury and Abnormalities	Inborn error of amino acid metabolism	0.000228	ACAT1,AHCY,ASS1,CBS/CBSL,CLPB,DLD,ETFA,HCFC1,HSD17B10,MCCC1,MCCC2,PCCA,PCCB,SLC25A13,SUCLA2,SUCLG1,TIMM50	17
Developmental Disorder, Hereditary Disorder, Neurological Disease, Organismal Injury and Abnormalities	X-linked mental retardation	0.000228	ATP6AP2,CUL4B,DDX3X,EIF2S3,FMR1,HCFC1,HPRT1,HSD17B10,HUWE1,NONO,PDHA1,PHF6,RBMX,RPL10,RPS6KA3,SERPINA1,USP9X	17
Cancer, Hematological Disease, Immunological Disease, Organismal Injury and Abnormalities	Myeloid leukemia	0.000232	AARS,ACTB,AP2A2,ARHGEF2,ATP6AP1,ATP6V1A,AURKB,BCLAF1,CAPN2,CDK1,CHD4,CTBP2,CUL1,CYCS,DCAF5,DDX1,DDX3X,DDX46,DEK,DHX9,DIS3,DNAJA1,DNM2,DNMT1,DYNC1H1,EEF1A1,EEF1D,EIF3C,EIF3D,EIF3I,EIF4A1,EIF4G1,ELAVL1,ETFA,FAR1,FLII,FLNA,GNAS,GRN,HDAC2,HPRT1,HSPA5,HSPD1,IARS,IDH2,IDH3B,IGF2BP3,IGLL1/IGLL5,IMPDH2,IPO7,IRS4,KIF1A,LDHB,LUC7L2,MCM6,MCM7,MFAP1,MKI67,MRPL37,MRPS5,MT-CO2,NASP,NPEPPS,NPM1,NUMA1,NUP153,NUP…	120
Cell Cycle	Arrest in mitosis of cervical cancer cell lines	0.000233	CCT4,CKAP5,CSE1L,DYNC1H1,EIF3E,KIF11,RPS24,RPS6KA3,TCERG1,TCP1,UBE2S	11
Cardiovascular Disease, Hematological Disease, Organismal Injury and Abnormalities	Dyserythropoietic anemia or sideroblastic anemia	0.000233	DNMT1,HPRT1,HSPA9,IMPDH2,LARS2,POLD1,RRM1,SEC23B,SF3B1,SRSF2,YARS2	11
Cell Morphology, Cellular Assembly and Organization	Abnormal morphology of Nucleus	0.000243	AURKB,CHD4,CLTC,LMNA,RAN,RCC1	6
Hereditary Disorder, Neurological Disease, Organismal Injury and Abnormalities, Psychological Disorders	Autosomal dominant amyotrophic lateral sclerosis	0.000243	FUS,HNRNPA1,MATR3,TARDBP,VAPB,VCP	6
Gene Expression	Transcription of RNA	0.000245	ALYREF,ARF4,ARHGEF2,AURKB,BASP1,BCLAF1,BTAF1,C1QBP,CAMK2D,CBX3,CCAR2,CDC5L,CGGBP1,CHCHD3,CHD4,CNOT1,CSE1L,CSNK1E,CTBP1,CTBP2,DDB1,DDX17,DDX20,DDX21,DDX3X,DDX5,DEK,DHX9,DNMT1,DRG1,EEF1D,ELOA,ENO1,EWSR1,FLNA,GATAD2A,GSK3B,GTF3C1,GTF3C4,HAX1,HCFC1,HDAC2,HMGA1,HNRNPA1,HNRNPA2B1,HNRNPC,HNRNPK,HNRNPU,HP1BP3,HSPA8,ILF2,ILF3,IQGAP1,KARS,LMNA,LYAR,MAP2K1,MARS,MRE11,MTA1,MTA2,MTDH,MYBBP1A,NAA15,NAMPT,NDUFA…	125
Cellular Function and Maintenance	Engulfment of cells	0.000247	AHSG,AP2A2,AP2M1,ARF6,ATP6AP1,ATP6V0D1,ATP6V1A,ATP6V1B2,C3,CDC5L,CLTC,DNM2,FLOT1,HAX1,HSP90AA1,NCL,NKAP,NPM1,PSMD4,PTPN1,RACK1,RPS21,RUVBL2,SART1,SF3B3,SFPQ,SRSF3,VIM	28
Cancer, Hematological Disease, Immunological Disease, Organismal Injury and Abnormalities	Acute myeloid leukemia	0.000253	AARS,ACTB,AP2A2,ARHGEF2,ATP6AP1,ATP6V1A,AURKB,BCLAF1,CAPN2,CDK1,CHD4,CTBP2,CUL1,CYCS,DCAF5,DDX1,DDX3X,DDX46,DHX9,DIS3,DNAJA1,DNM2,DNMT1,DYNC1H1,EEF1A1,EEF1D,EIF3C,EIF3D,EIF3I,EIF4A1,EIF4G1,ELAVL1,ETFA,FAR1,FLII,FLNA,GNAS,GRN,HDAC2,HPRT1,HSPA5,HSPD1,IARS,IDH2,IDH3B,IGF2BP3,IGLL1/IGLL5,IMPDH2,IPO7,IRS4,KIF1A,LDHB,LUC7L2,MCM6,MCM7,MFAP1,MKI67,MRPL37,MRPS5,MT-CO2,NASP,NPEPPS,NPM1,NUMA1,NUP153,NUP98,O…	117
Cancer, Organismal Injury and Abnormalities	Refractory malignant tumor	0.000257	CUL4B,DNMT1,EEF1A1,HDAC2,HSP90AA1,HSP90B1,IDH2,IMPDH2,MAP2K1,MT-CO2,POLD1,PSIP1,PSMD1,PSMD2,RPL11,RPL3,RPL34,RPL6,RPS12,RPS24,RPS25,RPS4X,RRM1,TOP1,TUBG1	25
Cancer, Organismal Injury and Abnormalities	BRCA1 mutation positive carcinoma	0.000274	GART,HSP90AA1,HSP90B1,PARP1,RRM1,TOP1,TUBG1,UMPS	8
Cancer, Organismal Injury and Abnormalities, Respiratory Disease	Metastatic non-small cell lung carcinoma	0.000275	EEF1A1,EIF4A1,FDPS,GART,HSP90AA1,HSP90B1,MAP2K1,MYL12A,PARP1,PPIA,RPL27,RPL7,RPS11,RPS6,RRM1,TOP1,TUBG1	17
Cell Cycle, Cell Morphology, Cellular Assembly and Organization, DNA Replication, Recombination, and Repair	Morphology of chromosomes	0.000288	AURKB,CHD4,CLTC,NCAPD2,RAN,RCC1,SMC2	7
Cancer, Hematological Disease, Immunological Disease, Organismal Injury and Abnormalities	B cell cancer	0.000289	ADSL,ASCC3,BCLAF1,CAD,CCT3,CDK1,CHD4,CNOT1,CPSF7,CSDE1,CSE1L,CSNK1E,CTBP1,CTBP2,CTTN,DAD1,DDB1,DNM1L,DNMT1,DSP,EDC4,EWSR1,FASN,FEN1,FUS,G3BP1,GSK3B,HDAC2,HIST1H1C,HNRNPM,HPRT1,HSP90AA1,HSP90B1,HUWE1,IARS2,IDH2,IDH3A,IGLL1/IGLL5,IMPDH2,IQGAP1,KPNA1,KPNA2,LONP1,MCM5,MKI67,MSH6,MTA1,MTHFD1L,MTREX,NAMPT,NDUFS1,NME1,NONO,NUP205,NUP98,NXF1,PARP1,PC,PCNA,POLD1,PPP2CA,PRKDC,PRPS1,PSIP1,PSMB6,PSMD1,PSMD2,…	97
Cancer, Hematological Disease, Immunological Disease, Organismal Injury and Abnormalities	Burkitt's lymphoma	0.000289	ADSL,CCT3,CHD4,EDC4,HSP90AA1,HSP90B1,IMPDH2,MCM5,MKI67,MTHFD1L,PC,POLD1,PRPS1,QARS,RCC1,RRM1,SLC16A1,SMARCA4,TUBG1	19
Cancer, Gastrointestinal Disease, Organismal Injury and Abnormalities	Colon tubular adenoma	0.000289	DDX17,DDX5,GNAS,MSH2,MSH6	5
Cellular Assembly and Organization, RNA Post-Transcriptional Modification	Formation of spliceosomes	0.000289	CRNKL1,DDX39B,PRPF19,SNRPD1,SNRPD2	5
Energy Production, Nucleic Acid Metabolism, Small Molecule Biochemistry	Metabolism of ATP	0.000289	AK4,CLPX,HSPA1A/HSPA1B,HSPA8,NDUFS1	5
DNA Replication, Recombination, and Repair	Excision repair	0.000295	DDB1,EIF3A,FEN1,HMGA1,HNRNPU,HUWE1,LIG3,NPM1,PCNA,POLD1,RPA1,RPA2	12
Neurological Disease, Organismal Injury and Abnormalities, Psychological Disorders	Tauopathy	0.000296	ACLY,ACTB,APOA1,ATP1A1,ATP5F1A,ATP5PB,C3,CANX,CAPN1,CBS/CBSL,CDK1,CNP,DDX46,DHCR7,DHX9,DNM1L,EEF1G,EEF2,EIF2AK2,EIF2S1,EPRS,FDPS,FH,G3BP1,GAPDH,GSK3B,HMGA1,HNRNPA1,HNRNPA2B1,HNRNPAB,HNRNPDL,HNRNPU,HSPA1A/HSPA1B,HSPA5,HSPA9,HSPD1,KHDRBS1,MT-CO2,NAE1,OPA1,PARK7,PCNA,PMPCB,PRDX1,PRDX6,PRKACA,PRKDC,PUM1,RAB14,RAB6A,RACK1,RAN,RCC1,SERPINA1,SNRNP70,SNRPA,STIP1,TFRC,TUBB,TUBG1,UCHL1,VDAC1,VDAC3,VIM,XPO7…	66
Metabolic Disease, Neurological Disease, Organismal Injury and Abnormalities, Psychological Disorders	Alzheimer disease	0.000297	ACLY,ACTB,APOA1,ATP1A1,ATP5F1A,ATP5PB,C3,CANX,CAPN1,CBS/CBSL,CDK1,CNP,DDX46,DHCR7,DHX9,DNM1L,EEF1G,EEF2,EIF2AK2,EIF2S1,EPRS,FDPS,FH,G3BP1,GAPDH,GSK3B,HMGA1,HNRNPA1,HNRNPA2B1,HNRNPAB,HNRNPDL,HNRNPU,HSPA1A/HSPA1B,HSPA5,HSPA9,HSPD1,KHDRBS1,MT-CO2,NAE1,OPA1,PCNA,PMPCB,PRDX1,PRDX6,PRKACA,PRKDC,PUM1,RAB14,RAB6A,RACK1,RAN,RCC1,SERPINA1,SNRNP70,SNRPA,STIP1,TFRC,TUBB,UCHL1,VDAC1,VDAC3,VIM,XPO7,YWHAZ	64
Cancer, Gastrointestinal Disease, Organismal Injury and Abnormalities	Colorectal carcinoma	0.0003	AARS2,ABCD3,ABCE1,ABCF2,ACAD9,ACAT1,ACIN1,ACLY,ACOT7,ADAR,AFG3L2,AGAP3,AHSG,ALDOA,AMOT,AP2A1,AP2A2,AP2M1,AP3B1,AP3D1,API5,ARHGEF2,ARL2,ARL6IP4,ASCC3,ASNS,ASS1,ATP2B1,ATP5MG,ATP6AP1,ATP6AP2,ATP6V1H,ATXN2L,BZW1,C1orf35,C3,CAD,CANX,CAPRIN1,CBS/CBSL,CBX3,CCT2,CCT7,CDC5L,CHCHD3,CHD4,CIRBP,CKAP4,CLPB,CLPP,CLPX,CMAS,CNNM4,CNOT1,CNP,COPB1,COPE,CPOX,CPSF6,CPVL,CSE1L,CTBP1,CTBP2,CTNND1,CTPS2,CUL1,CUL4B,CYB…	378
Cell Cycle	Interphase of tumor cell lines	0.0003	AASDHPPT,ACIN1,AGK,CDK1,CSE1L,CTNND1,DARS,DDB1,DNMT1,EIF2AK2,EIF3E,ELAVL1,FASN,GNL2,GNL3,HMGA1,KIF11,LMNB1,MCM3,MCM7,MSH2,MTDH,NAE1,NASP,NAT10,NPM1,PDCD6,PKM,PPP2CA,PPP2R2A,PRPF19,PRPF8,RPA1,RPL11,RPL23,RPL23A,RPL5,RPL7A,RPS6,SF3B2,SRSF3,TCP1,TFRC,TRIM21,YWHAG	45
DNA Replication, Recombination, and Repair	DNA damage	0.000314	BUB3,CDK1,DNMT1,EIF4G1,GAPDH,LONP1,MCM2,MRE11,PARP1,PCNA,PRKDC,RAD50,RPA1,TOP1,USP9X,WAPL,XRCC5,YWHAE,ZNF207	19
Cancer, Gastrointestinal Disease, Hepatic System Disease, Organismal Injury and Abnormalities	Liver tumor	0.000316	AARS2,ABCF2,ACAA2,ACAD9,ACADSB,ACAT1,ACIN1,ACLY,ACOT13,ACOT7,ACSL3,ACTB,ACTR1A,ADAR,ADSL,AFP,AGAP3,AGK,AGPS,AHCTF1,AHCY,AHSA1,AHSG,AIFM1,ALDH18A1,AMOT,AP1M1,AP2A1,AP2A2,AP3B1,AP3D1,API5,ARF6,ARHGEF2,ARL2,ASCC3,ASNS,ASS1,ATAD3A,ATP1A1,ATP2A2,ATP2B1,ATP5F1A,ATP5F1B,ATP5PB,ATP5PD,ATP5PO,ATP6V0A1,ATP6V1A,ATP6V1B2,ATP6V1H,ATXN10,ATXN2L,AURKB,BAG2,BASP1,BAZ1B,BCLAF1,BLVRA,BSG,BTAF1,BUB3,BZW1,C3,CAD,CAM…	614
Cancer, Gastrointestinal Disease, Organismal Injury and Abnormalities	Colorectal tumor	0.000322	AARS2,ABCD3,ABCE1,ABCF2,ACAD9,ACAT1,ACIN1,ACLY,ACOT7,ADAR,ADSL,AFG3L2,AGAP3,AHCY,AHSG,AIMP1,ALDOA,ALYREF,AMOT,AP2A1,AP2A2,AP2M1,AP3B1,AP3D1,API5,ARHGEF2,ARL2,ARL6IP4,ASCC3,ASNS,ASS1,ATP2A2,ATP2B1,ATP5F1A,ATP5MG,ATP6AP1,ATP6AP2,ATP6V1H,ATXN2L,AURKB,BYSL,BZW1,C1orf35,C3,CAD,CANX,CAPRIN1,CBS/CBSL,CBX3,CCT2,CCT4,CCT5,CCT7,CDC5L,CDK1,CFL1,CHCHD3,CHD4,CIRBP,CKAP4,CLPB,CLPP,CLPX,CMAS,CNNM4,CNOT1,CNP,COP…	430
DNA Replication, Recombination, and Repair	Condensation of chromosomes	0.000333	ACIN1,AIFM1,NCAPD2,NCAPH,SMC2,SMC4	6
Developmental Disorder, Hereditary Disorder, Organismal Injury and Abnormalities, Skeletal and Muscular Disorders	Distal myopathy	0.000333	CANX,HSP90B1,HSPA5,MATR3,PSMA4,VCP	6
Infectious Diseases	Viral entry of carcinoma cell lines	0.000333	ARCN1,ATP6AP1,ATP6V1A,ATP6V1B2,COPG1,GSK3B	6
Infectious Diseases	Viral entry of lung cancer cell lines	0.000333	ARCN1,ATP6AP1,ATP6V1A,ATP6V1B2,COPG1,GSK3B	6
Carbohydrate Metabolism	Glycolysis	0.000343	ALDOA,ATP6AP2,C1QBP,DNM1L,HK1,IDH3A,PDHA1,PFKL,PFKM,PGAM1,PGK1,PKM,PRKAG1	13
Metabolic Disease	Amyloidosis	0.000347	ACLY,ACTB,APOA1,ATP1A1,ATP5F1A,ATP5PB,C3,CANX,CAPN1,CBS/CBSL,CDK1,CNP,DDX46,DHCR7,DHX9,DNM1L,EEF1G,EEF2,EIF2AK2,EIF2S1,EPRS,FDPS,FH,G3BP1,GAPDH,GSK3B,HMGA1,HNRNPA1,HNRNPA2B1,HNRNPAB,HNRNPDL,HNRNPU,HSPA1A/HSPA1B,HSPA5,HSPA9,HSPD1,KHDRBS1,MT-CO2,NAE1,OPA1,PCNA,PMPCB,PRDX1,PRDX6,PRKACA,PRKDC,PSMD1,PSMD2,PUM1,RAB14,RAB6A,RACK1,RAN,RCC1,SERPINA1,SNRNP70,SNRPA,STIP1,TFRC,TUBB,UCHL1,VDAC1,VDAC3,VIM,XPO7…	66
Cardiovascular Disease, Hematological Disease, Organismal Injury and Abnormalities	Sideroblastic anemia	0.000361	DNMT1,HPRT1,HSPA9,IMPDH2,LARS2,POLD1,RRM1,SF3B1,SRSF2,YARS2	10
Cellular Response to Therapeutics	Radiosensitivity of prostate cancer cell lines	0.000375	PARP1,PRKDC,XRCC5,XRCC6	4
Infectious Diseases	Infection by lymphocytic choriomeningitis virus	0.000375	ARCN1,COPA,COPB1,COPG1	4
Cancer, Hematological Disease, Immunological Disease, Organismal Injury and Abnormalities	Low-grade lymphoma	0.000394	ASCC3,BCLAF1,CDK1,CNOT1,CPSF7,CSDE1,CTBP1,CTBP2,DSP,EWSR1,FASN,FEN1,FUS,G3BP1,HDAC2,HPRT1,IARS2,IDH3A,IMPDH2,KPNA1,KPNA2,MTREX,NME1,NONO,NUP205,NUP98,NXF1,PARP1,PCNA,PPP2CA,PSIP1,PSMB6,PSMD1,PSMD2,PTPN1,RAD50,RBM14,RBM4,RCC1,RPL19,RPS2,RPS20,RPSA,RRM1,SF3B1,SMARCA4,SSB,STIP1,TPR,TUBG1,USP39,VDAC1,XPO1,XRCC6,YWHAE	55
Cancer, Hematological Disease, Immunological Disease, Organismal Injury and Abnormalities	Secondary acute myeloid leukemia	0.00041	DNMT1,HPRT1,IDH2,IMPDH2,LUC7L2,NPM1,POLD1,PRPF8,RRM1,SF3B1,SRSF2	11
Carbohydrate Metabolism	Glycolysis of cells	0.000431	ALDOA,ATP6AP2,C1QBP,HK1,IDH3A,PDHA1,PFKL,PFKM,PGAM1,PGK1,PKM,PRKAG1	12
DNA Replication, Recombination, and Repair	Conformational modification of DNA	0.000432	MCM2,PURA,RPA1,SSRP1,TOP1	5
Cancer, Gastrointestinal Disease, Hepatic System Disease, Organismal Injury and Abnormalities	Advanced biliary tract cancer	0.000446	HSP90AA1,HSP90B1,PSMD1,PSMD2,RRM1,TOP1	6
Cell Cycle, DNA Replication, Recombination, and Repair	Joining of DNA	0.000446	FUS,LIG3,PARP1,RAD50,TOP1,XRCC6	6
Cancer, Gastrointestinal Disease, Organismal Injury and Abnormalities	Colorectal cancer	0.000451	AARS2,ABCD3,ABCE1,ABCF2,ACAD9,ACAT1,ACIN1,ACLY,ACOT7,ADAR,ADSL,AFG3L2,AGAP3,AHCY,AHSG,AIMP1,ALDOA,AMOT,AP2A1,AP2A2,AP2M1,AP3B1,AP3D1,API5,ARHGEF2,ARL2,ARL6IP4,ASCC3,ASNS,ASS1,ATP2A2,ATP2B1,ATP5F1A,ATP5MG,ATP6AP1,ATP6AP2,ATP6V1H,ATXN2L,AURKB,BYSL,BZW1,C1orf35,C3,CAD,CANX,CAPRIN1,CBS/CBSL,CBX3,CCT2,CCT4,CCT5,CCT7,CDC5L,CFL1,CHCHD3,CHD4,CIRBP,CKAP4,CLPB,CLPP,CLPX,CMAS,CNNM4,CNOT1,CNP,COPB1,COPE,CPOX…	423
Gastrointestinal Disease, Hepatic System Disease, Organismal Injury and Abnormalities	Liver lesion	0.000459	AARS2,ABCF2,ACAA2,ACAD9,ACADSB,ACAT1,ACIN1,ACLY,ACOT13,ACOT7,ACSL3,ACTB,ACTR1A,ADAR,ADSL,AFP,AGAP3,AGK,AGPS,AHCTF1,AHCY,AHSA1,AHSG,AIFM1,ALDH18A1,AMOT,AP1M1,AP2A1,AP2A2,AP3B1,AP3D1,API5,ARF6,ARHGEF2,ARL2,ASCC3,ASNS,ASS1,ATAD3A,ATP1A1,ATP2A2,ATP2B1,ATP5F1A,ATP5F1B,ATP5PB,ATP5PD,ATP5PO,ATP6V0A1,ATP6V1A,ATP6V1B2,ATP6V1H,ATXN10,ATXN2L,AURKB,BAG2,BASP1,BAZ1B,BCLAF1,BLVRA,BSG,BTAF1,BUB3,BZW1,C3,CAD,CAM…	616
Cancer, Organismal Injury and Abnormalities	Stage I cancer	0.000475	EEF1A1,EIF4A1,FDPS,GART,HSP90AA1,HSP90B1,MYL12A,POLD1,PPIA,PSMD1,PSMD2,RPL27,RPL7,RPS11,RPS6,RRM1,SERBP1,TOP1,TUBG1,XPO5	20
Molecular Transport, Small Molecule Biochemistry	Accumulation of lactic acid	0.000485	C1QBP,PKM,SLC16A1	3
Neurological Disease, Organismal Injury and Abnormalities, Psychological Disorders	Adult-onset amyotrophic lateral sclerosis	0.000485	FUS,TARDBP,VAPB	3
Cellular Compromise	Breakdown of nuclear envelope	0.000485	AURKB,DCTN1,LBR	3
Dermatological Diseases and Conditions, Developmental Disorder, Hereditary Disorder, Organismal Injury and Abnormalities	Epidermolytic hyperkeratosis	0.000485	KRT1,KRT10,KRT9	3
Cellular Assembly and Organization, Cellular Function and Maintenance	Organization of mitochondrial membrane	0.000485	CHCHD3,OPA1,TIMM50	3
Cancer, Organismal Injury and Abnormalities, Reproductive System Disease	Stage IVB cervical carcinoma	0.000485	HSP90AA1,HSP90B1,TOP1	3
Amino Acid Metabolism, Small Molecule Biochemistry	Synthesis of L-proline	0.000485	ALDH18A1,PYCR1,PYCR2	3
Nucleic Acid Metabolism, Small Molecule Biochemistry	Synthesis of pyrimidine ribonucleotide	0.000485	CMPK1,CTPS1,UMPS	3
Molecular Transport, RNA Trafficking	Accumulation of mRNA	0.000485	NUP98,PNN,SRRM1	3
Infectious Diseases	Replication of human herpesvirus 8	0.000485	HDAC2,SSRP1,UBE3C	3
Protein Synthesis	Elongation of protein	0.000485	EEF1A1,TSFM,TUFM	3
Cell Morphology, Cellular Function and Maintenance, DNA Replication, Recombination, and Repair	Double-stranded DNA break repair of prostate cancer cell lines	0.000485	PARP1,XRCC5,XRCC6	3
Cancer, Organismal Injury and Abnormalities, Renal and Urological Disease	Urinary tract cancer	0.000509	ACAT1,ACOT7,ACTB,AP3D1,ASNS,ATAD3A,ATP2B1,ATP6AP1,ATXN2L,AURKB,BASP1,BSG,BTAF1,CCT3,CHD4,CUL1,DAD1,DDX5,EDC4,EEF1B2,EIF4G2,EPPK1,ERLIN2,ESYT1,EWSR1,FDPS,FH,FLNA,FTSJ3,GART,GLS,GNAS,HADHB,HBD,HIST1H1C,HNRNPH1,HNRNPK,HSD17B4,HSP90AA1,HSP90B1,HSPA1A/HSPA1B,IDH3B,IGF2BP3,ILF3,KHDRBS1,KHSRP,KIF11,LETMD1,LRBA,LRPPRC,LTA4H,MAP2K1,MCCC2,MCM2,MDN1,MFAP1,MKI67,MRE11,MSH2,NASP,NME1,NONO,NOP2,NPEPPS,NUMA1,NU…	137
Cancer, Gastrointestinal Disease, Organismal Injury and Abnormalities	Colon carcinoma	0.000515	AARS2,ABCD3,ABCE1,ABCF2,ACAD9,ACAT1,ACIN1,ACLY,ACOT7,ADAR,AFG3L2,AGAP3,AHSG,ALDOA,AMOT,AP2A1,AP2A2,AP2M1,AP3B1,AP3D1,API5,ARHGEF2,ARL2,ARL6IP4,ASCC3,ASNS,ASS1,ATP2B1,ATP5MG,ATP6AP1,ATP6V1H,ATXN2L,BZW1,C1orf35,C3,CAD,CANX,CAPRIN1,CBS/CBSL,CBX3,CCT2,CCT7,CDC5L,CHCHD3,CHD4,CIRBP,CKAP4,CLPB,CLPP,CLPX,CMAS,CNNM4,CNOT1,CNP,COPB1,COPE,CPOX,CPSF6,CPVL,CTBP1,CTBP2,CTNND1,CTPS2,CUL1,CUL4B,CYB5R3,DCTN1,DDX1…	360
Cancer, Organismal Injury and Abnormalities	Genitourinary tumor	0.000539	AARS,AARS2,AASDHPPT,ABCE1,ABCF1,ABCF2,ACAA2,ACADSB,ACAT1,ACIN1,ACLY,ACOT13,ACOT7,ACSL3,ACTB,ACTR1A,ADAR,ADSL,AFP,AGAP3,AGK,AGPS,AHCTF1,AIFM1,ALDH18A1,ALDOA,ALYREF,AMOT,AP2A2,AP3B1,AP3D1,API5,APOA1,ARCN1,ARF4,ARF6,ARHGEF2,ASCC3,ASNS,ASS1,ATAD3A,ATP1A1,ATP2B1,ATP5F1C,ATP5PB,ATP6AP1,ATP6AP2,ATP6V0A1,ATP6V1A,ATP6V1B2,ATP6V1H,ATXN2L,AURKB,BAG2,BASP1,BAZ1B,BCLAF1,BLVRA,BSG,BTAF1,BZW1,C3,CAD,CALM1 (incl…	610
Cell Cycle	G2 phase of tumor cell lines	0.000593	CDK1,CSE1L,DDB1,DNMT1,EIF3E,ELAVL1,FASN,KIF11,MSH2,MTDH,NPM1,PDCD6,PPP2CA,PPP2R2A,PRPF19,RPA1,RPL7A,RPS6,SF3B2,TCP1	20
Cell Morphology	Morphology of clathrin-coated structures	0.000606	AP2M1,ATP6AP1,ATP6V1B2,CDC5L,CHTOP,CLTC,DEK,DNM2,NDUFV2,NOP53,RUVBL2	11
Molecular Transport	Transport of molecule	0.000609	ACSL3,ACTR1A,AGK,ALYREF,AP3B1,APOA1,ARCN1,ARF6,ATP1A1,ATP2A2,ATP5F1B,ATP6AP1,ATP6V0D1,ATP6V1A,ATP6V1B2,C3,CANX,CHTOP,CKAP5,CTTN,DDX39B,DDX56,DNAJA1,DNM1L,EIF5A,ELAVL1,FHL1,FUS,GAPDH,HNRNPA2B1,HSPA5,HSPA8,JAGN1,KIF5B,KPNB1,LETM1,MTDH,NPM1,NSF,NUP107,NUP133,NUP160,NUP205,NUP98,NXF1,PDCD6,PDIA4,PHB2,PKM,PPIA,PRDX6,RAB11A,RAB14,RAB7A,RAN,RTRAF,SCFD1,SEC61B,SLC16A1,SLC1A5,SLC25A10,SLC25A13,SLC3A2,STOM…	79
Cell Cycle, Cell Morphology, Cellular Assembly and Organization, DNA Replication, Recombination, and Repair	Misalignment of chromosomes	0.000621	AURKB,CHD4,CLTC,RAN,RCC1	5
Cancer, Hematological Disease, Immunological Disease, Neurological Disease, Organismal Injury and Abnormalities, Tumor Morphology	Progressive primary central nervous system lymphoma	0.000621	GART,HSP90AA1,HSP90B1,POLD1,TOP1	5
Cancer, Hematological Disease, Immunological Disease, Neurological Disease, Organismal Injury and Abnormalities	Recurrent primary central nervous system lymphoma	0.000621	GART,HSP90AA1,HSP90B1,POLD1,TOP1	5
Hereditary Disorder, Organismal Injury and Abnormalities, Skeletal and Muscular Disorders	Autosomal dominant myopathy	0.000637	AARS,ACLY,ALDH18A1,CFL1,CSRP2,DCTN1,DNM2,DSP,DYNC1H1,GARS,HNRNPA1,HNRNPDL,HSPD1,LMNA,MARS,MATR3,PLS3,RAB7A,SERPINH1,SLC16A1,VAPB,VCP,YARS	23
Cancer, Hematological Disease, Immunological Disease, Organismal Injury and Abnormalities	Mature B-cell neoplasm	0.000645	ADSL,AMOT,ASCC3,BCLAF1,CAD,CCT3,CDK1,CFL1,CHD4,CNOT1,CPSF7,CSDE1,CSNK1E,CTBP1,CTBP2,CTTN,CUL4B,DAD1,DDB1,DIS3,DNM1L,DNMT1,DSP,EDC4,EWSR1,FASN,FDPS,FEN1,FLNA,FUS,G3BP1,GSK3B,HDAC2,HIST1H1C,HNRNPM,HPRT1,HSP90AA1,HSP90B1,HUWE1,IARS2,IDH2,IDH3A,IGLL1/IGLL5,IMPDH2,IQGAP1,IRS4,KHDRBS1,KPNA1,KPNA2,KRT1,KRT10,LONP1,MAP2K1,MARS,MCM5,MKI67,MRPL47,MTA1,MTHFD1L,MTREX,NAE1,NAMPT,NDUFS1,NME1,NONO,NUP205,NUP98,…	116
Cancer, Hematological Disease, Immunological Disease, Organismal Injury and Abnormalities	Aggressive mature B-cell lymphoma	0.000657	ADSL,CAD,CCT3,CHD4,CTBP2,DDB1,DNMT1,DSP,EDC4,GSK3B,HIST1H1C,HNRNPM,HSP90AA1,HSP90B1,HUWE1,IGLL1/IGLL5,IMPDH2,IQGAP1,LONP1,MCM5,MKI67,MTA1,MTHFD1L,NDUFS1,PC,POLD1,PRPS1,PSMD1,PSMD2,QARS,RCC1,RRM1,SERPINA1,SHMT2,SLC16A1,SMARCA4,TUBG1,UQCRC1,XPO1,YWHAZ,ZNF512	41
Cancer, Hematological Disease, Immunological Disease, Organismal Injury and Abnormalities	Acute monocytic leukemia (M5)	0.000718	HPRT1,IDH2,IMPDH2,NPM1,POLD1,RRM1,SF3B1,SRSF2	8
Cancer, Hematological Disease, Immunological Disease, Organismal Injury and Abnormalities	B-cell neoplasm	0.000718	ADSL,AMOT,ASCC3,BCLAF1,CAD,CCT3,CDK1,CFL1,CHD4,CNOT1,CPSF7,CSDE1,CSE1L,CSNK1E,CTBP1,CTBP2,CTTN,CUL4B,DAD1,DDB1,DIS3,DNM1L,DNMT1,DSP,EDC4,EWSR1,FASN,FDPS,FEN1,FLNA,FUS,G3BP1,GSK3B,HDAC2,HIST1H1C,HNRNPM,HPRT1,HSP90AA1,HSP90B1,HUWE1,IARS2,IDH2,IDH3A,IGLL1/IGLL5,IMPDH2,IQGAP1,IRS4,KHDRBS1,KPNA1,KPNA2,KRT1,KRT10,LONP1,MAP2K1,MARS,MCM5,MKI67,MRPL47,MSH6,MTA1,MTHFD1L,MTREX,NAE1,NAMPT,NDUFS1,NME1,NONO,NU…	120
Cancer, Hematological Disease, Immunological Disease, Organismal Injury and Abnormalities	High-grade lymphoma	0.000721	ADSL,CAD,CCT3,CHD4,CTBP2,DDB1,DNMT1,DSP,EDC4,GSK3B,HDAC2,HIST1H1C,HNRNPM,HPRT1,HSP90AA1,HSP90B1,HUWE1,IGLL1/IGLL5,IMPDH2,IQGAP1,LONP1,MCM5,MKI67,MTA1,MTHFD1L,NDUFS1,PC,POLD1,PRPS1,PSMD1,PSMD2,QARS,RCC1,RRM1,SERPINA1,SHMT2,SLC16A1,SMARCA4,TUBG1,UQCRC1,XPO1,YWHAZ,ZNF512	43
Cell Morphology	Size of cells	0.000733	DNM1L,DNM2,EEF2,FASN,LARS,LMNA,LMNB1,LMNB2,OXSR1,PAK2,POLDIP3,PRDX1,RAB5A,RAB9A,RSL1D1,TMPO,TOP1,TPM3	18
Cancer, Hematological Disease, Organismal Injury and Abnormalities, Tumor Morphology	Progressive malignant lymphoid neoplasm	0.000761	GART,HSP90AA1,HSP90B1,POLD1,SF3B1,TOP1	6
Neurological Disease, Organismal Injury and Abnormalities, Psychological Disorders	Leukodystrophy	0.000762	AIFM1,AIMP1,EIF2B3,EIF2B4,HSPD1,LMNB1,PYCR2,RARS,TARDBP	9
Cell Cycle, DNA Replication, Recombination, and Repair	Modification of chromatin	0.000762	MDC1,OTUB1,PCNA,RUVBL2,SMARCA4,SMARCA5,SUPT16H,TOP1,TRIM28	9
Cell Death and Survival	Cell viability of carcinoma cell lines	0.000772	ASCC3,CRKL,DCUN1D5,EIF3A,ELAVL1,FASN,HK1,KIF11,MSH2,MTDH,PARK7,PARP1,PHB,PKM,PPP2CA,PRKDC,PRPF19,PTPN1,RPSA,RRM1,USP10	21
Infectious Diseases	Infection of hepatoma cell lines	0.000777	AP2A1,AP2B1,ATP6V0A1,CLTC,DNM2,G3BP1,NUP98,RAB5A,RACK1,STAU1,TFRC	11
Cell Cycle	Arrest in cell cycle progression	0.000815	AURKB,CUL1,CUL2,DDX17,EIF4G2,FASN,KHDRBS1,LETM1,MAP2K1,MSI1,NASP,NPM1,PA2G4,PHF6,POLD1,PRKDC,PRPF4,RPL11,RRM1,SAE1,SMARCA4,TBRG4,TCP1,UBA2,WAPL,WDR6,XPO1,YWHAE	28
Cancer, Hematological Disease, Immunological Disease, Organismal Injury and Abnormalities	High grade lymphocytic cancer	0.000825	ADSL,CAD,CCT3,CHD4,CTBP2,DDB1,DNMT1,DSP,EDC4,GSK3B,HIST1H1C,HNRNPM,HPRT1,HSP90AA1,HSP90B1,HUWE1,IGLL1/IGLL5,IMPDH2,IQGAP1,LONP1,MCM5,MKI67,MTA1,MTHFD1L,NDUFS1,PC,POLD1,PRPS1,PSMD1,PSMD2,QARS,RCC1,RRM1,SERPINA1,SHMT2,SLC16A1,SMARCA4,TUBG1,UQCRC1,XPO1,YWHAZ,ZNF512	42
Cancer, Hematological Disease, Immunological Disease, Organismal Injury and Abnormalities	Type M2 acute myeloid leukemia	0.000849	FLNA,HPRT1,IDH2,IGF2BP3,IMPDH2,NPM1,POLD1,RRM1,SF3B1,SRSF2	10
Cell Cycle	G2 phase of cervical cancer cell lines	0.000853	CSE1L,EIF3E,PDCD6,PPP2R2A,PRPF19,RPA1,SF3B2,TCP1	8
Cellular Assembly and Organization	Association of chromatin	0.000866	MCM4,MCMBP,NUP133,RPA1,RPA2	5
Endocrine System Disorders, Organismal Injury and Abnormalities	Benign cold thyroid nodule	0.000866	APOA1,PARK7,PRDX2,PRDX5,PRDX6	5
Cancer, Hematological Disease, Immunological Disease, Organismal Injury and Abnormalities	Type M1 acute myeloid leukemia	0.000876	FLNA,HPRT1,IDH2,IMPDH2,NPM1,PHF6,POLD1,RRM1,SF3B1,SMC1A,SRSF2	11
Cancer, Gastrointestinal Disease, Organismal Injury and Abnormalities	Development of digestive organ tumor	0.000908	AARS2,ABCD3,ABCE1,ABCF1,ABCF2,ACAD9,ACAT1,ACIN1,ACLY,ACOT7,ADAR,AFG3L2,AGAP3,AHSG,ALDOA,AMOT,AP2A1,AP2A2,AP2M1,AP3B1,AP3D1,API5,ARCN1,ARHGEF2,ARL2,ARL6IP4,ASCC3,ASNS,ASS1,ATP2B1,ATP5MG,ATP6AP1,ATP6AP2,ATP6V1H,ATXN2L,BAZ1B,BTAF1,BZW1,C1orf35,C3,CAD,CALM1 (includes others),CANX,CAPN1,CAPRIN1,CBS/CBSL,CBX3,CCAR2,CCT2,CCT7,CCT8,CDC5L,CHCHD3,CHD4,CIRBP,CKAP4,CLPB,CLPP,CLPX,CMAS,CNNM4,CNOT1,CNP,COPB1,C…	411
Cellular Development, Cellular Growth and Proliferation	Cell proliferation of breast cancer cell lines	0.000951	ACTB,AHCY,AMOT,ATAD3A,C1QBP,CDK1,COPS3,CSE1L,CSNK1E,EEF1A1,EEF1B2,EIF3A,EIF3C,EIF3E,ELAVL1,FLOT1,GLS,GNAS,GRN,GSK3B,HDAC2,HMGA1,HNRNPK,HSPA5,HUWE1,IGF2BP1,ILF3,KPNA2,MTA1,NCAPD2,NME1,NONO,PA2G4,PCK2,PDIA3,PFKP,PFN1,PHGDH,PKM,PPP2R1A,PSMC4,PTBP1,RACK1,RANBP2,RFC3,SLC16A1,TES,TRIM21,TRIM28,UBA1,YBX1	51
RNA Post-Transcriptional Modification	Splicing of primary transcript RNA	0.000972	HNRNPF,HNRNPH1,SNRNP70,SON,TRA2B,ZNF326	6
Cell Death and Survival	Cell death of lung cancer cell lines	0.000985	AIFM1,AP2A2,CCAR2,DHX9,DSP,EIF2S1,EIF5A,GNAS,GSK3B,HK1,HSPA5,MDC1,MRPL49,MSH2,MTA2,PARP1,PCK2,PHB,PKM,PPP2CA,PRPS1,RPA2,RRM1,SRPK1,SRSF1,SSRP1,TRAP1,USP10,VDAC1,XPO1,YBX1,YWHAZ	32
Hereditary Disorder, Neurological Disease, Organismal Injury and Abnormalities	Autosomal recessive polyneuropathy	0.000986	AFG3L2,ALDH18A1,CAPN1,CCT5,ERLIN1,ERLIN2,HK1,KARS,KIF1A,LMNA,UCHL1	11
Free Radical Scavenging	Metabolism of reactive oxygen species	0.001	AIFM1,ATP6AP2,CANX,COX5B,CTTN,CUL4B,DNM1L,DNM2,HK1,HNRNPK,IMMT,IQGAP1,LETM1,MAP2K1,NAMPT,NDUFS1,PARK7,PPIA,PRDX1,PRDX2,PRDX3,PRDX6,RACK1,SERPINA1,TFRC,TOP1,TRAP1,UQCRC2,VDAC1,YWHAZ	30
Cellular Assembly and Organization	Binding of chromosome components	0.00101	CUL4B,DNMT1,LBR,PARP1,PHB,RAN,RPA1,UBE2N	8
Cellular Assembly and Organization	Cohesion of sister chromatids	0.00101	CBX3,MCMBP,MRE11,PDS5A,PHB2,PPP2R1A,SMC1A,SMC3	8
Amino Acid Metabolism, Small Molecule Biochemistry	Metabolism of amino acids	0.00101	ACAT1,ALDH18A1,ASNS,ASS1,CBS/CBSL,GLS,MCCC1,MCCC2,MTHFD1,PARK7,PKM,PYCR1,PYCR2,SHMT2	14
Cancer, Gastrointestinal Disease, Hepatic System Disease, Organismal Injury and Abnormalities	Klatskin's tumor	0.00104	HSP90AA1,HSP90B1,PKM,RRM1	4
Connective Tissue Disorders, Developmental Disorder, Hereditary Disorder, Organismal Injury and Abnormalities, Skeletal and Muscular Disorders	Mandibulofacial dysostosis	0.00104	EFTUD2,RPS26,RPS28,TCOF1	4
Cancer, Organismal Injury and Abnormalities, Renal and Urological Disease	Urinary tract tumor	0.00104	ACAT1,ACOT7,ACTB,ALYREF,AP3D1,ASNS,ATAD3A,ATP2B1,ATP6AP1,ATXN2L,AURKB,BASP1,BSG,BTAF1,CCT3,CHD4,CUL1,DAD1,DDX5,EDC4,EEF1B2,EIF4G2,EPPK1,ERLIN2,ESYT1,EWSR1,FDPS,FH,FLNA,FTSJ3,GART,GLS,GNAS,HADHB,HBD,HIST1H1C,HNRNPH1,HNRNPK,HSD17B4,HSP90AA1,HSP90B1,HSPA1A/HSPA1B,IDH3B,IGF2BP3,ILF3,KHDRBS1,KHSRP,KIF11,LETMD1,LRBA,LRPPRC,LTA4H,MAP2K1,MCCC2,MCM2,MDN1,MFAP1,MKI67,MRE11,MSH2,NASP,NME1,NONO,NOP2,NPEPPS,N…	139
Cancer, Gastrointestinal Disease, Hepatic System Disease, Organismal Injury and Abnormalities	Liver cholangiocarcinoma	0.00107	AFP,HSP90AA1,HSP90B1,IDH2,PSMD1,PSMD2,RRM1	7
Cell Death and Survival	Cell death of carcinoma cell lines	0.00108	AIFM1,AP2A2,CCAR2,CSE1L,DHX9,DNMT1,DSP,EIF2S1,FASN,GAPDH,GRN,GSK3B,HK1,HMGA1,HNRNPH1,HSPA5,MDC1,MRPL49,MSH2,MTDH,PARP1,PCK2,PHB,PKM,PPP2CA,PTPN1,RAD50,RPA2,RRM1,SRPK1,SRSF1,TRAP1,UCHL1,USP10,VDAC1,YBX1,YWHAZ	37
Cancer, Organismal Injury and Abnormalities	Development of adenocarcinoma	0.00109	AARS2,AASDHPPT,ABCE1,ABCF2,ACADSB,ACAT1,ACIN1,ACOT7,ACSL3,ADSL,AGK,AGPS,AHCTF1,AIFM1,ALDOA,AP3B1,AP3D1,ARCN1,ARF6,ASCC3,ASNS,ATAD3A,ATP2B1,ATP6V1B2,ATXN2L,AURKB,BASP1,BAZ1B,BCLAF1,BSG,BTAF1,C3,CAD,CALM1 (includes others),CAND1,CAPN2,CAPRIN1,CCDC47,CCT3,CCT5,CCT6A,CCT7,CDK1,CHD4,CKAP4,CKAP5,CLPB,CLPX,CLTC,CNOT1,COPA,COPB1,COPE,CPOX,CRKL,CSDE1,CSE1L,CTNND1,CTPS1,CUL2,CUL4B,DAD1,DDB1,DDX1,DDX17,DDX2…	377
Cancer, Hematological Disease, Immunological Disease, Organismal Injury and Abnormalities	Acute leukemia	0.00112	AARS,ACTB,AP2A2,ARHGEF2,ATP6AP1,ATP6V1A,AURKB,BCLAF1,CAPN2,CDK1,CHD4,CTBP2,CUL1,CYCS,DCAF5,DDX1,DDX3X,DDX46,DHX9,DIS3,DNAJA1,DNM2,DNMT1,DYNC1H1,EEF1A1,EEF1D,EIF3C,EIF3D,EIF3I,EIF4A1,EIF4G1,ELAVL1,ETFA,FAR1,FLII,FLNA,GNAS,GRN,HDAC2,HPRT1,HSPA5,HSPD1,IARS,IDH2,IDH3B,IGF2BP3,IGLL1/IGLL5,IMPDH2,IPO7,IRS4,KIF1A,LDHB,LRRC40,LUC7L2,MARS,MCM6,MCM7,MFAP1,MKI67,MRPL37,MRPS5,MSH6,MT-CO2,NASP,NPEPPS,NPM1,NUM…	123
Cellular Assembly and Organization	Movement of chromosomes	0.00117	KPNB1,NUMA1,SSRP1	3
Cellular Function and Maintenance	Respiration of cervical cancer cell lines	0.00117	DNM1L,MRM3,PHB2	3
Lipid Metabolism, Nucleic Acid Metabolism, Small Molecule Biochemistry	Synthesis of acetyl-coenzyme A	0.00117	ACAT1,ACLY,FASN	3
Neurological Disease, Organismal Injury and Abnormalities	Cerebral atrophy	0.00118	GRN,HNRNPA2B1,PARK7,QARS,TARDBP,TOR1AIP1,VARS,VCP	8
Cancer, Gastrointestinal Disease, Organismal Injury and Abnormalities	BRCA1 mutation positive gastric tumor	0.00123	GART,HSP90AA1,HSP90B1,TOP1,TUBG1,UMPS	6
Hereditary Disorder, Organismal Injury and Abnormalities	X-linked hereditary disease	0.00123	ACLY,AIFM1,ATP6AP1,ATP6AP2,C3,CFL1,CSRP2,CUL4B,DDX3X,DKC1,DNM2,EIF2S3,EMD,FHL1,FLNA,FMR1,HCFC1,HPRT1,HSD17B10,HUWE1,MAGED2,NAA10,NONO,PCNA,PDHA1,PGK1,PHF6,PLS3,PRDX3,PRPS1,RBMX,RPL10,RPS6KA3,SERPINA1,SERPINH1,SMC1A,SSR4,UBA1,USP9X	39
RNA Damage and Repair	Decay of mRNA	0.00123	EIF3E,EIF4A3,HNRNPD,NCL,RNPS1,UPF1	6
Cancer, Organismal Injury and Abnormalities	Stage I-II tumor	0.00125	AFP,CCT3,EEF1A1,EIF4A1,FDPS,GART,HSP90AA1,HSP90B1,MAP2K1,MYL12A,POLD1,PPIA,PSMD1,PSMD2,RPL27,RPL7,RPS11,RPS6,RRM1,SERBP1,TOP1,TUBG1,UMPS,XPO5	24
Post-Translational Modification	Ubiquitination	0.00126	AMOT,BAG2,CAND1,CUL1,CUL2,CUL4B,DDB1,DNAJA1,GTPBP4,HSP90AA1,HSPA1A/HSPA1B,HUWE1,OTUB1,PARK7,PCBP2,PRMT3,PRPF19,RACK1,RPS3,SAE1,SUMO2,TRIM21,U2AF2,UBE2N,UBE3C,UFL1,VCP	27
Cellular Assembly and Organization	Binding of chromatin	0.00128	CUL4B,DNMT1,LBR,PARP1,PHB,RAN,RPA1	7
Cell Death and Survival	Apoptosis of lung cancer cell lines	0.0013	AIFM1,AP2A2,CCAR2,DSP,GNAS,GSK3B,HSPA5,MDC1,MRPL49,MSH2,MTA2,PARP1,PCK2,PHB,PKM,PPP2CA,PRPS1,RPA2,RRM1,SRPK1,SRSF1,SSRP1,TRAP1,USP10,VDAC1,XPO1,YBX1,YWHAZ	28
Cell Cycle	Arrest in G2 phase of tumor cell lines	0.00132	CDK1,CSE1L,DDB1,DNMT1,ELAVL1,FASN,KIF11,MSH2,MTDH,PDCD6,PPP2CA,PPP2R2A,RPA1,RPL7A,RPS6,TCP1	16
Cancer, Cardiovascular Disease, Hematological Disease, Organismal Injury and Abnormalities	Refractory anemia with excess blasts	0.00135	DNMT1,HPRT1,IDH2,IMPDH2,NPM1,POLD1,RRM1,SF3B1,SRSF2	9
Cancer, Hematological Disease, Immunological Disease, Organismal Injury and Abnormalities	Leukemic tumor	0.0014	AARS,ACTB,AMOT,AP2A2,ARHGEF2,ATP6AP1,ATP6V1A,AURKB,BCLAF1,C3,CAPN2,CDK1,CFL1,CHD4,CSNK1E,CTBP2,CTTN,CUL1,CYCS,DAD1,DCAF5,DDX1,DDX3X,DDX46,DEK,DHX9,DIS3,DNAJA1,DNM1L,DNM2,DNMT1,DYNC1H1,EEF1A1,EEF1D,EIF2AK2,EIF3C,EIF3D,EIF3I,EIF4A1,EIF4G1,ELAVL1,ETFA,FAR1,FLII,FLNA,GNAS,GRN,GSK3B,HDAC2,HNRNPA2B1,HPRT1,HSPA5,HSPD1,HUWE1,IARS,IDH2,IDH3B,IGF2BP3,IGLL1/IGLL5,IMPDH2,IPO7,IRS4,KIF1A,KRT1,KRT10,LDHA,LDHB,…	154
Cell Cycle, Hair and Skin Development and Function	Cell cycle progression of epithelial cell lines	0.00153	DDX17,PNN,RCC1,TOP1,WAPL,XPO1	6
Hereditary Disorder, Neurological Disease, Organismal Injury and Abnormalities	Autosomal recessive peripheral neuropathy	0.00154	AFG3L2,ALDH18A1,CAPN1,CCT5,ERLIN1,ERLIN2,HK1,KARS,KIF1A,LMNA,UCHL1	11
Neurological Disease, Organismal Injury and Abnormalities	Brain atrophy	0.00154	GRN,HNRNPA2B1,KIF1A,PARK7,QARS,TARDBP,TOR1AIP1,VARS,VCP	9
RNA Damage and Repair	Metabolism of RNA	0.00154	DDX54,DIS3,HNRNPD,HSPA1A/HSPA1B,PABPC4,PDE12,XRN2	7
Molecular Transport, Protein Trafficking	Nuclear export of protein	0.00156	EIF5A,RAN,XPO1,XPO5,XPO7	5
Post-Translational Modification	Sumoylation of protein	0.00156	RANBP2,SAE1,SUMO2,TRIM28,UBA2	5
Gene Expression, RNA Post-Transcriptional Modification	Binding of RNA	0.00156	CDK1,HNRNPA1,KHDRBS1,RAN,SSB	5
DNA Replication, Recombination, and Repair	Progression of replication fork	0.00156	DEK,PRPF19,RECQL,TOP1,USP9X	5
Cancer, Gastrointestinal Disease, Organismal Injury and Abnormalities	Colon tubulovillous adenoma	0.00157	DDX17,DDX5,GNAS,MSH6	4
DNA Replication, Recombination, and Repair	Condensation of mitotic chromosomes	0.00157	NCAPD2,NCAPH,SMC2,SMC4	4
DNA Replication, Recombination, and Repair	DNA damage response of cervical cancer cell lines	0.00157	CDK1,DDB1,POLD1,RPA1	4
DNA Replication, Recombination, and Repair	Mismatch repair of DNA	0.00157	MCM7,PCNA,USP10,XRCC5	4
Cancer, Cardiovascular Disease, Hematological Disease, Organismal Injury and Abnormalities	Refractory anemia	0.00158	DNMT1,GNAS,HPRT1,IDH2,IMPDH2,NPM1,POLD1,RRM1,SF3B1,SRSF2	10
Cancer, Hematological Disease, Immunological Disease, Organismal Injury and Abnormalities	Diffuse small-cell lymphoma	0.00161	ADSL,ASCC3,CCT3,CHD4,CNOT1,CPSF7,CSDE1,CTBP2,DSP,EDC4,EWSR1,GSK3B,HPRT1,HSP90AA1,HSP90B1,IARS2,IDH3A,IMPDH2,KPNA1,LONP1,MCM5,MKI67,MTHFD1L,MTREX,NUP205,NUP98,NXF1,PC,POLD1,PRPS1,PSMB6,PSMD1,PSMD2,QARS,RBM14,RBM4,RCC1,RPL19,RPS2,RPS20,RPSA,RRM1,SF3B1,SLC16A1,SMARCA4,TPR,TUBG1,USP39,VDAC1,XPO1,ZNF512	51
Cancer, Connective Tissue Disorders, Organismal Injury and Abnormalities	Ewing sarcoma	0.00163	EIF4G2,EWSR1,FDPS,FUS,IMPDH2,LETM1,LMNB2,MCM3,RRM1,SERPINA1,SRPK1,STOML2,TKT,TOP1,TUBG1	15
Cancer, Organismal Injury and Abnormalities, Respiratory Disease	Lung adenocarcinoma	0.00164	ACIN1,AGK,ALDOA,AP3B1,ASNS,BAZ1B,CAPRIN1,CCT7,CDK1,CLPB,CLTC,CTNND1,CUL4B,DDX17,DDX3X,DEK,EEF1B2,EIF3E,EIF4A1,EIF4G1,ENO1,EPPK1,FH,FMR1,G3BP1,GART,GNAS,GSK3B,GTPBP1,GTPBP4,HIST1H1C,HMGA1,HNRNPA1,HP1BP3,HSD17B4,HSP90AA1,HSP90B1,HSPA8,HSPD1,IDH2,IGF2BP3,ILF2,ILF3,IMMT,IMPDH2,KARS,KRT10,LDHA,LDHB,MAP2K1,MAP4,MCM2,MCM5,MKI67,MRPS15,MTA2,MYEF2,NACA,NAMPT,NMD3,NME1,NPM1,NUP133,P4HB,PARP1,PCBP1,PCCA,PCM…	111
Cell Death and Survival	Apoptosis of colorectal cancer cell lines	0.00168	AHSA1,AIFM1,AP2A2,CBX3,CDK1,CSE1L,CTBP1,CTBP2,CYCS,DTYMK,FASN,GSK3B,HDAC2,HSPD1,IGF2BP1,MAP2K1,MDC1,NOC2L,PARK7,PARP1,PKM,PPIA,PRPS1,SFPQ,SRPK1,TRAP1,VCP,XRCC5,YWHAE	29
Cell Cycle	Interaction of DNA	0.00168	ALYREF,ASS1,BTAF1,CDK1,CFL1,FUS,GNAS,GSK3B,HMGA1,HNRNPC,HSPA1A/HSPA1B,LIG3,LMNA,MAP2K1,PARP1,PCNA,PHB,PKM,PPIB,PPP2CA,PRDX1,PRKACA,PRKDC,PSIP1,RACK1,RAD50,RANBP2,RPRD1B,SFPQ,SMARCA4,TOP1,TRIM28,UBE2N,XRCC6,YWHAE,YWHAG,YWHAZ	37
Cancer, Hematological Disease, Immunological Disease, Organismal Injury and Abnormalities	Plasma cell dyscrasia	0.00172	BCLAF1,CDK1,CTBP1,CUL4B,DIS3,FASN,FDPS,FEN1,FLNA,FUS,G3BP1,HDAC2,HSP90AA1,HSP90B1,IDH2,IMPDH2,KHDRBS1,KPNA2,MKI67,NAE1,NME1,NONO,PARP1,PCNA,PDIA6,PPP2CA,PSIP1,PSMD1,PSMD2,PTPN1,RAD50,RCC1,RPS6,RRM1,SF3B1,SSB,STIP1,TUBG1,UBA3,USP10,VIM,XRCC6,YWHAE,YWHAZ	44
Cancer, Organismal Injury and Abnormalities	Thoracic neoplasm	0.00173	ACIN1,ACLY,AGK,ALDOA,ALYREF,AP3B1,ASNS,ATP1A1,ATP5F1B,AURKB,BAZ1B,CAPRIN1,CCT7,CDK1,CKB,CLPB,CLTC,CPOX,CTNND1,CUL4B,DCUN1D5,DDX17,DDX3X,DEK,EEF1A1,EEF1B2,EIF2S1,EIF3A,EIF3E,EIF4A1,EIF4G1,ENO1,EPPK1,FASN,FDPS,FH,FHL1,FMR1,FXR1,G3BP1,GART,GLS,GNAS,GSK3B,GTPBP1,GTPBP4,H1F0,HAX1,HDAC2,HIST1H1C,HMGA1,HNRNPA1,HP1BP3,HSD17B4,HSP90AA1,HSP90B1,HSPA8,HSPD1,HUWE1,IDH2,IGF2BP2,IGF2BP3,ILF2,ILF3,IMMT,IMPDH2,K…	164
Cell Death and Survival	Cell viability of lung cancer cell lines	0.00178	ASCC3,CRKL,EIF3A,HK1,KIF11,MSH2,PARK7,PARP1,PHB,PKM,PPP2CA,PRKDC,PRPF19,RPSA,RRM1,USP10,VRK1	17
Cancer, Hematological Disease, Immunological Disease, Organismal Injury and Abnormalities	Diffuse lymphoma	0.00178	ADSL,ASCC3,CAD,CCT3,CHD4,CNOT1,CPSF7,CSDE1,CTBP2,DDB1,DNMT1,DSP,EDC4,EWSR1,GSK3B,HDAC2,HIST1H1C,HNRNPM,HPRT1,HSP90AA1,HSP90B1,HUWE1,IARS2,IDH3A,IGLL1/IGLL5,IMPDH2,IQGAP1,KPNA1,LONP1,MCM5,MKI67,MTA1,MTHFD1L,MTREX,NDUFS1,NUP205,NUP98,NXF1,PC,POLD1,PRPS1,PSMB6,PSMD1,PSMD2,QARS,RBM14,RBM4,RCC1,RPL19,RPS2,RPS20,RPSA,RRM1,SERPINA1,SF3B1,SHMT2,SLC16A1,SMARCA4,TPR,TUBG1,UQCRC1,USP39,VDAC1,XPO1,YWHAZ,ZNF5…	66
Cell Cycle	Arrest in G2 phase	0.00181	CDK1,CSE1L,DDB1,DNMT1,ELAVL1,FASN,FEN1,FLNA,KIF11,MRE11,MSH2,MTDH,PDCD6,PPP2CA,PPP2R2A,RPA1,RPL7A,RPS6,TCP1	19
Cancer, Organismal Injury and Abnormalities	Thoracic cancer	0.00186	ACIN1,ACLY,AGK,ALDOA,AP3B1,ASNS,ATP1A1,ATP5F1B,AURKB,BAZ1B,CAPRIN1,CCT7,CDK1,CKB,CLPB,CLTC,CPOX,CTNND1,CUL4B,DCUN1D5,DDX17,DDX3X,DEK,EEF1A1,EEF1B2,EIF3A,EIF3E,EIF4A1,EIF4G1,ENO1,EPPK1,FASN,FDPS,FH,FHL1,FMR1,FXR1,G3BP1,GART,GLS,GNAS,GSK3B,GTPBP1,GTPBP4,H1F0,HDAC2,HIST1H1C,HMGA1,HNRNPA1,HP1BP3,HSD17B4,HSP90AA1,HSP90B1,HSPA8,HSPD1,HUWE1,IDH2,IGF2BP2,IGF2BP3,ILF2,ILF3,IMMT,IMPDH2,KARS,KHDRBS1,KRT10,L…	161
Cancer, Gastrointestinal Disease, Organismal Injury and Abnormalities	Metastatic esophageal squamous cell carcinoma	0.00188	HSP90AA1,HSP90B1,MAP4,TOP1,TUBG1,UMPS	6
Cancer, Organismal Injury and Abnormalities, Reproductive System Disease	Genital tumor	0.00191	AARS,AARS2,AASDHPPT,ABCE1,ABCF1,ABCF2,ACADSB,ACIN1,ACLY,ACOT13,ACOT7,ACSL3,ACTR1A,ADAR,ADSL,AFP,AGK,AGPS,AHCTF1,AIFM1,ALDH18A1,ALDOA,ALYREF,AP2A2,AP3B1,AP3D1,API5,APOA1,ARCN1,ARF6,ASCC3,ASNS,ASS1,ATAD3A,ATP1A1,ATP2B1,ATP5PB,ATP6AP1,ATP6AP2,ATP6V0A1,ATP6V1A,ATP6V1B2,ATP6V1H,ATXN2L,AURKB,BAZ1B,BCLAF1,BSG,BTAF1,BZW1,C3,CAD,CALM1 (includes others),CAND1,CAPN2,CAPZB,CBS/CBSL,CBX3,CCDC47,CCT2,CCT5,CCT6…	509
Cell Cycle	Interphase	0.00192	AASDHPPT,ACIN1,AGK,CDK1,CSE1L,CTNND1,CUL1,CUL2,DARS,DDB1,DNMT1,EIF2AK2,EIF3E,ELAVL1,FASN,FEN1,FLNA,GNL2,GNL3,HMGA1,KIF11,LMNB1,MCM3,MCM7,MRE11,MSH2,MTDH,NAE1,NASP,NAT10,NOP53,NPM1,PDCD6,PKM,PPP2CA,PPP2R2A,PRPF19,PRPF8,RBM14,RCC1,RPA1,RPL11,RPL23,RPL23A,RPL5,RPL7A,RPS6,SF3B2,SRSF3,TCP1,TFRC,TRIM21,YWHAG	53
Cancer, Hematological Disease, Immunological Disease, Organismal Injury and Abnormalities	Secondary leukemia	0.00195	DNMT1,HPRT1,IDH2,IMPDH2,LUC7L2,NPM1,POLD1,PRPF8,RRM1,SF3B1,SRSF2,TUBG1	12
Cancer, Organismal Injury and Abnormalities, Respiratory Disease	Lung tumor	0.00197	ACIN1,ACLY,AGK,ALDOA,ALYREF,AP3B1,ASNS,ATP1A1,ATP5F1B,AURKB,BAZ1B,CAPRIN1,CCT7,CDK1,CKB,CLPB,CLTC,CPOX,CTNND1,CUL4B,DCUN1D5,DDX17,DDX3X,DEK,EEF1A1,EEF1B2,EIF2S1,EIF3A,EIF3E,EIF4A1,EIF4G1,ENO1,EPPK1,FASN,FDPS,FH,FHL1,FMR1,FXR1,G3BP1,GART,GLS,GNAS,GSK3B,GTPBP1,GTPBP4,H1F0,HAX1,HDAC2,HIST1H1C,HMGA1,HNRNPA1,HP1BP3,HSD17B4,HSP90AA1,HSP90B1,HSPA8,HSPD1,HUWE1,IDH2,IGF2BP2,IGF2BP3,ILF2,ILF3,IMMT,IMPDH2,K…	162
Cellular Assembly and Organization	Stabilization of filaments	0.002	CFL1,DNM1L,DSP,FLNA,MAP1B,MAP1S,MAP4,NUMA1,PKM,RPS6KA3	10
Developmental Disorder	Developmental delay	0.002	ARCN1,ATP6V1A,EFTUD2,GARS,HNRNPU,PYCR1,QARS,SMC1A,TKT	9
Cancer, Gastrointestinal Disease, Hepatic System Disease, Organismal Injury and Abnormalities	Advanced cholangiocarcinoma	0.00203	HSP90AA1,HSP90B1,PSMD1,PSMD2,RRM1	5
Hereditary Disorder, Neurological Disease, Organismal Injury and Abnormalities, Psychological Disorders	Familial frontotemporal dementia	0.00203	GRN,HNRNPA2B1,PARK7,TARDBP,VCP	5
Neurological Disease	Hypomyelination	0.00203	AIMP1,DARS,HSPD1,PYCR2,RARS	5
Cellular Compromise	Oxidative stress response of cells	0.00203	HSPA9,NAMPT,PRDX1,PRDX6,TARDBP	5
Cell Morphology, Tissue Morphology	Volume of cells	0.00203	DNM1L,FASN,OXSR1,TMPO,TOP1	5
Cancer, Organismal Injury and Abnormalities	Stage I-II cancer	0.00207	CCT3,EEF1A1,EIF4A1,FDPS,GART,HSP90AA1,HSP90B1,MAP2K1,MYL12A,POLD1,PPIA,PSMD1,PSMD2,RPL27,RPL7,RPS11,RPS6,RRM1,SERBP1,TOP1,TUBG1,UMPS,XPO5	23
Cancer, Organismal Injury and Abnormalities	Embryonal tumor	0.0021	C3,DDX1,DDX3X,EIF4G2,EWSR1,FDPS,FUS,HSP90AA1,HSP90B1,IMPDH2,LETM1,LMNB2,MAP2K1,MCM3,MSI1,MYBBP1A,NAA15,NME1,NONO,NOP53,PHF6,RBM15,RRM1,SERPINA1,SF3B2,SMARCA4,SRPK1,STOML2,TKT,TOP1,TPR,TUBG1	32
Cancer, Organismal Injury and Abnormalities	Metastatic carcinoma	0.00214	CSE1L,EEF1A1,EIF4A1,FDPS,GART,HSP90AA1,HSP90B1,MAP2K1,MAP4,MYL12A,PARP1,PLEC,POLD1,PPIA,PSIP1,RPL27,RPL7,RPS11,RPS6,RRM1,TOP1,TUBG1,UMPS,YWHAE	24
Cancer, Organismal Injury and Abnormalities, Reproductive System Disease	Cervical adenocarcinoma	0.00215	GNAS,HSP90AA1,HSP90B1,PKM,RRM1,TOP1,TUBG1,VIM	8
Cancer, Organismal Injury and Abnormalities	Peritoneal carcinoma	0.00215	GART,HSP90AA1,HSP90B1,MAP2K1,PARP1,RRM1,TOP1,TUBG1	8
Cancer, Organismal Injury and Abnormalities	Recurrent primary neoplasia	0.00215	GART,HSP90AA1,HSP90B1,PARP1,POLD1,RRM1,TOP1,TUBG1	8
Cancer, Hematological Disease, Immunological Disease, Organismal Injury and Abnormalities	Acute myeloid leukemia associated with myelodysplastic syndrome	0.00216	DNMT1,IDH2,IMPDH2,NPM1,RRM1,SF3B1,SRSF2	7
Cancer, Organismal Injury and Abnormalities, Respiratory Disease	Lung cancer	0.00219	ACIN1,ACLY,AGK,ALDOA,AP3B1,ASNS,ATP1A1,ATP5F1B,AURKB,BAZ1B,CAPRIN1,CCT7,CDK1,CKB,CLPB,CLTC,CPOX,CTNND1,CUL4B,DCUN1D5,DDX17,DDX3X,DEK,EEF1A1,EEF1B2,EIF3A,EIF3E,EIF4A1,EIF4G1,ENO1,EPPK1,FASN,FDPS,FH,FHL1,FMR1,FXR1,G3BP1,GART,GLS,GNAS,GSK3B,GTPBP1,GTPBP4,H1F0,HDAC2,HIST1H1C,HMGA1,HNRNPA1,HP1BP3,HSD17B4,HSP90AA1,HSP90B1,HSPA8,HSPD1,HUWE1,IDH2,IGF2BP2,IGF2BP3,ILF2,ILF3,IMMT,IMPDH2,KARS,KHDRBS1,KRT10,L…	159
Cell-To-Cell Signaling and Interaction, Reproductive System Development and Function	Binding of sperm	0.00225	ALDOA,UBAP2L,VDAC2	3
Cellular Assembly and Organization	Binding of zona pellucida	0.00225	ALDOA,UBAP2L,VDAC2	3
Developmental Disorder, Neurological Disease, Organismal Injury and Abnormalities	Complex cortical dysplasia with other brain malformations	0.00225	KIF2A,TUBB,TUBG1	3
Cellular Assembly and Organization	Decondensation of chromatin	0.00225	PPP2CA,PPP2R1A,PPP2R2A	3
Cell Cycle	Entry into M phase	0.00225	CDK1,MAP2K1,NCAPD2	3
Auditory Disease, Developmental Disorder, Endocrine System Disorders, Hereditary Disorder, Neurological Disease, Organismal Injury and Abnormalities, Reproductive System Disease	Gonadal dysgenesis with auditory dysfunction, autosomal recessive inheritance	0.00225	CLPP,HSD17B4,LARS2	3
Nucleic Acid Metabolism, Small Molecule Biochemistry, Vitamin and Mineral Metabolism	Metabolism of coenzyme A	0.00225	ACAT1,ACLY,ACOT7	3
Cellular Assembly and Organization	Quantity of vacuole	0.00225	LONP1,SNRPD1,SNRPE	3
Cancer, Gastrointestinal Disease, Organismal Injury and Abnormalities	Recurrent HER2 negative gastric adenocarcinoma	0.00225	HSP90AA1,HSP90B1,UMPS	3
Cancer, Endocrine System Disorders, Organismal Injury and Abnormalities, Reproductive System Disease	Stage II testicular nonseminomatous germ cell tumor	0.00225	AFP,HSP90AA1,HSP90B1	3
Cancer, Endocrine System Disorders, Organismal Injury and Abnormalities, Reproductive System Disease	Stage III testicular nonseminomatous germ cell tumor	0.00225	AFP,HSP90AA1,HSP90B1	3
Cellular Compromise	Stress response of bone cancer cell lines	0.00225	HSPA9,SLC1A5,USP9X	3
Connective Tissue Disorders, Metabolic Disease, Nutritional Disease, Organismal Injury and Abnormalities, Skeletal and Muscular Disorders	Vitamin D-resistant rickets	0.00225	HNRNPA1,HNRNPA2B1,HNRNPC	3
Cancer, Organismal Injury and Abnormalities	Lymphatic system tumor	0.00226	ACTB,ADAR,ADSL,AMOT,ASCC3,ATP6V1B2,AURKB,BASP1,BCLAF1,C3,CAD,CCT3,CDK1,CFL1,CHD4,CNOT1,CPSF7,CSDE1,CSE1L,CSNK1E,CTBP1,CTBP2,CTTN,CUL4B,DAD1,DDB1,DDX3X,DHX15,DIS3,DLAT,DNM1L,DNM2,DNMT1,DSP,EDC4,EWSR1,FASN,FDPS,FEN1,FERMT2,FLNA,FUS,G3BP1,GART,GSK3B,HDAC2,HIST1H1C,HNRNPA2B1,HNRNPM,HPRT1,HSP90AA1,HSP90B1,HSPA5,HUWE1,IARS2,IDH2,IDH3A,IGLL1/IGLL5,IMPDH2,IPO5,IQGAP1,IRS4,KHDRBS1,KPNA1,KPNA2,KRT1,KRT10,L…	154
Cancer, Organismal Injury and Abnormalities	Advanced BRCA mutation positive malignant solid tumor	0.00226	HSP90AA1,HSP90B1,PARP1,RRM1	4
Cancer, Organismal Injury and Abnormalities	Advanced BRCA1 mutation positive cancer	0.00226	HSP90AA1,HSP90B1,PARP1,RRM1	4
Cancer, Organismal Injury and Abnormalities	Advanced BRCA1 mutation positive solid tumor	0.00226	HSP90AA1,HSP90B1,PARP1,RRM1	4
Cancer, Organismal Injury and Abnormalities	Advanced BRCA2 mutation positive cancer	0.00226	HSP90AA1,HSP90B1,PARP1,RRM1	4
Cancer, Organismal Injury and Abnormalities	Advanced BRCA2 mutation positive solid tumor	0.00226	HSP90AA1,HSP90B1,PARP1,RRM1	4
Cancer, Organismal Injury and Abnormalities	Metastatic BRCA2 mutation positive solid tumor	0.00226	HSP90AA1,HSP90B1,PARP1,RRM1	4
Cell Morphology, Cellular Function and Maintenance, DNA Replication, Recombination, and Repair	Double-stranded DNA break repair of cervical cancer cell lines	0.00226	DEK,KPNA2,NPM1,RPA1	4
Cell Morphology, Cellular Assembly and Organization	Morphology of mitochondria	0.00247	DNM1L,HMGA1,LETM1,LONP1,NDUFS1,OPA1,PRDX3,RAB11A	8
Developmental Disorder, Hereditary Disorder, Metabolic Disease, Organismal Injury and Abnormalities, Renal and Urological Disease	3-methylcrotonylglycinuria	0.00252	MCCC1,MCCC2	2
Carbohydrate Metabolism	Accumulation of monosaccharide	0.00252	C1QBP,PKM	2
Cell Cycle	Arrest in G2 phase of endometrial cancer cell lines	0.00252	MSH2,MTDH	2
Dermatological Diseases and Conditions, Developmental Disorder, Hereditary Disorder, Organismal Injury and Abnormalities	Autosomal dominant epidermolytic palmoplantar keratoderma	0.00252	KRT1,KRT9	2
Cancer, Developmental Disorder, Hereditary Disorder, Organismal Injury and Abnormalities	Autosomal recessive ataxia-telangiectasia-like disorder	0.00252	MRE11,PCNA	2
Connective Tissue Disorders, Dermatological Diseases and Conditions, Developmental Disorder, Hereditary Disorder, Metabolic Disease, Neurological Disease, Ophthalmic Disease, Organismal Injury and Abnormalities	Autosomal recessive cutis laxa type 3	0.00252	ALDH18A1,PYCR1	2
Developmental Disorder, Hereditary Disorder, Metabolic Disease, Organismal Injury and Abnormalities	Citrullinemia type I	0.00252	ASS1,SLC25A13	2
Dermatological Diseases and Conditions, Developmental Disorder, Hereditary Disorder, Organismal Injury and Abnormalities	Cyclic ichthyosis with epidermolytic hyperkeratosis	0.00252	KRT1,KRT10	2
Cell Morphology, Cellular Compromise	Deformation of nucleus	0.00252	EEF2,LMNB2	2
Cancer, Organismal Injury and Abnormalities, Reproductive System Disease	Low grade mammary tumor	0.00252	AGPS,SRPK1	2
Nucleic Acid Metabolism, Small Molecule Biochemistry	Metabolism of hypoxanthine	0.00252	HPRT1,PRPS1	2
Developmental Disorder, Hereditary Disorder, Metabolic Disease, Organismal Injury and Abnormalities	Mitochondrial trifunctional protein deficiency	0.00252	HADHA,HADHB	2
Lipid Metabolism, Nucleic Acid Metabolism, Small Molecule Biochemistry	Modification of palmitoyl-coenzyme A	0.00252	FAR1,TECR	2
Molecular Transport, RNA Trafficking	Nuclear export of tRNA	0.00252	XPO5,XPOT	2
Cellular Assembly and Organization, Cellular Function and Maintenance	Organization of mitochondrial inner membrane	0.00252	CHCHD3,OPA1	2
Cancer, Cell Cycle	Polyploidy of lymphoma cell lines	0.00252	SAE1,UBA2	2
Lipid Metabolism, Molecular Transport, Small Molecule Biochemistry	Uptake of butyric acid	0.00252	BSG,SLC16A1	2
Cell Morphology, Cellular Assembly and Organization, Tissue Morphology	Volume of nucleus	0.00252	TMPO,TOP1	2
Developmental Disorder, Hereditary Disorder, Organismal Injury and Abnormalities, Skeletal and Muscular Disorders	X-linked Emery-Dreifuss muscular dystrophy	0.00252	EMD,FHL1	2
RNA Post-Transcriptional Modification	Unwinding of RNA	0.00252	DDX17,DDX21	2
Infectious Diseases	Replication of Myxoma virus	0.00252	DHX9,EIF2AK2	2
Cell Morphology, Cellular Function and Maintenance, DNA Replication, Recombination, and Repair	Double-stranded DNA break repair of gonadal cell lines	0.00252	PCNA,PRKDC	2
Post-Translational Modification, Protein Synthesis, Protein Trafficking	Heterotetramerization of protein	0.00253	CPSF6,CPSF7,FARSA,FARSB,HIST4H4,RCC1,XRCC6	7
Connective Tissue Disorders, Immunological Disease, Inflammatory Disease, Inflammatory Response, Organismal Injury and Abnormalities, Skeletal and Muscular Disorders	Rheumatoid arthritis	0.00254	ACLY,AHSG,ALDOA,APOA1,ARCN1,ATP2B1,C3,CAMK2D,DDX39B,DEK,DNM1L,ECHDC1,EEF1E1,EEF1G,EEF2,EHD4,EIF3E,ENO1,FDPS,GNL1,GRN,GTF3C1,HDAC2,HNRNPA1,HNRNPA3,HPRT1,HSP90B1,HSPA1A/HSPA1B,HSPA8,HSPD1,KHSRP,LDHB,MDC1,MRPS15,MYL12A,NAMPT,NONO,PARP1,PDIA3,PGK1,POLD1,PRDX1,PRDX2,PRDX5,PRMT3,PRRC2A,PTPN1,RAB2A,RPL11,RPL15,RPL18A,RPL19,RPL31,RPL32,RPS13,RPS16,RPS18,RPS24,RPS3,RPSA,SAFB,SF3B6,SNRNP200,TALDO1,TFRC,TRI…	72
Cell Morphology, Cellular Function and Maintenance	Autophagy	0.00262	ARF6,CAPN1,CLTC,DNM1L,EEF2,EIF2AK2,EIF4G1,EIF4G2,GSK3B,HSP90AA1,HSPA8,LARP1,LARS,LETM1,MAP1S,MAP2K1,MSH2,MTDH,PARP1,PGAM5,PKM,PRKDC,RAB11A,RACK1,SERPINA1,SNRPE,TBC1D4,TRIM21,TUFM,USP10,VCP,VDAC1,WDR6,XPO1	34
Cancer, Hematological Disease, Organismal Injury and Abnormalities	Lymphocytic neoplasm	0.00272	ADAR,ADSL,AMOT,ASCC3,ATP6V1B2,AURKB,BASP1,BCLAF1,C3,CAD,CCT3,CDK1,CFL1,CHD4,CNOT1,CPSF7,CSDE1,CSE1L,CSNK1E,CTBP1,CTBP2,CTTN,CUL4B,DAD1,DDB1,DDX3X,DIS3,DLAT,DNM1L,DNM2,DNMT1,DSP,EDC4,EWSR1,FASN,FDPS,FEN1,FERMT2,FLNA,FUS,G3BP1,GART,GSK3B,HDAC2,HIST1H1C,HNRNPA2B1,HNRNPM,HPRT1,HSP90AA1,HSP90B1,HSPA5,HUWE1,IARS2,IDH2,IDH3A,IGLL1/IGLL5,IMPDH2,IPO5,IQGAP1,IRS4,KHDRBS1,KPNA1,KPNA2,KRT1,KRT10,LDHA,LONP1,L…	150
Cancer, Organismal Injury and Abnormalities, Respiratory Disease	Non-small cell lung carcinoma	0.00275	ACIN1,AGK,ALDOA,AP3B1,ASNS,ATP1A1,ATP5F1B,AURKB,BAZ1B,CAPRIN1,CCT7,CDK1,CLPB,CLTC,CPOX,CTNND1,CUL4B,DCUN1D5,DDX17,DDX3X,DEK,EEF1A1,EEF1B2,EIF3E,EIF4A1,EIF4G1,ENO1,EPPK1,FASN,FDPS,FH,FMR1,FXR1,G3BP1,GART,GLS,GNAS,GSK3B,GTPBP1,GTPBP4,H1F0,HIST1H1C,HMGA1,HNRNPA1,HP1BP3,HSD17B4,HSP90AA1,HSP90B1,HSPA8,HSPD1,IDH2,IGF2BP2,IGF2BP3,ILF2,ILF3,IMMT,IMPDH2,KARS,KHDRBS1,KRT10,LDHA,LDHB,MAP2K1,MAP4,MCM2,MCM5,M…	143
DNA Replication, Recombination, and Repair	DNA damage response of cells	0.00275	ALYREF,BAZ1B,CDK1,DDB1,FMR1,GNL1,MCM7,MRE11,NOP53,OTUB1,PARP1,PCNA,POLD1,RAD50,RIF1,RPA1,RPA2,TOP1,UBA1,USP10,USP9X,VCP	22
Cell Death and Survival, Organismal Injury and Abnormalities, Renal and Urological Disease	Cell death of kidney cell lines	0.00276	API5,CNNM4,CUL4B,CYCS,DDX17,EEF1A1,EIF2AK2,GAPDH,GLS,GSK3B,HAX1,HK1,HSPA1A/HSPA1B,HSPA5,HYOU1,LDHA,MAP1S,MAP2K1,NAMPT,PAK2,PARK7,PRDX3,PRKDC,PSIP1,SSRP1,STRAP,TARDBP,TFRC,VDAC1	29
Hereditary Disorder, Neurological Disease, Organismal Injury and Abnormalities	Autosomal dominant encephalopathy	0.0028	AFG3L2,ALDH18A1,ATXN10,DNMT1,EEF2,EFTUD2,EIF4G1,FUS,GIGYF2,HNRNPA1,HNRNPU,HSPD1,KIF11,LMNB1,MATR3,NOP56,TARDBP,UCHL1,VAPB,VCP	20
Cell Death and Survival	Apoptosis of carcinoma cell lines	0.00284	AIFM1,AP2A2,CCAR2,DNMT1,DSP,FASN,GAPDH,GRN,GSK3B,HMGA1,HNRNPH1,HSPA5,MDC1,MRPL49,MSH2,PARP1,PCK2,PHB,PKM,PPP2CA,PTPN1,RPA2,RRM1,SRPK1,SRSF1,TRAP1,UCHL1,USP10,VDAC1,YBX1,YWHAZ	31
Hematological Disease, Immunological Disease	Lymphoproliferative disorder	0.00285	ADAR,ADSL,AMOT,ASCC3,ATP6V1B2,AURKB,BASP1,BCLAF1,C3,CAD,CCT3,CDK1,CFL1,CHD4,CNOT1,CPSF7,CSDE1,CSE1L,CSNK1E,CTBP1,CTBP2,CTTN,CUL4B,DAD1,DDB1,DDX3X,DIS3,DLAT,DNM1L,DNM2,DNMT1,DSP,EDC4,EWSR1,FASN,FDPS,FEN1,FERMT2,FLNA,FUS,G3BP1,GART,GSK3B,HDAC2,HIST1H1C,HNRNPA2B1,HNRNPM,HPRT1,HSP90AA1,HSP90B1,HSPA5,HUWE1,IARS2,IDH2,IDH3A,IGLL1/IGLL5,IMPDH2,IPO5,IQGAP1,IRS4,KHDRBS1,KPNA1,KPNA2,KRT1,KRT10,LDHA,LONP1,L…	150
Cell Cycle	G2 phase	0.00291	CDK1,CSE1L,DDB1,DNMT1,EIF3E,ELAVL1,FASN,FEN1,FLNA,KIF11,MRE11,MSH2,MTDH,NOP53,NPM1,PDCD6,PPP2CA,PPP2R2A,PRPF19,RPA1,RPL7A,RPS6,SF3B2,TCP1	24
Cancer, Organismal Injury and Abnormalities, Respiratory Disease	Lung carcinoma	0.003	ACIN1,AGK,ALDOA,AP3B1,ASNS,ATP1A1,ATP5F1B,AURKB,BAZ1B,CAPRIN1,CCT7,CDK1,CKB,CLPB,CLTC,CPOX,CTNND1,CUL4B,DCUN1D5,DDX17,DDX3X,DEK,EEF1A1,EEF1B2,EIF3E,EIF4A1,EIF4G1,ENO1,EPPK1,FASN,FDPS,FH,FMR1,FXR1,G3BP1,GART,GLS,GNAS,GSK3B,GTPBP1,GTPBP4,H1F0,HIST1H1C,HMGA1,HNRNPA1,HP1BP3,HSD17B4,HSP90AA1,HSP90B1,HSPA8,HSPD1,HUWE1,IDH2,IGF2BP2,IGF2BP3,ILF2,ILF3,IMMT,IMPDH2,KARS,KHDRBS1,KRT10,LDHA,LDHB,MAP2K1,MAP4,M…	148
Cancer, Hematological Disease, Immunological Disease, Organismal Injury and Abnormalities	Non-Hodgkin lymphoma	0.00308	ADAR,ADSL,ASCC3,ATP6V1B2,AURKB,BASP1,BCLAF1,C3,CAD,CCT3,CDK1,CHD4,CNOT1,CPSF7,CSDE1,CSE1L,CTBP1,CTBP2,DDB1,DDX3X,DNMT1,DSP,EDC4,EWSR1,FASN,FDPS,FEN1,FERMT2,FUS,G3BP1,GSK3B,HDAC2,HIST1H1C,HNRNPM,HPRT1,HSP90AA1,HSP90B1,HUWE1,IARS2,IDH2,IDH3A,IGLL1/IGLL5,IMPDH2,IQGAP1,KPNA1,KPNA2,LONP1,MAP2K1,MCM5,MKI67,MTA1,MTHFD1L,MTREX,NDUFS1,NME1,NONO,NUP205,NUP98,NXF1,PARP1,PC,PCNA,PLS3,POLD1,PPP2CA,PRKDC,PRPS1…	101
Cancer, Endocrine System Disorders, Gastrointestinal Disease, Organismal Injury and Abnormalities	BRCA1 mutation positive pancreatic adenocarcinoma	0.00313	HSP90AA1,HSP90B1,PARP1,RRM1	4
Cancer, Endocrine System Disorders, Gastrointestinal Disease, Organismal Injury and Abnormalities	BRCA2 mutation positive pancreatic adenocarcinoma	0.00313	HSP90AA1,HSP90B1,PARP1,RRM1	4
